# Supplementary material for: Multi-proxy constraints on Atlantic circulation dynamics since the last ice age
Source: Nat Geosci. 2023 Apr 3;16(4):349–56. doi: 10.1038/s41561-023-01140-3 (PMC10089918; doi:10.1038/s41561-023-01140-3)
Supplement: Supplementary file 2 — Data compilations of δ13C, B-P age, εNd and Pa/Th for the LGM and last deglaciation. [file 41561_2023_1140_MOESM2_ESM.xlsx]

## Sheet: README
Supplementary data for
“Multi-proxy constraints on Atlantic circulation dynamics since the last ice age”
by
Frerk Pöppelmeier, Aurich Jeltsch-Thömmes, Jörg Lippold, Fortunat Joos, Thomas F. Stocker
Correspondence:
frerk.poeppelmeier@unibe.ch
This file contains:
Late Holocene and LGM data of
- Nd isotopes (Table S1)
- stable carbon isotopes (Table S2)
- B-P 14C ages (Table S3)
- Pa/Th (Table S4)
Downcore records of
- Nd isotopes (Table S5)
- stable carbon isotopes (Table S6)
- B-P ages (Table S7)
- Pa/Th (Table S8)
Sites that were excluded	Proxy	Reference	Reason
Me68_89	eNd-timeseries	Blaser2019GCA	Deglacial overprinting by detrital carbonates.
Me68_91	eNd-timeseries	Blaser2019GCA	Deglacial overprinting by detrital carbonates.
IODP1302	eNd-timeseries	Blaser2020EPSL	Deglacial overprinting by detrital carbonates.
IODP1308	eNd-timeseries	Blaser2019GCA	Deglacial overprinting by detrital carbonates.
	B-P age		All data older 5000 years.
MD95-2037	PaTh	Gherardi2009Paleoc	Large shift during mid-Holocene when circulation was most likely very stable.
GeoB16202-2	PaTh-timeseries	Mulitza2017Paleoc	Strong co-variation with deglacial detrital sediment flux.
GeoB16206-1	PaTh-timeseries	Voigt2017Paleoc	Strong co-variation with deglacial detrital sediment flux.
GeoB1711	PaTh	Lippold2012EPSL	Upwelling region with large variations in particle fluxes.
GeoB3722	PaTh	Lippold2012EPSL	Upwelling region with large variations in particle fluxes.
GeoB9508	PaTh	Lippold2012EPSL	Upwelling region with large variations in particle fluxes.
TN057-13PC_4	PaTh	Anderson2009Science	Situated at Southern Ocean opal belt.

## Sheet: Table S1
Supplementary Table S1:
Site	Latitude (°N)	Longitude (°E)	Water depth (m)	eNd_HOL	eNd_LGM	eNd_LGM_M_HOL	Reference
AII107_117GGC	-30.8	-38.2	3282	-10.6	-8.1	2.5	Pöppelmeier2020Geol
AII107_142GGC	-30.9	-39	4148	-8.1	-5.4	2.73	Pöppelmeier2020Geol
BOFS_29K	20.6	-21.1	4000	-12.1	-10	2	Howe2017EPSL
BOFS_30K	19.8	-20.7	3580	-12.2	-10.6	1.6	Howe2017EPSL
BOFS_31K	19	-20.2	3300	-12.1	-10.8	1.3	Howe2017EPSL
CH115_70	-30	-36	2340	-10.3	-8.6	1.7	Howe2016NatComm
GeoB1501-4	-3.7	-32	4257	-11.3	-10.2	1.11	Pöppelmeier2020Geol
GeoB1515_1	4.2	-43.7	3129	-12.8	-9.8	3	Lippold2016EPSL
GeoB1523_1	3.8	-41.6	3292	-13	-10.5	2.5	Lippold2016EPSL
GeoB2104_3	-27.3	-46.4	1500	-9.1	-9.2	-0.1	Howe2016NatComm
GeoB2107_3	-27.2	-46.5	1050	-8.2	-8.9	-0.7	Howe2016NatComm
GeoB2117-1	-23	-36.7	4045	-10.4	-7.5	2.9	Pöppelmeier2020Geol
GeoB3603_2	-34.9	17.6	2840	-10.2	-7.9	2.3	Wei2016EPSL
GeoB8336	-29.2	12.3	3631	-10.8	-8	2.8	Bergh2021P-cubed
GeoB8342	-31.3	13	3522	-10.4	-8	2.4	Bergh2021P-cubed
GL1090	-24.9	-42.5	2225	-13	-10.8	2.2	Howe2016NatComm
IODP_U1313	41	-33	3425	-13.6	-11.6	2	Lippold2016EPSL & Pöppelmeier2018Paleoc
KNR140_2_12JPC	29.1	-72.9	4250	-12.9	-10.4	2.5	Gutjahr2008EPSL
KNR140_2_31GGC	30.9	-74.5	3410	-12.2	-10.3	1.9	Gutjahr2008EPSL
KNR140_2_51GGC	32.8	-76.3	1790	-10.3	-9.7	0.6	Gutjahr2008EPSL
KNR159_5_17JPC	-27.7	-46.5	1627	-8.8	-8.4	0.4	Pöppelmeier2020EPSL
KNR159_5_30GGC	-28.1	-46.1	2500	-10.7	-8.5	2.2	Pöppelmeier2020EPSL
KNR159_5_33GGC	-27.6	-46.2	2082	-10	-9	1	Howe2018EPSL
KNR159_5_36GGC	-27.5	-46.5	1268	-8.5	-8.8	-0.3	Howe2016Paleoc
KNR159_5_90GGC	-27.4	-46.6	1105	-7.9	-8.3	-0.3	Pöppelmeier2020EPSL
KNR159-5-22GGC	-29.8	-43.6	3924	-8.8	-4.9	3.9	Pöppelmeier2020Geol
KNR197_10_GGC17	36.4	-48.5	5010	-15.4	-11.9	3.4	Pöppelmeier2018Paleoc
KNR197_3_25GGC	7.7	-53.8	671	-10.4	-10.3	0	Huang2014EPSL
KNR197_3_46CDH	7.8	-53.7	947	-10.3	-9.6	0.7	Huang2014EPSL
KNR197_3_9GGC	7.9	-53.6	1100	-10.7	-10.9	-0.2	Huang2014EPSL
KNR198_GGC35/CDH36/MC37	40	-69	1820	-14.2	-10.6	3.6	Zhao2019NatComm
M35003_4	12.1	-61.2	1299	-10.8	-10.3	0.5	Lippold2016EPSL
M45-5_KL90	31.6	-28	3143	-11.7	-10.1	1.6	Pöppelmeier2020Paleoc
M78/1_222_9	12	-64.5	1018	-11.6	-9.8	1.8	Poggemann2018Paleoc
MD03_2705	18.1	-21.2	3085	-12.2	-10.7	1.5	Tachikawa2021QSR
MD96_2085	-29.7	12.9	3001	-10.8	-8.6	2.2	Howe2016NatComm
MD96_2086	-25.8	12.1	3606	-11.7	-7.8	3.9	Howe2016NatComm
MD96_2098	-25.6	12.6	2910	-12.2	-9.3	2.9	Howe2016NatComm
MD99_2198	12.1	-61.2	1330	-11	-10.3	0.7	Pahnke2008NatGeo
Me68_89	47.4	-9.6	4260	-12.6	-8.3	4.3	Blaser2019GCA
Me68_91	47.4	-19.6	4470	-12.2	-9.1	3.1	Blaser2019GCA
OCE326_GGC6/ODP1063	33.7	-57.6	4553	-14.3	-11.2	3.1	Böhm2015Nature & Lippold2019GRL & Roberts2015Science
ODP_1059	31.7	-75.4	2985	-11.5	-10.4	1.1	Pöppelmeier2019G-cubed
ODP_1060	30.8	-74.5	3481	-13	-10.5	2.4	Pöppelmeier2019G-cubed
ODP_1061	29.9	-73.6	4050	-13.6	-10.7	2.9	Pöppelmeier2019G-cubed
ODP_1062	28.3	-74.4	4761	-13.3	-10.8	2.5	Pöppelmeier2019G-cubed
ODP_1087	-31.5	15.3	1372	-8.9	-7.9	0.9	Hu2016EPSL
ODP_1088	-41.1	13.6	2082	-9.1	-7.3	1.7	Howe2016NatComm & Hu2016EPSL
ODP_1089	-40.9	9.9	4620	-9.3	-7.2	2.1	Lippold2016EPSL
ODP_659	18.1	-21	3071	-12.4	-11.2	1.2	Howe2017EPSL
ODP_664	0.1	-23.2	3806	-12.8	-10	2.8	Pöppelmeier2020Geol
ODP_668	4.8	-20.9	2694	-12.9	-11.6	1.3	Howe2016NatComm
ODP_925	4.2	-43.5	3041	-12.5	-9.9	2.7	Howe2016NatComm & Howe2016Geol
ODP_928	5.8	-43.7	4015	-12.3	-9.7	2.6	Howe2016NatComm & Howe2017EPSL
ODP_929	6	-43.7	4360	-12.1	-9.2	2.9	Howe2016NatComm & Howe2017NatComm
ODP_980	55.5	-14.7	2168	-12	-9.3	2.7	Crocker2016QSR
Po08_23	47.4	-19.5	3900	-12.8	-7.9	4.9	Blaser2019GCA
RC11_83	-41.1	9.7	4718	-8.4	-6.4	2	Piotrowski2004EPSL
RC11_86	-35.8	18.5	2829	-9.9	-8	1.9	Howe2016NatComm
RC12_267	-38.7	-25.8	4144	-8.8	-4.9	3.9	Howe2016NatComm
RC12_294	-37.3	-10.1	3308	-9.4	-7	2.4	Howe2016NatComm
RC13_228	-22.3	11.2	3204	-11.7	-8.9	2.8	Howe2016NatComm
RC13_229	-25.5	11.3	4191	-10.3	-7.7	2.6	Howe2016NatComm
RC15_94	-43	-20.9	3762	-8.4	-5	3.4	Howe2016NatComm
RC24_10	-2.2	-11.3	3450	-13.3	-11	2.3	Piotrowski2008EPSL
SGOC_coral	35.3	-6.8	548	-11.7	-9	2.7	Dubois‐Dauphin2016G-cubed
SU90_03	40	-32	2480	-12.8	-10.9	1.9	Howe2016NatComm & Howe2016Geol
TNO57_23	-41	13	2104	-10.1	-6.2	3.9	Piotrowski2008EPSL
TNO57_6PC	-42.9	8.9	3750	-7.9	-4.8	3.1	Piotrowski2004EPSL
TTN057_6_PC4	-42.9	8.6	3702	-9.4	-6.4	3	Howe2016NatComm
V22_174	-10.1	-12.8	2630	-12.3	-9.9	2.4	Howe2016NatComm & Piotrowski2008EPSL
V22_175	-8.8	-14.3	2950	-10.9	-9.6	1.3	Piotrowski2008EPSL
V23_100	22.7	-21.3	4580	-12	-9.9	2.1	Howe2017EPSL
VM12_107	11.3	-66.6	1079	-11	-9.7	1.4	Xie2014GCA

## Sheet: Table S2
Supplementary Table S2:
Site	Latitude (°N)	Longitude (°E)	Water depth (m)	d13C_HOL	d13C_LGM	d13C_LGM_M_HOL	Reference
ALB-226	17.95	-21.05	3100	0.88	0.19	-0.69	Sarnthein1994Paleoc
BOFS11K	55.19	-20.35	2004	1.43	1.4	-0.03	Bertram1995Paleoc
BOFS14K	58.63	-19.43	1756	0.95	1.4	0.45	Bertram1995Paleoc
BOFS26/6K	24.45	-19.84	3680	1	0.3	-0.7	Beveridge1995Paleoc
BOFS28/3M	24.62	-22.76	4900	1.02	0.01	-1.01	Beveridge1995Paleoc
BOFS29/1K	20.52	-21.12	4000	0.8	0.02	-0.78	Beveridge1995Paleoc
BOFS30/3K	19.75	-20.72	3580	0.96	0.21	-0.75	Beveridge1995Paleoc
BOFS31/1K	19	-20.16	3300	0.92	0.23	-0.69	Beveridge1995Paleoc
BOFS5K	50.69	-21.86	3547	1.02	0.5	-0.52	Bertram1995Paleoc
CAM-61PC	-22.52	-39.9	1890	1.2	0.9	-0.3	Curry&Oppo2005Paleoc
CH71-07	4.38	-20.87	3083	1.08	0.32	-0.76	Sarnthein1994Paleoc
CH72-02	40	-22	3485	0.9	0.82	-0.08	Sarnthein1994Paleoc & Bertram1995Paleoc
CH73-139	54.63	-16.35	2209	0.875	0.7425	-0.1325	Sarnthein1994Paleoc
CH75-03	10.05	-57.53	3410	0.9	0.1	-0.8	Curry&Oppo2005Paleoc
CH75-04	10.01	-56.01	3820	0.9	-0.2	-1.1	Curry&Oppo2005Paleoc
CHN115-70	-29.92	-35.66	2340	0.955	0.71	-0.245	Curry&Lohmann1982QSR
CHN115-88	-30.92	-36.08	2941	0.68	0.535	-0.145	Curry&Lohmann1982QSR
CHN115-91	-30.83	-38.43	3576	0.465	0.535	0.07	Curry&Lohmann1982QSR
CHN82-15	43.37	-28.23	2151	1.1	1.2	0.1	Boyle&Keigwin1987Nature & Curry&Oppo2005Paleoc
CHN82-24	43.47	-30.66	3070	1.046	0.5333	-0.5127	Boyle&Keigwin1985EPSL
CHN825020	43.5	-29.87	3020	1.3	0.7	-0.6	Sarnthein1994Paleoc
DSDP552	56.04	-23.22	2301	1.26	1.11	-0.15	Sarnthein1994Paleoc
DSDP607	41	-32.96	3414	0.92	0.16	-0.76	Ruddiman1989Paleoc
EN066-10	6.64	-21.9	3527	0.81	0.4	-0.41	Sarnthein1994Paleoc
EN066-16	5.45	-21.14	3152	0.965	0.37	-0.595	Boyle1992AnnuRev
EN066-21	4.23	-21.63	3995	0.805	0.155	-0.65	Sarnthein1994Paleoc
EN066-26	3.09	-20.02	4745	0.84	0.1	-0.74	Sarnthein1994Paleoc
EN066-29	2.46	-19.76	5105	0.845	-0.315	-1.16	Sarnthein1994Paleoc
EN066-32	2.47	-19.73	4998	0.885	-0.0667	-0.9517	Sarnthein1994Paleoc
EN066-36	4.31	-20.21	4095	0.71	0.125	-0.585	Boyle1992AnnuRev
EN066-38	4.92	-20.5	2931	1.11	0.64	-0.47	Sarnthein1994Paleoc
EN066-44	5.26	-21.71	3428	1.045	0.55	-0.495	Sarnthein1994Paleoc
EN120-1GGC	33.67	-57.62	4450	0.3	-0.3	-0.6	Boyle&Keigwin1987Nature
EW9209-1JPC	5.91	-44.2	4056	0.56	0.1787	-0.3813	Curry&Oppo1997Paleoc
EW9209-2JPC	5.64	-44.47	3528	1.4	0.1	-1.3	Curry&Oppo2005Paleoc
EW9209-3JPC	5.31	-44.26	3288	0.9	0.3	-0.6	Curry&Oppo2005Paleoc
GeoB1028-5	-20.1	9.19	2209	0.63	-0.1	-0.73	Bickert&Mackensen2004
GeoB1031-4	-21.88	7.1	3105	0.76	0.09	-0.67	Sarnthein1994Paleoc
GeoB1032	-22.91	6.03	2490	0.8825	-0.01	-0.8925	Bickert&Wefer1996
GeoB1034	-21.74	5.42	3772	0.65	0.07	-0.58	Bickert&Wefer1996
GeoB1035	-21.59	5.03	4456	0.7167	-0.27	-0.9867	Bickert&Wefer1996
GeoB1041-3	-3.48	-7.6	4033	0.802	-0.3433	-1.1453	Bickert&Wefer1996
GeoB1101-5	1.66	-10.98	4588	0.922	-0.53	-1.452	Bickert&Wefer1996
GeoB1105-4	-1.67	-12.43	3225	0.9767	-0.159	-1.1357	Bickert&Wefer1996
GeoB1112-4	-5.78	-10.75	3125	0.9067	0.35	-0.5567	Bickert&Wefer1996
GeoB1113	-5.75	-11.04	2374	0.93	0.44	-0.49	Sarnthein1994Paleoc
GeoB1117-2	-3.82	-14.9	3984	0.92	-0.4086	-1.3286	Bickert&Wefer1996
GeoB1118-2	-3.56	-16.43	4675	0.12	-0.575	-0.695	Bickert&Wefer1996
GeoB1211-3	-24.47	7.54	4089	0.2925	0.25	-0.0425	Bickert&Wefer1996
GeoB1214-1	-24.69	7.24	3210	0.722	0.225	-0.497	Bickert&Wefer1996
GeoB1505-1	2.27	-33.02	3705	0.91	-0.13	-1.04	Zabel1999
GeoB1508-4	5.33	-34.03	3682	0.77	0.19	-0.58	Bickert&Wefer1996
GeoB1515-1	4.24	-43.67	3129	1.26	0.4	-0.86	Vidal1999ClimDynamics
GeoB1520-1	4.59	-41.93	3911	0.66	0.21	-0.45	Bickert&Mackensen2004
GeoB1523-1	3.82	-41.62	3291	1.3	0.31	-0.99	Bickert&Mackensen2004
GeoB1710-3	-23.43	11.7	2987	0.502	-0.2927	-0.7947	Bickert&Wefer1996
GeoB1711-4	-23.32	12.38	1967	0.64	0.16	-0.48	Bickert&Wefer1996
GeoB1721-1	-29.17	13.09	3044	0.43	-0.08	-0.51	Bickert&Mackensen2004
GeoB1722-1	-29.45	11.75	3973	0.29	-0.2	-0.49	Mollenhauer2002GBC
GeoB2004-2	-30.87	14.34	2569	0.79	0.1	-0.69	Bickert&Mackensen2004
GeoB2016-1	-31.9	-1.33	3385	0.77	0.42	-0.35	Bickert&Mackensen2004
GeoB2019-1	-36.06	-8.78	3825	0.68	0.15	-0.53	Bickert&Mackensen2004
GeoB2109-1	-27.91	-45.88	2504	1.23	0.31	-0.92	Vidal1999ClimDynamics
GeoB2204-2	-8.53	-34.02	2072	1.26	0.3	-0.96	Bickert&Mackensen2004
GeoB3104	-3.67	-37.72	767	1.43	0.9	-0.53	Bickert&Mackensen2004
GeoB3603-2	-35.13	17.54	2840	0.55	0.05	-0.5	Bickert&Mackensen2004
GeoB3722-2	-25.25	12.02	3506	0.69	-0.21	-0.9	Mollenhauer2002GBC
GeoB3801-6	-29.51	-8.31	4546	0.55	0.17	-0.38	Bickert&Mackensen2004
GeoB3808-6	-30.81	-14.71	3213	1.01	0.55	-0.46	Bickert&Mackensen2004
GeoB3813-3	-32.27	-21.97	4331	0.55	0.08	-0.47	Bickert&Mackensen2004
GeoB4216	30.63	-12.4	2324	1.05	0.584	-0.466	Freudenthal2002DSR
GeoB4240	28.89	-13.23	1358	1.0367	0.99	-0.0467	Freudenthal2002DSR
GeoB4403-1	6.13	-43.44	4503	0.64	0.01	-0.63	Bickert&Mackensen2004
GeoB5115-2	-24.14	-14.04	3291	1.03	0.59	-0.44	Bickert&Mackensen2004
GeoB5121-2	-24.18	-12.02	3486	0.98	0.55	-0.43	Bickert&Mackensen2004
GeoB6718-2	52.16	-12.75	900	0.9911	1.3293	0.3382	Rüggeberg2007IntJoEarthSci
GEOB6728-1_ISO	52.15	-12.77	749	0.9856	1.3171	0.3315	Dorschel2005EPSL
GIK11944-2	35.65	-8.06	1765	1.205	1.0025	-0.2025	Sarnthein1994Paleoc
GIK12309-2	26.84	-15.11	2820	1.1	0.27	-0.83	Sarnthein1994Paleoc
GIK12310-3/4	23.5	-18.72	3080	1.06	-0.07	-1.13	Sarnthein1994Paleoc
GIK12328-5	21.15	-18.57	2778	0.8822	0.3414	-0.5408	Sarnthein1994Paleoc
GIK12329-6	19.37	-18.93	3320	0.82	0.19	-0.63	Sarnthein1994Paleoc
GIK12345-5	15.48	-17.36	945	0.75	0.92	0.17	Sarnthein1994Paleoc
GIK12347-1	15.83	-17.86	2576	0.645	0.82	0.175	Sarnthein1994Paleoc
GIK12379	23.14	-17.75	2136	1.06	0.43	-0.63	Sarnthein1994Paleoc
GIK12392-1	25.17	-16.85	2573	1.008	0.3425	-0.6655	Zahn1986Paleoc
GIK13289	18.07	-18.01	2490	0.95	0.5	-0.45	Sarnthein1994Paleoc
GIK13519-1	5.67	-19.85	2862	1.07	0.4867	-0.5833	Zahn1986Paleoc
GIK13521	3.02	-22.03	4504	0.74	0.482	-0.258	Sarnthein1994Paleoc
GIK15612-2	44.36	-26.54	3050	1.1467	0.57	-0.5767	Sarnthein1994Paleoc
GIK15666-6	34.96	-7.12	803	1.27	1.73	0.46	Sarnthein1994Paleoc
GIK15669	34.89	-7.82	2022	1.1233	0.8635	-0.2598	Sarnthein1994Paleoc
GIK15670-5	34.91	-7.58	1482	1	1.3	0.3	Sarnthein1994Paleoc
GIK15672	34.86	-8.13	2460	1.1267	0.612	-0.5147	Sarnthein1994Paleoc
GIK16004	29.98	-10.65	1512	1.185	1.1467	-0.0383	Sarnthein1994Paleoc
GIK16006-1	29.25	-11.5	796	1.2	1.48	0.28	Sarnthein1994Paleoc
GIK16017	21.25	-17.8	812	1.0018	1.2715	0.2697	Sarnthein1994Paleoc
GIK16030	21.24	-18.06	1500	0.92	0.9537	0.0337	Sarnthein1994Paleoc
GIK16402	14.42	-20.54	4202	0.6862	-0.1425	-0.8287	Sarnthein1994Paleoc
GIK16408	9.01	-21.5	4336	0.71	-0.25	-0.96	Sarnthein1994Paleoc
GIK16415	9.57	-19.11	3841	0.5933	0.3188	-0.2745	Sarnthein1994Paleoc
GIK16453-2	4.73	-20.94	2675	1.17	0.43	-0.74	Sarnthein1994Paleoc
GIK16455-1	5.27	-22.87	4160	0.7	-0.1	-0.8	Sarnthein1994Paleoc
GIK16457-1	5.39	-21.72	3291	1.11	0.31	-0.8	Sarnthein1994Paleoc
GIK16458-2	5.34	-22.06	3518	0.9	0.02	-0.88	Sarnthein1994Paleoc
GIK16459-1	7.28	-26.19	4835	0.58	0.03	-0.55	Sarnthein1994Paleoc
GIK16771-2	0.82	-15.51	2764	1.26	0.3	-0.96	Sarnthein1994Paleoc
GIK16772	-1.21	-11.96	3912	0.8933	0.2633	-0.63	Sarnthein1994Paleoc
GIK16773-1	-0.97	-9.44	4662	0.9	0.25	-0.65	Sarnthein1994Paleoc
GIK16856-2	4.81	3.4	2861	0.7583	0.4344	-0.3239	Sarnthein1994Paleoc
GIK16867	-2.2	5.1	3891	0.4767	-0.585	-1.0617	Sarnthein1994Paleoc
GIK17045	52.43	-16.67	3663	0.79	0.13	-0.66	Sarnthein1994Paleoc
GIK17048	54.31	-18.18	1859	1.31	1.11	-0.2	Sarnthein1994Paleoc
GIK17049-6	55.26	-26.73	3331	0.7757	0.45	-0.3257	Sarnthein1994Paleoc
GIK17051	56.16	-31.99	2295	1.04	1.05	0.01	Sarnthein1994Paleoc
GIK17055-1	48.22	-27.06	2558	1.28	1.025	-0.255	Sarnthein1994Paleoc
GIK23414-9	53.54	-20.29	2196	1.15	0.8533	-0.2967	Sarnthein1994Paleoc
GIK23415-9	53.18	-19.15	2472	1.11	0.5467	-0.5633	Sarnthein1994Paleoc
GIK23417-1	50.67	-19.43	3850	0.8222	0.191	-0.6312	Sarnthein1994Paleoc
GIK23418-8	52.55	-20.33	2841	1.0617	0.2975	-0.7642	Sarnthein1994Paleoc
GIK23419	54.96	-19.76	1491	1.2691	1.4542	0.1851	Sarnthein1994Paleoc
GIK23519	64.8	-29.6	1893	1.2036	1.3765	0.1729	Milo2006Boreas
HM52-43	63.52	-0.73	2781	1.1095	1.285	0.1755	Fronval&jansen1997Paleoc
IODP-U1308	49.88	-24.24	3883	0.8386	0.3833	-0.4553	Hodell2008Paleoc
IOW226920-3	-22.45	12.36	1683	0.22	0.39	0.17	Mollenhauer2002GBC
KNR110-50	4.87	-43.21	3995	0.8525	-0.01	-0.8625	Sarnthein1994Paleoc
KNR110-55	4.95	-42.89	4556	0.3692	-0.005	-0.3742	Sarnthein1994Paleoc
KNR110-58	4.79	-43.04	4341	0.6433	0.1	-0.5433	Sarnthein1994Paleoc
KNR110-66	4.56	-43.38	3547	0.811	0.3933	-0.4177	Sarnthein1994Paleoc
KNR110-71	4.36	-43.7	3164	1.118	0.425	-0.693	Sarnthein1994Paleoc
KNR110-75	4.34	-43.41	3063	1.03	0.34	-0.69	Sarnthein1994Paleoc
KNR110-82	4.34	-43.49	2816	1.0875	0.25	-0.8375	Sarnthein1994Paleoc
KNR110-91	4.76	-43.31	3810	0.8675	0.0133	-0.8542	Sarnthein1994Paleoc
KNR140-22JPC	28.03	-74.41	4712	1.2	-0.3	-1.5	Curry&Oppo2005Paleoc
KNR140-28GGC	30.1	-73.84	4211	0.4	-0.5	-0.9	Curry&Oppo2005Paleoc
KNR140-37JPC	31.68	-75.42	2972	0.9	0.4	-0.5	Curry&Oppo2005Paleoc
KNR140-39GGC	31.67	-75.42	2975	1.4	0.3	-1.1	Curry&Oppo2005Paleoc
KNR140-43GGC	32.02	-76.07	2590	1.1	0.9	-0.2	Curry&Oppo2005Paleoc
KNR140-50GGC	32.75	-76.24	1903	0.5	1.1	0.6	Curry&Oppo2005Paleoc
KNR140-51GGC	32.78	-76.12	1790	0.9	1.2	0.3	Curry&Oppo2005Paleoc
KNR140-56GGC	32.94	-76.3	1400	0.8	1.3	0.5	Curry&Oppo2005Paleoc
KNR140-63JPC	32.99	-76.41	900	1	1.5	0.5	Curry&Oppo2005Paleoc
KNR159-105JPC	-27.35	-46.63	1108	1.1	0.4	-0.7	Curry&Oppo2005Paleoc
KNR159-10GGC	-26.48	-45.93	630	1.6	1	-0.6	Curry&Oppo2005Paleoc
KNR159-112GGC	-28.87	-45.7	2843	1.3	0.2	-1.1	Curry&Oppo2005Paleoc
KNR159-113JPC	-28.87	-45.68	2837	1	-0.2	-1.2	Curry&Oppo2005Paleoc
KNR159-115GGC	-28.74	-45.53	3021	1.2	0.2	-1	Curry&Oppo2005Paleoc
KNR159-34JPC	-27.56	-46.19	2082	1.2	0.7	-0.5	Curry&Oppo2005Paleoc
KNR159-37GGC	-27.25	-46.63	938	1.4	0.8	-0.6	Curry&Oppo2005Paleoc
KNR159-38JPC	-27.27	-46.63	936	1.4	0.7	-0.7	Curry&Oppo2005Paleoc
KNR159-5-125GGC	-29.53	-45.08	3589	0.68	0.033	-0.647	Lund2015Paleoc
KNR159-5-14GGC	-26.68	-46.5	441	1.41	1.14	-0.27	Lund2015Paleoc
KNR159-5-17JPC	-27.7	-46.49	1627	1.005	1.004	-0.001	Lund2015Paleoc
KNR159-5-20JPC	-28.64	-45.54	2951	1.15	0.197	-0.953	Lund2015Paleoc
KNR159-5-22GGC	-29.78	-45.58	3924	0.434	-0.235	-0.669	Lund2015Paleoc
KNR159-5-30GGC	-28.13	-46.07	2500	1.215	0.476	-0.739	Lund2015Paleoc
KNR159-5-33GGC	-27.57	-46.18	2082	1.803	0.78	-1.023	Lund2015Paleoc
KNR159-5-36	-27.51	-46.47	1268	1.14	0.56	-0.58	Oppo&Horowitz2000Paleoc
KNR159-5-36GGC	-27.27	-46.47	1268	1.32	0.566	-0.754	Lund2015Paleoc
KNR159-5-42JPC	-27.76	-46.63	2296	1.25	0.5	-0.75	Lund2015Paleoc
KNR159-5-63GGC	-28.36	-45.84	2732	0.98	0.315	-0.665	Lund2015Paleoc
KNR159-5-78GGC	-27.48	-46.33	1829	1.205	1.022	-0.183	Lund2015Paleoc
KNR159-5-90GGC	-27.35	-46.63	1105	1.16	0.34	-0.82	Lund2015Paleoc
KNR159-54GGC	-29.53	-43.33	4003	0.36	-0.05	-0.41	Hoffman&Lund2012Paleoc
KNR159-73GGC	-27.89	-46.04	1128	1.3	0.5	-0.8	Curry&Oppo2005Paleoc
KNR159-99GGC	-27.37	-46.84	790	1.5	0.9	-0.6	Curry&Oppo2005Paleoc
KNR64-5	16.52	-78.81	1750	1	1.2	0.2	Curry&Oppo2005Paleoc
KW-31	3.52	5.57	1515	0.69	0.48	-0.21	Sarnthein1994Paleoc
M12392	25	-17	2573	0.87	0.31	-0.56	Sarnthein1994Paleoc
M35003-4	12.09	-61.24	1299	1.0163	1.2388	0.2225	Zahn&Stuber2002EPSL
MD09-3256Q	3.54683	-35.3852	3537	1.3	0.24	-1.06	Burckel2016ClimPast
MD95-2039	40.58	-10.35	3381	0.924	0.1408	-0.7832	Schönfeld2003GlobPlanChange
MD95-2042	37.8	-10.17	3146	0.9445	0.225	-0.7195	Shalleton2000Paleoc
MD96-2080	-36.27	19.48	2488	0.9	0.2514	-0.6486	Rau2002MarGeo
MD99-2334K	37.8	-10.17	3146	0.9978	0.1748	-0.823	Skinner&Shakleton2005Paleoc
MG-237	-5.2	11.33	1000	-0.11	-0.1	0.01	Sarnthein1994Paleoc
NA87-22	55.48	-14.68	2161	1.0827	0.9083	-0.1744	Sarnthein1994Paleoc
OCE205-100GGC	26.06	-78.03	1057	1.5	1.5	0	Curry&Oppo2005Paleoc
OCE205-103GGC	26.07	-78.07	965	1.4215	1.4645	0.043	Curry&Oppo2005Paleoc
OCE205-106GGC	25.98	-78.18	654	1.3	1.9	0.6	Curry&Oppo2005Paleoc
OCE205-108GGC	25.98	-78.18	743	1.2	1.8	0.6	Curry&Oppo2005Paleoc
OCE205-117JPC	26.03	-77.88	1535	1.4	1.5	0.1	Curry&Oppo2005Paleoc
OCE205-33GGC	26.22	-77.67	783	1.2	1.7	0.5	Curry&Oppo2005Paleoc
OCE205-7JPC	26.14	-77.23	1320	1.2025	1.35	0.1475	Curry&Oppo2005Paleoc
OCE205-97JPC	26.94	-77.85	1183	1.3	1.5	0.2	Curry&Oppo2005Paleoc
ODP1085	-29.37	13.99	1713	0.87	0.57	-0.3	Bickert&Mackensen2004
ODP1087	-31.46	15.31	1372	0.445	0.39	-0.055	Lynch-Stieglitz2006Paleoc
ODP1088	-41.14	13.56	2082	0.55	0.255	-0.295	Hodell2003PrecOcDrillProg
ODP1090	-42.91	8.9	3702	0.1957	-0.475	-0.6707	Hodell2003PrecOcDrillProg
ODP658	20.75	-18.58	2274	0.7833	0.495	-0.2883	Tiedemann1991
ODP659	18.08	-21.03	3082	0.99	0.33	-0.66	Sarnthein1994Paleoc
ODP664	0.11	-23.23	3806	0.86	-0.1867	-1.0467	Raymo1997Paleoc
ODP925	4.2	-43.49	3040	1.43	0.3667	-1.0633	Bickert1997GCA
ODP927	5.46	-44.48	3326	0.51	0.3067	-0.2033	Bickert1997GCA
ODP928	5.46	-43.75	4012	1.1567	0.1475	-1.0092	Bickert1997GCA
ODP929	5.98	-43.74	4369	0.17	0.01	-0.16	Bickert1997GCA
ODP980	55.49	-14.7	2168	0.9731	0.8175	-0.1556	Oppo1998Science
ODP982	57.51	-15.85	1134	0.9611	1.435	0.4739	Venz1999Paleoc
ODP983	60.4	-23.64	1984	1.0673	0.97	-0.0973	McIntyre1999Paleoc
ODP984	61	-24	1650	1.1137	1.56	0.4463	Raymo2004Paleoc
PO200-10-8	37.64	-9.93	2200	0.775	0.56	-0.215	Abrantes1998MarGeol
PS1243-1	69.37	-6.55	2711	1.41	1.08	-0.33	Bauch2001QSR
PS1754-3	-46.76	7.58	2476	0.54	-0.33	-0.87	Mackensen1994
PS2082	-43.22	11.75	4661	0.1667	-0.78	-0.9467	McCorkle&Holder2001
PS2495-3	-41.28	-14.49	3134	0.71	-0.665	-1.375	Mackensen2001GlobPlanChange
RC13-228	-22.33	11.2	3204	0.4767	-0.1344	-0.6111	Bickert&Mackensen2004
RC13-229	-25.5	11.3	4194	0.34	-0.3863	-0.7263	Sarnthein1994Paleoc
RC15-94	-42.98	-20.86	3762	-0.18	-0.78	-0.6	Charles&Fairbanks1990
RC16-119	-27.7	-46.52	1567	1.1	0.99	-0.11	Oppo&Horowitz2000Paleoc
RC16-84	-26.7	-43.33	2438	1.08	0.56	-0.52	Oppo&Horowitz2000Paleoc
SO82_5-2	59.19	-30.9	1416	1.3467	1.7471	0.4004	Jung2004
SU90-03	40.05	-32	2475	1.2867	0.74	-0.5467	Chapman&Shackleton1998Holocene
SU90-39	52.5	-22	3955	0.72	0.2833	-0.4367	Cortijo2003
T86-15P	30.43	-37.07	3375	1.15	0.47	-0.68	Sarnthein1994Paleoc
TN057-20	-42	1	1335	0.58	0.38	-0.2	Ninnemann&Charles2002EPSL
TTN057-6	-42.91	8.9	3702	0.5	-0.44	-0.94	Hodell2003PrecOcDrillProg
V16-51	-33.47	-17.03	898	0.61	0.9	0.29	Lynch-Stieglitz2006Paleoc
V19-240	-30.58	13.28	3103	0.655	0.05	-0.605	Marchitto&Broecker2006G-cubed
V19-258	-20.4	11.62	965	0.554	0.33	-0.224	Lynch-Stieglitz2006Paleoc
V22-196	13.83	-18.96	3728	0.75	-0.24	-0.99	Duplessy1984QSR
V22-197	14.17	-18.58	3167	0.7833	0.192	-0.5913	Sarnthein1994Paleoc
V23-100	21.3	-22.68	4579	0.59	0.07	-0.52	Sarnthein1994Paleoc
V23-81	54.25	-16.83	2393	0.9433	0.4075	-0.5358	Sarnthein1994Paleoc
V24-253	-26.95	-44.67	2069	1.1	0.48	-0.62	Oppo&Horowitz2000Paleoc
V25-59	1.37	-33.48	3824	0.888	0.02	-0.868	Mix&Fairbanks1985EPSL
V26-176	36.05	-72.38	3942	0.9033	0.5333	-0.37	Sarnthein1994Paleoc
V27-60	72.18	8.58	2525	1.22	1.08	-0.14	Duplessy1984QSR
V28-122	11.93	-78.68	1750	0.8	1.2	0.4	Curry&Oppo2005Paleoc
V28-127	11.65	-80.13	1750	0.7665	1.2066	0.4401	Oppo&Fairbanks1987EPSL
V28-14	64.78	-29.57	1855	0.91	1.165	0.255	Duplessy1984QSR
V28-73	57.18	-20.87	2063	1.2	1.2	0	Oppo&Lehman1993Science
V29-135	-19.7	8.88	2675	0.65	0.12	-0.53	Sarnthein1994Paleoc
V29-179	44.71	-24.53	3331	0.685	0.575	-0.11	Duplessy1984QSR
V29-193	55	-19	1326	1.32	1.58	0.26	Sarnthein1994Paleoc
V29-198	58.73	-15.57	1139	1.07	1.54	0.47	Oppo&Lehman1993Science
V29-202	61	-21	2658	1.0475	0.53	-0.5175	Oppo&Lehman1995Paleoc
V30-40	-0.2	-23.15	3706	0.896	0.1692	-0.7268	Sarnthein1994Paleoc
V30-49	18.43	-21.08	3093	0.8929	0.214	-0.6789	Mix&Fairbanks1985EPSL

## Sheet: Table S3
Supplementary Table S3:
Site	Latitude (°N)	Longitude (°E)	Water depth (m)	BPageLGM (yr)	BPage_err (yr)	BPage_diff (yr)	Reference
f0076carcs011	5.626	-26.95	845	6	250	-268.2	Chen2015Science
f0115solnm002a	10.742	-44.558	1097	113	250	-173.2	Chen2015Science
f0115solnm002c	10.742	-44.558	1097	217	250	-69.2	Chen2015Science
f0115solnm002d	10.742	-44.558	1097	280	250	-6.2	Chen2015Science
f0115solnm002f	10.742	-44.558	1097	456	250	169.8	Chen2015Science
f0186carcs005	14.89	-48.153	795	448	250	83.1	Chen2015Science
GeoB-2104	-27.285	-46.3733	1503	553	78.0256	143.7	Skinner2017NatComm
GeoB-2104	-27.285	-46.3733	1503	914	96.1067	504.7	Skinner2017NatComm
GeoB-2104	-27.285	-46.3733	1503	298	108.005	-111.3	Skinner2017NatComm
GeoB-2104	-27.285	-46.3733	1503	935	123.146	525.7	Skinner2017NatComm
GS07-150-17/1A	-4.2	-37.1	1000	500	95.6347	125.3	Freeman2016NatComm
GS07-150-17/1A	-4.2	-37.1	1000	51	100.948	-323.7	Freeman2016NatComm
GS07-150-17/1A	-4.2	-37.1	1000	327	95.9713	-47.7	Freeman2016NatComm
GS07-150-17/1A	-4.2	-37.1	1000	125	127.318	-249.7	Freeman2016NatComm
HU89038 PC8	33.6867	-57.6133	4425	1500	129.808	1050	Keigwin&SwiftPNAS
Knorr 110-50GGC	4.9	-43.2	3995	257	162.788	-94.8	Broecker1990Paleoc
Knorr 110-50GGC	4.9	-43.2	3995	910	163.133	509.6	Broecker1990Paleoc
Knorr 110-50GGC	4.9	-43.2	3995	705	197.642	304.6	Broecker1990Paleoc
Knorr 110-50GGC	4.9	-43.2	3995	1165	232.836	679.4	Broecker1990Paleoc
Knorr 110-66GGC	4.6	-43.4	3547	745	133.651	267.3	Broecker1990Paleoc
Knorr 110-66GGC	4.6	-43.4	3547	530	152.971	142.7	Broecker1990Paleoc
Knorr 110-66GGC	4.6	-43.4	3547	620	182.517	281.3	Broecker1990Paleoc
Knorr 110-82GGC	4.3	-43.5	2816	110	198.274	-181.8	Broecker1990Paleoc
Knorr 110-82GGC	4.3	-43.5	2816	785	317.746	294.4	Broecker1990Paleoc
Knorr 110-82GGC	4.3	-43.5	2816	250	472.07	-158.8	Broecker1990Paleoc
KNR 140 12JPC	29.0741	-54.7557	4250	1550	85.5862	1130.2	Keigwin&SwiftPNAS
KNR 140 12JPC	29.0741	-54.7557	4250	1450	120.416	1030.2	Keigwin&SwiftPNAS
KNR 140 JPC22	28.2464	-74.4071	4712	1450	119.635	1052.2	Keigwin&SwiftPNAS
KNR 178 2GGC	36.1202	-72.292	3927	1650	67.9154	1330	Keigwin&SwiftPNAS
KNR 178 2GGC	36.1202	-72.292	3927	1250	72.5431	930	Keigwin&SwiftPNAS
KNR 178 2GGC	36.1202	-72.292	3927	1050	67.9154	730	Keigwin&SwiftPNAS
KNR 178 2GGC	36.1202	-72.292	3927	1200	70	880	Keigwin&SwiftPNAS
KNR-159-5-36GGC	-27.5167	-46.4667	1268	580	210.95	150.2	Sortor&Lund2011EPSL
KNR-159-5-36GGC	-27.5167	-46.4667	1268	490	50.9902	60.2	Sortor&Lund2011EPSL
KNR-159-5-36GGC	-27.5167	-46.4667	1268	790	90.5539	360.2	Sortor&Lund2011EPSL
KNR-159-5-36GGC	-27.5167	-46.4667	1268	540	65.192	110.2	Sortor&Lund2011EPSL
KNR-159-5-36GGC	-27.5167	-46.4667	1268	770	60	340.2	Sortor&Lund2011EPSL
KNR140 26GGC	29.7	-73.4005	3845	1000	121.655	670.5	Keigwin&SwiftPNAS
KNR140 37 JPC	31.7	-75.4	2972	1040	108.224	750.7	Keigwin&Schlegel2002G-cubed
KNR140 39 GGC	31.7	-75.4	2975	1250	88.3883	960.7	Keigwin&Schlegel2002G-cubed
KNR197/10 17GGC	36.405	-48.5398	5010	1200	89.4427	766.5	Keigwin&SwiftPNAS
KNR197/10 42CDH	43.4645	-54.7557	3870	1450	70.1783	1184.4	Keigwin&SwiftPNAS
KNR197/10 42CDH	43.4645	-54.7557	3870	1350	128.111	1084.4	Keigwin&SwiftPNAS
KNR197/10 42CDH	43.4645	-54.7557	3870	1100	84.3356	834.4	Keigwin&SwiftPNAS
KNR197/10 42CDH	43.4645	-54.7557	3870	1300	78.5016	1034.4	Keigwin&SwiftPNAS
MD07-3076	-44.1	-14.2	3770	1090	98.2344	222.8	Skinner2010Science
MD07-3076	-44.1	-14.2	3770	1310	110.454	442.8	Skinner2010Science
MD07-3076	-44.1	-14.2	3770	1800	130	932.8	Skinner2010Science
MD07-3076	-44.1	-14.2	3770	1740	130	872.8	Skinner2010Science
MD07-3076	-44.1	-14.2	3770	1690	157.003	822.8	Skinner2010Science
MD08-3169	-23.4298	-11.7	2975	1256	73.6376	807.1	Skinner2010Science
MD08-3169	-23.4298	-11.7	2975	796	79.2275	347.1	Skinner2010Science
MD08-3169	-23.4298	-11.7	2975	1113	81.8444	664.1	Skinner2010Science
MD08-3169	-23.4298	-11.7	2975	1576	96.408	1127.1	Skinner2010Science
MD09-3256	-3.5	-35.4	3537	862	118.509	498.7	Freeman2016NatComm
MD09-3256	-3.5	-35.4	3537	1144	70.1783	780.7	Freeman2016NatComm
MD09-3256	-3.5	-35.4	3537	970	111.689	606.7	Freeman2016NatComm
MD09-3256	-3.5	-35.4	3537	1714	161.519	1350.7	Freeman2016NatComm
MD09-3257	-4.3	-36.3	2344	1154	93.5655	867.9	Freeman2016NatComm
MD09-3257	-4.2	-36.4	2344	608	117.154	321.9	Freeman2016NatComm
MD99-2334K (2)	38	-10	3146	1496	91.7231	1147.8	Skinner2014PNAS
MD99-2334K (2)	38	-10	3146	1718	99.1503	1369.8	Skinner2014PNAS
MD99-2334K (2)	38	-10	3146	1302	165.68	953.8	Skinner2014PNAS
PS2644-5	67.8667	-21.765	777	-550	100	-561.8	Sarnthein2015Radiocarbon
PS2644-5	67.8667	-21.765	777	-1828	116.629	-1839.8	Sarnthein2015Radiocarbon
PS2644-5	67.8667	-21.765	777	-420	105.119	-431.8	Sarnthein2015Radiocarbon
PS2644-5	67.8667	-21.765	777	150	115.109	138.2	Sarnthein2015Radiocarbon
PS2644-5	67.8667	-21.765	777	-52	129.694	-63.8	Sarnthein2015Radiocarbon
PS2644-5	67.8667	-21.765	777	320	111.803	308.2	Sarnthein2015Radiocarbon
PS2644-5	67.8667	-21.765	777	-1548	143.829	-1559.8	Sarnthein2015Radiocarbon
PS2644-5	67.8667	-21.765	777	-360	207.486	-371.8	Sarnthein2015Radiocarbon
RAPID-17-5P	61	-19	2303	2400	72.8869	2253.1	Thornalley2011Science
RAPID-17-5P	61	-19	2303	2700	70.1783	2553.1	Thornalley2011Science
RAPID-17-5P	61	-19	2303	1779	74.8131	1632.1	Thornalley2011Science
RC24-08	-1.3	-11.9	550	240	60	17.9	Cleroux2011QSR
SHAK03-6K	37.7	-10.5	3735	1676	67.5907	1260.8	Freeman2016NatComm
SHAK03-6K	37.7	-10.5	3735	1580	80.5047	1164.8	Freeman2016NatComm
SHAK03-6K	37.7	-10.5	3735	1209	90.6118	793.8	Freeman2016NatComm
SHAK03-6K	37.7	-10.5	3735	1445	144.501	1029.8	Freeman2016NatComm
SHAK05-3K	37.6	-9.7	4670	1450	84.6788	997.6	Freeman2016NatComm
SHAK05-3K	37.6	-9.7	4670	1517	118.663	1064.6	Freeman2016NatComm
SHAK05-3K	37.6	-9.7	4670	1495	145.81	1042.6	Freeman2016NatComm
SHAK10-10K	37.8	-9.5	1127	-315	95.2103	-439	Freeman2016NatComm
SHAK10-10K	37.8	-9.5	1127	-459	82.3893	-583	Freeman2016NatComm
SHAK14-4G	37.8	-9.7	2063	602	78.578	405.2	Freeman2016NatComm
SHAK14-4G	37.8	-9.7	2063	444	88.0057	247.2	Freeman2016NatComm
TNO57-21	-41.1	7.8	4981	1200	96.1769	235.8	Barker2010NatGeo
TNO57-21	-41.1	7.8	4981	850	75.1665	-114.2	Barker2010NatGeo
TNO57-21	-41.1	7.8	4981	700	109.829	-264.2	Barker2010NatGeo
TNO57-21	-41.1	7.8	4981	1010	106.066	45.8	Barker2010NatGeo
TNO57-21	-41.1	7.8	4981	1500	106.066	535.8	Barker2010NatGeo

## Sheet: Table S4
Supplementary Table S4:
Site	Latitude (°N)	Longitude (°E)	Water depth (m)	PaTh_HOL	PaTh_LGM	PaTh_LGM_M_HOL	Reference
12JPC	29.7467	-72.8983	4250	0.0593013	0.0742096	0.0149084	Süfke2019Paleoc
29GGC	2.5	-19.8	5105	0.0433333	0.061	0.0176667	Lippold2012NatGeo
38GGC	4.9	-20.5	2937	0.0525	0.0675	0.015	Lippold2012NatGeo
55GGC	4.9	-42.9	4556	0.0445	0.067	0.0225	Lippold2012NatGeo
58GGC	4.8	-43	4341	0.045	0.0716667	0.0266667	Lippold2012NatGeo
71GGC	4.4	-43.7	3164	0.0585	0.053	-0.0055	Lippold2012NatGeo
82GGC	4.3	-43.5	2816	0.051	0.051	0	Lippold2012NatGeo
BOFS 17K	58.001	-16.5014	1150	0.120675	0.120093	-0.000582632	Roberts2014Paleoc
BOFS 8K	52.5033	-22.0623	4045	0.0642778	0.0889295	0.0246516	Roberts2014Paleoc
DACP2	58.9683	-9.6125	1709	0.093	0.0566	-0.0364	Hall2006GRL
EW9209 1JPC	5.907	-44.195	4056	0.0429081	0.0687253	0.0258171	Ng2017NatComm
EW9209 3JPC	5.31	-44.26	3300	0.049426	0.0654443	0.0160182	Ng2017NatComm
GeoB1515	4.23833	-43.6667	3129	0.051389	0.0766733	0.0252843	Lippold2016EPSL
GeoB1523	3.83167	-41.6217	3292	0.0617014	0.0727074	0.0110061	Lippold2016EPSL
GeoB16202-2	-1.90833	-41.5917	2248	0.0506996	0.0710761	0.0203764	Mulitza2017Paleoc
GeoB2109	-27.91	-45.88	2504	0.0539769	0.0635438	0.00956692	Hickey2010
GeoB2112	-29.07	-43.22	4010	0.0502097	0.0640056	0.0137959	Hickey2010
GeoB3910	-4.245	-36.345	2362	0.0566396	0.0754259	0.0187863	Waelbroeck2018ClimPast
IODP 1313	41	-32.96	3414	0.0519646	0.0531774	0.00121282	Lippold2016EPSL
JC094-GVY01	7.435	-21.796	3426	0.0486159	0.0482072	-0.000408663	Ng2017NatComm
JC094-GVY14	15.464	-50.992	2714	0.0613564	0.0766284	0.015272	Ng2017NatComm
KNR140 31GGC	30.9	-74.5	3410	0.0660503	0.134329	0.0682782	Bradtmiller2014NatComm
M35003	12.09	-61.2433	1300	0.109473	0.0803278	-0.0291453	Lippold2016EPSL
MD02-2594	-34.2833	17.3333	2440	0.067679	0.043748	-0.023931	Negre2010Nature
MD09-3257	-4.244	-36.353	2344	0.0672616	0.0854791	0.0182174	Burckel2015GRL
MD95-2015	58.7623	-25.959	2630	0.120014	0.082464	-0.03755	Lippold2012NatGeo
MD95-2037	37.1	-32	2159	0.0962953	0.0461358	-0.0501595	Gherardi2009Paleoc
OCE326-GGC5	33.7	-57.6	4550	0.0552875	0.0667667	0.0114792	McManus2004Nature
ODP 1059	31.67	-75.42	2985	0.0600508	0.0648153	0.00476445	Süfke2019Paleoc
ODP 1060	30.76	-74.57	3481	0.0551252	0.0767513	0.021626	Süfke2019Paleoc
ODP 1061	29.98	-73.6	4038	0.0562494	0.0793481	0.0230986	Süfke2019Paleoc
ODP 1062	28.2467	-74.4067	4761	0.0516883	0.0728797	0.0211915	Süfke2019Paleoc
ODP 1063	33.6867	-57.6149	4584	0.0569905	0.0641775	0.00718707	Böhm2015Nature
ODP 1089	-40.9363	9.89398	4621	0.0500274	0.0681747	0.0181473	Lippold2016EPSL
PS2498-1	-44.15	-14.23	3783	0.0574916	0.0993655	0.0418739	Anderson2014PhilTrans
RC13-189	1.863	-30	3233	0.0555981	0.0665132	0.0109151	Bradtmiller2007Paleoc
RC16-66	-0.755	-36.62	4424	0.042428	0.0606597	0.0182317	Bradtmiller2007Paleoc
RC24-01	0.563	-13.65	3837	0.0418791	0.0592911	0.017412	Bradtmiller2007Paleoc
RC24-07	-1.342	-11.92	3899	0.0441579	0.0660175	0.0218596	Bradtmiller2007Paleoc
RC24-12	-3.007	-11.42	3486	0.0447275	0.0579501	0.0132226	Bradtmiller2007Paleoc
SU81-18	37.8	-10.2	3135	0.063625	0.0494	-0.014225	Gherardi2005EPSL
SU90-44	50.2	-17	4279	0.0516853	0.0793383	0.027653	Gherardi2009Paleoc
V22-182	-0.533	-17.27	3614	0.0308915	0.0569748	0.0260833	Bradtmiller2007Paleoc
V25-21	26.4	-45.45	3693	0.0459625	0.0371857	-0.00877679	Bradtmiller2014NatComm
V27-263	35.017	-40.917	3704	0.037023	0.0397008	0.00267783	Bradtmiller2014NatComm
V29-172	33.7	-29.383	3457	0.0535488	0.0523671	-0.00118176	Bradtmiller2014NatComm
V30-40	-0.2	-23.15	3706	0.0438876	0.0499892	0.00610167	Bradtmiller2007Paleoc

## Sheet: Table S5
Supplementary Table S5:
Site	Latitude (°N)	Longitude (°E)	Water depth (m)	Age (kyr)	eNd	2SD	Archive	Reference
AII107 117GGC	-30.838	-38.243	3282	5.58571	-10.5997	0.34	leach	Pöppelmeier2020Geol
AII107 117GGC	-30.838	-38.243	3282	6.11429	-10.549	0.198	leach	Pöppelmeier2020Geol
AII107 117GGC	-30.838	-38.243	3282	6.90714	-10.4716	0.198	leach	Pöppelmeier2020Geol
AII107 117GGC	-30.838	-38.243	3282	7.7	-10.2496	0.5	leach	Pöppelmeier2020Geol
AII107 117GGC	-30.838	-38.243	3282	9.93333	-10.6066	0.198	leach	Pöppelmeier2020Geol
AII107 117GGC	-30.838	-38.243	3282	12.1667	-9.4121	0.198	leach	Pöppelmeier2020Geol
AII107 117GGC	-30.838	-38.243	3282	14.4	-8.98683	0.198	leach	Pöppelmeier2020Geol
AII107 117GGC	-30.838	-38.243	3282	15.975	-8.95618	0.34	leach	Pöppelmeier2020Geol
AII107 117GGC	-30.838	-38.243	3282	17.55	-8.43316	0.198	leach	Pöppelmeier2020Geol
AII107 117GGC	-30.838	-38.243	3282	19.125	-8.29211	0.227	leach	Pöppelmeier2020Geol
AII107 117GGC	-30.838	-38.243	3282	20.7	-7.81503	0.34	leach	Pöppelmeier2020Geol
AII107 117GGC	-30.838	-38.243	3282	23.75	-8.33481	0.122596	leach	Pöppelmeier2020Geol
AII107 117GGC	-30.838	-38.243	3282	27.1556	-8.30434	0.34	leach	Pöppelmeier2020Geol
AII107 117GGC	-30.838	-38.243	3282	27.8667	-8.87508	0.122596	leach	Pöppelmeier2020Geol
AII107 65GGC	-32.033	-36.187	2795	6.04706	-11.3389	0.122596	leach	Pöppelmeier2020EPSL
AII107 65GGC	-32.033	-36.187	2795	6.77647	-11.3429	0.198	leach	Pöppelmeier2020EPSL
AII107 65GGC	-32.033	-36.187	2795	7.50588	-11.3586	0.198	leach	Pöppelmeier2020EPSL
AII107 65GGC	-32.033	-36.187	2795	8.23529	-11.5339	0.227	leach	Pöppelmeier2020EPSL
AII107 65GGC	-32.033	-36.187	2795	8.96471	-11.1018	0.5	leach	Pöppelmeier2020EPSL
AII107 65GGC	-32.033	-36.187	2795	9.69412	-10.5459	0.227	leach	Pöppelmeier2020EPSL
AII107 65GGC	-32.033	-36.187	2795	10.4235	-10.1407	0.198	leach	Pöppelmeier2020EPSL
AII107 65GGC	-32.033	-36.187	2795	11.1529	-9.88277	0.227	leach	Pöppelmeier2020EPSL
AII107 65GGC	-32.033	-36.187	2795	11.8824	-8.94699	0.34	leach	Pöppelmeier2020EPSL
AII107 65GGC	-32.033	-36.187	2795	13.1625	-9.02615	0.198	leach	Pöppelmeier2020EPSL
AII107 65GGC	-32.033	-36.187	2795	14.4143	-8.40436	0.130984	leach	Pöppelmeier2020EPSL
AII107 65GGC	-32.033	-36.187	2795	15.6714	-8.01069	0.198	leach	Pöppelmeier2020EPSL
AII107 65GGC	-32.033	-36.187	2795	16.9286	-7.81221	0.122596	leach	Pöppelmeier2020EPSL
AII107 65GGC	-32.033	-36.187	2795	17.86	-7.83423	0.2	leach	Pöppelmeier2020EPSL
AII107 65GGC	-32.033	-36.187	2795	19.7	-8.01553	0.198	leach	Pöppelmeier2020EPSL
AII107 65GGC	-32.033	-36.187	2795	22.8	-8.19431	0.122596	leach	Pöppelmeier2020EPSL
AII107 65GGC	-32.033	-36.187	2795	26	-8.22636	0.122596	leach	Pöppelmeier2020EPSL
AII107 65GGC	-32.033	-36.187	2795	29.2	-8.37846	0.34	leach	Pöppelmeier2020EPSL
BOFS 10K	54.67	-20.65	2777	0.87	-13	0.27	fish	Roberts2015EPSL
BOFS 10K	54.67	-20.65	2777	0.87	-12.79	0.35	forams	Roberts2015EPSL
BOFS 10K	54.67	-20.65	2777	1.69	-11.09	0.54	forams	Roberts2015EPSL
BOFS 10K	54.67	-20.65	2777	2.23	-12.69	0.54	forams	Roberts2015EPSL
BOFS 10K	54.67	-20.65	2777	3.59	-13.2	0.21	forams	Roberts2015EPSL
BOFS 10K	54.67	-20.65	2777	4.41	-11.14	0.54	forams	Roberts2015EPSL
BOFS 10K	54.67	-20.65	2777	5.22	-14.1	0.35	forams	Roberts2015EPSL
BOFS 10K	54.67	-20.65	2777	5.5	-14.14	0.32	forams	Roberts2015EPSL
BOFS 10K	54.67	-20.65	2777	6.86	-14.41	0.52	forams	Roberts2015EPSL
BOFS 10K	54.67	-20.65	2777	6.86	-13.31	0.52	forams	Roberts2015EPSL
BOFS 10K	54.67	-20.65	2777	7.33	-13.47	0.52	fish	Roberts2015EPSL
BOFS 10K	54.67	-20.65	2777	7.33	-13.61	0.27	forams	Roberts2015EPSL
BOFS 10K	54.67	-20.65	2777	9.2	-12.56	0.28	forams	Roberts2015EPSL
BOFS 10K	54.67	-20.65	2777	12.01	-11.24	0.27	fish	Roberts2015EPSL
BOFS 10K	54.67	-20.65	2777	12.01	-11.51	0.27	forams	Roberts2015EPSL
BOFS 10K	54.67	-20.65	2777	13.42	-10.2	0.52	fish	Roberts2015EPSL
BOFS 10K	54.67	-20.65	2777	13.42	-10.86	0.52	fish	Roberts2015EPSL
BOFS 10K	54.67	-20.65	2777	13.42	-11.05	0.33	forams	Roberts2015EPSL
BOFS 10K	54.67	-20.65	2777	13.42	-10.76	0.33	forams	Roberts2015EPSL
BOFS 10K	54.67	-20.65	2777	14.36	-10.58	0.33	forams	Roberts2015EPSL
BOFS 10K	54.67	-20.65	2777	14.36	-10.64	0.33	forams	Roberts2015EPSL
BOFS 10K	54.67	-20.65	2777	15.29	-10.09	0.52	fish	Roberts2015EPSL
BOFS 10K	54.67	-20.65	2777	15.29	-10.39	0.52	fish	Roberts2015EPSL
BOFS 10K	54.67	-20.65	2777	15.29	-9.98	0.33	forams	Roberts2015EPSL
BOFS 10K	54.67	-20.65	2777	15.29	-10.5	0.33	forams	Roberts2015EPSL
BOFS 10K	54.67	-20.65	2777	16.7	-9.6	0.2	forams	Roberts2015EPSL
BOFS 10K	54.67	-20.65	2777	16.92	-9.29	0.4	forams	Roberts2015EPSL
BOFS 10K	54.67	-20.65	2777	17.35	-9.03	0.52	fish	Roberts2015EPSL
BOFS 10K	54.67	-20.65	2777	17.35	-9.46	0.52	fish	Roberts2015EPSL
BOFS 10K	54.67	-20.65	2777	17.35	-9.92	0.33	forams	Roberts2015EPSL
BOFS 10K	54.67	-20.65	2777	17.35	-9.86	0.33	forams	Roberts2015EPSL
BOFS 10K	54.67	-20.65	2777	19.21	-8.11	0.28	forams	Roberts2015EPSL
BOFS 10K	54.67	-20.65	2777	20.3	-7.21	0.24	forams	Roberts2015EPSL
BOFS 10K	54.67	-20.65	2777	21.08	-7.52	0.24	forams	Roberts2015EPSL
BOFS 10K	54.67	-20.65	2777	21.86	-7.67	0.24	forams	Roberts2015EPSL
BOFS 10K	54.67	-20.65	2777	22.84	-9.04	0.24	forams	Roberts2015EPSL
BOFS 10K	54.67	-20.65	2777	23.63	-7.26	0.24	forams	Roberts2015EPSL
BOFS 10K	54.67	-20.65	2777	24.41	-7.27	0.24	forams	Roberts2015EPSL
BOFS 10K	54.67	-20.65	2777	25.59	-8.31	0.24	forams	Roberts2015EPSL
BOFS 10K	54.67	-20.65	2777	26.76	-9.18	0.24	forams	Roberts2015EPSL
BOFS 10K	54.67	-20.65	2777	27.54	-8.47	0.24	forams	Roberts2015EPSL
BOFS 10K	54.67	-20.65	2777	28.13	-9.83	0.24	forams	Roberts2015EPSL
BOFS 30K	19	-20.2	3580	4.42	-12.22	0.77	forams	Howe2018EPSL
BOFS 30K	19	-20.2	3580	6.1	-12.59	0.13	forams	Howe2018EPSL
BOFS 30K	19	-20.2	3580	7.19	-12.94	0.34	forams	Howe2018EPSL
BOFS 30K	19	-20.2	3580	9.47	-13.09	0.22	forams	Howe2018EPSL
BOFS 30K	19	-20.2	3580	10.22	-12.85	0.42	forams	Howe2018EPSL
BOFS 30K	19	-20.2	3580	11.67	-11.9	0.14	forams	Howe2018EPSL
BOFS 30K	19	-20.2	3580	12.03	-11.88	0.18	forams	Howe2018EPSL
BOFS 30K	19	-20.2	3580	13.26	-11.73	0.14	forams	Howe2018EPSL
BOFS 30K	19	-20.2	3580	14.07	-11.5	0.13	forams	Howe2018EPSL
BOFS 30K	19	-20.2	3580	17.79	-11.08	0.26	forams	Howe2018EPSL
BOFS 30K	19	-20.2	3580	18.53	-10.81	0.18	forams	Howe2018EPSL
BOFS 30K	19	-20.2	3580	19.88	-10.74	0.14	forams	Howe2018EPSL
BOFS 30K	19	-20.2	3580	21.14	-10.42	0.22	forams	Howe2018EPSL
BOFS 30K	19	-20.2	3580	23.71	-10.92	0.28	forams	Howe2018EPSL
BOFS 31K	19.01	-20.202	3300	2.79	-12.09	0.31	forams	Howe2018EPSL
BOFS 31K	19.01	-20.202	3300	6.17	-12.88	0.27	forams	Howe2018EPSL
BOFS 31K	19.01	-20.202	3300	7.48	-13.09	0.15	forams	Howe2018EPSL
BOFS 31K	19.01	-20.202	3300	9.18	-13.16	0.14	forams	Howe2018EPSL
BOFS 31K	19.01	-20.202	3300	9.59	-12.9	0.14	forams	Howe2018EPSL
BOFS 31K	19.01	-20.202	3300	10.51	-12.63	0.23	forams	Howe2018EPSL
BOFS 31K	19.01	-20.202	3300	12.01	-12.22	0.23	forams	Howe2018EPSL
BOFS 31K	19.01	-20.202	3300	12.42	-12.21	0.15	forams	Howe2018EPSL
BOFS 31K	19.01	-20.202	3300	12.74	-12.04	0.15	forams	Howe2018EPSL
BOFS 31K	19.01	-20.202	3300	13.34	-11.98	0.09	forams	Howe2018EPSL
BOFS 31K	19.01	-20.202	3300	13.94	-11.93	0.14	forams	Howe2018EPSL
BOFS 31K	19.01	-20.202	3300	14.47	-11.68	0.14	forams	Howe2018EPSL
BOFS 31K	19.01	-20.202	3300	15	-11.47	0.09	forams	Howe2018EPSL
BOFS 31K	19.01	-20.202	3300	15.55	-11.4	0.09	forams	Howe2018EPSL
BOFS 31K	19.01	-20.202	3300	16.08	-11.23	0.09	forams	Howe2018EPSL
BOFS 31K	19.01	-20.202	3300	16.66	-11.21	0.17	forams	Howe2018EPSL
BOFS 31K	19.01	-20.202	3300	17.54	-11.25	0.09	forams	Howe2018EPSL
BOFS 31K	19.01	-20.202	3300	18.2	-11.3	0.26	forams	Howe2018EPSL
BOFS 31K	19.01	-20.202	3300	18.66	-11.13	0.14	forams	Howe2018EPSL
BOFS 31K	19.01	-20.202	3300	19.47	-10.78	0.23	forams	Howe2018EPSL
BOFS 31K	19.01	-20.202	3300	20.53	-10.84	0.45	forams	Howe2018EPSL
BOFS 31K	19.01	-20.202	3300	22.48	-10.68	0.28	forams	Howe2018EPSL
BOFS 5K	50.41	-21.52	3547	2.32	-12.74	0.42	forams	Roberts2015EPSL
BOFS 5K	50.41	-21.52	3547	3.81	-12.82	0.42	forams	Roberts2015EPSL
BOFS 5K	50.41	-21.52	3547	6.68	-13.61	0.32	forams	Roberts2015EPSL
BOFS 5K	50.41	-21.52	3547	8.52	-13.25	0.26	forams	Roberts2015EPSL
BOFS 5K	50.41	-21.52	3547	10.54	-13.11	0.39	forams	Roberts2015EPSL
BOFS 5K	50.41	-21.52	3547	12.9	-11.54	0.32	forams	Roberts2015EPSL
BOFS 5K	50.41	-21.52	3547	14.48	-12.31	0.26	forams	Roberts2015EPSL
BOFS 5K	50.41	-21.52	3547	15.11	-12.29	0.2	forams	Roberts2015EPSL
BOFS 5K	50.41	-21.52	3547	15.74	-15.77	0.42	forams	Roberts2015EPSL
BOFS 5K	50.41	-21.52	3547	16.6	-7.6	0.19	forams	Roberts2015EPSL
BOFS 5K	50.41	-21.52	3547	16.6	-7.76	0.22	forams	Roberts2015EPSL
BOFS 5K	50.41	-21.52	3547	19.32	-6.71	0.19	forams	Roberts2015EPSL
BOFS 5K	50.41	-21.52	3547	19.32	-6.85	0.22	forams	Roberts2015EPSL
BOFS 5K	50.41	-21.52	3547	21.68	-6.2	0.19	forams	Roberts2015EPSL
BOFS 5K	50.41	-21.52	3547	22.94	-9.58	0.19	forams	Roberts2015EPSL
BOFS 5K	50.41	-21.52	3547	24.43	-6.21	0.2	forams	Roberts2015EPSL
BOFS 5K	50.41	-21.52	3547	25.57	-6.27	0.29	forams	Roberts2015EPSL
BOFS 5K	50.41	-21.52	3547	25.57	-6.47	0.22	forams	Roberts2015EPSL
BOFS 5K	50.41	-21.52	3547	26.43	-7.49	0.2	forams	Roberts2015EPSL
BOFS 5K	50.41	-21.52	3547	26.43	-7.64	0.22	forams	Roberts2015EPSL
BOFS 5K	50.41	-21.52	3547	27.29	-8.84	0.19	forams	Roberts2015EPSL
BOFS 8K	52.3	-22.04	4045	0.6	-11.96	0.31	forams	Roberts2015EPSL
BOFS 8K	52.3	-22.04	4045	0.96	-12.43	0.43	forams	Roberts2015EPSL
BOFS 8K	52.3	-22.04	4045	2.38	-12.83	0.49	forams	Roberts2015EPSL
BOFS 8K	52.3	-22.04	4045	5.03	-13.29	0.76	forams	Roberts2015EPSL
BOFS 8K	52.3	-22.04	4045	6.36	-14.51	0.33	forams	Roberts2015EPSL
BOFS 8K	52.3	-22.04	4045	7.23	-12.84	0.49	forams	Roberts2015EPSL
BOFS 8K	52.3	-22.04	4045	8.55	-13.96	0.73	forams	Roberts2015EPSL
BOFS 8K	52.3	-22.04	4045	8.99	-12.91	0.53	forams	Roberts2015EPSL
BOFS 8K	52.3	-22.04	4045	10.3	-12.27	0.52	forams	Roberts2015EPSL
BOFS 8K	52.3	-22.04	4045	10.74	-11.63	0.52	forams	Roberts2015EPSL
BOFS 8K	52.3	-22.04	4045	12.05	-11.65	0.3	forams	Roberts2015EPSL
BOFS 8K	52.3	-22.04	4045	13.37	-11.58	0.8	forams	Roberts2015EPSL
BOFS 8K	52.3	-22.04	4045	13.8	-11.31	0.45	forams	Roberts2015EPSL
BOFS 8K	52.3	-22.04	4045	15	-10.22	0.77	forams	Roberts2015EPSL
BOFS 8K	52.3	-22.04	4045	15.59	-9.2	0.36	forams	Roberts2015EPSL
BOFS 8K	52.3	-22.04	4045	16.18	-9.73	0.36	forams	Roberts2015EPSL
BOFS 8K	52.3	-22.04	4045	16.57	-9.01	0.4	forams	Roberts2015EPSL
BOFS 8K	52.3	-22.04	4045	16.91	-8.13	0.2	forams	Roberts2015EPSL
BOFS 8K	52.3	-22.04	4045	17.26	-7.67	0.2	forams	Roberts2015EPSL
BOFS 8K	52.3	-22.04	4045	17.6	-7.54	0.47	forams	Roberts2015EPSL
BOFS 8K	52.3	-22.04	4045	18.28	-7.68	0.33	forams	Roberts2015EPSL
BOFS 8K	52.3	-22.04	4045	18.97	-6.58	0.47	forams	Roberts2015EPSL
BOFS 8K	52.3	-22.04	4045	20	-6.79	0.39	forams	Roberts2015EPSL
BOFS 8K	52.3	-22.04	4045	21.71	-7.07	0.4	forams	Roberts2015EPSL
BOFS 8K	52.3	-22.04	4045	21.71	-6.98	0.34	forams	Roberts2015EPSL
BOFS 8K	52.3	-22.04	4045	22.55	-7.8	0.3	forams	Roberts2015EPSL
BOFS 8K	52.3	-22.04	4045	22.55	-7.64	0.22	forams	Roberts2015EPSL
BOFS 8K	52.3	-22.04	4045	23.18	-6.24	0.3	forams	Roberts2015EPSL
BOFS 8K	52.3	-22.04	4045	23.18	-6.4	0.22	forams	Roberts2015EPSL
BOFS 8K	52.3	-22.04	4045	24.02	-6.73	0.3	forams	Roberts2015EPSL
BOFS 8K	52.3	-22.04	4045	24.02	-6.63	0.22	forams	Roberts2015EPSL
BOFS 8K	52.3	-22.04	4045	25.07	-8.68	0.3	forams	Roberts2015EPSL
BOFS 8K	52.3	-22.04	4045	25.07	-8.89	0.22	forams	Roberts2015EPSL
BOFS 8K	52.3	-22.04	4045	26.11	-8.11	0.3	forams	Roberts2015EPSL
BOFS 8K	52.3	-22.04	4045	26.11	-7.86	0.22	forams	Roberts2015EPSL
BOFS 8K	52.3	-22.04	4045	27.58	-8.97	0.3	forams	Roberts2015EPSL
BOFS 8K	52.3	-22.04	4045	27.58	-8.96	0.22	forams	Roberts2015EPSL
BOFS 8K	52.3	-22.04	4045	29.26	-10.5	0.3	forams	Roberts2015EPSL
BOFS 8K	52.3	-22.04	4045	29.26	-10.68	0.22	forams	Roberts2015EPSL
BOFS 8K	52.3	-22.04	4045	30.31	-11.25	0.27	forams	Roberts2015EPSL
BOFS 8K	52.3	-22.04	4045	31.36	-10.58	0.4	forams	Roberts2015EPSL
BOFS 8K	52.3	-22.04	4045	31.36	-10.88	0.43	forams	Roberts2015EPSL
BOFS 8K	52.3	-22.04	4045	32.41	-10.43	0.3	forams	Roberts2015EPSL
BOFS 8K	52.3	-22.04	4045	32.41	-10.37	0.22	forams	Roberts2015EPSL
GeoB 1515	4.2	-43.7	3129	5.5	-12.29	0.15	leach	Lippold2016EPSL
GeoB 1515	4.2	-43.7	3129	7.8	-13.3	0.15	leach	Lippold2016EPSL
GeoB 1515	4.2	-43.7	3129	10.6	-12.27	0.05	leach	Lippold2016EPSL
GeoB 1515	4.2	-43.7	3129	14.4	-11.5	0.11	leach	Lippold2016EPSL
GeoB 1515	4.2	-43.7	3129	15.4	-11.16	0.04	leach	Lippold2016EPSL
GeoB 1515	4.2	-43.7	3129	17.2	-10.67	0.14	leach	Lippold2016EPSL
GeoB 1515	4.2	-43.7	3129	19.4	-10.1	0.14	leach	Lippold2016EPSL
GeoB 1515	4.2	-43.7	3129	20.6	-10.13	0.11	leach	Lippold2016EPSL
GeoB 1515	4.2	-43.7	3129	22.7	-9.97	0.12	leach	Lippold2016EPSL
GeoB 1515	4.2	-43.7	3129	23.7	-9.98	0.1	leach	Lippold2016EPSL
GeoB 1515	4.2	-43.7	3129	25	-9.66	0.11	leach	Lippold2016EPSL
GeoB 1515	4.2	-43.7	3129	28.3	-10.51	0.08	leach	Lippold2016EPSL
GeoB 1515	4.2	-43.7	3129	29.2	-10.83	0.09	leach	Lippold2016EPSL
GeoB 1515	4.2	-43.7	3129	30.4	-10.99	0.14	leach	Lippold2016EPSL
GeoB 1523	3.8	-41.6	3292	0.5	-12.6	0.14	leach	Lippold2016EPSL
GeoB 1523	3.8	-41.6	3292	3.3	-13.39	0.18	leach	Lippold2016EPSL
GeoB 1523	3.8	-41.6	3292	6.5	-13.48	0.15	leach	Lippold2016EPSL
GeoB 1523	3.8	-41.6	3292	10	-11.92	0.14	leach	Lippold2016EPSL
GeoB 1523	3.8	-41.6	3292	11.1	-11.87	0.14	leach	Lippold2016EPSL
GeoB 1523	3.8	-41.6	3292	12.3	-10.96	0.09	leach	Lippold2016EPSL
GeoB 1523	3.8	-41.6	3292	14.2	-10.26	0.54	leach	Lippold2016EPSL
GeoB 1523	3.8	-41.6	3292	15.6	-9.92	0.13	leach	Lippold2016EPSL
GeoB 1523	3.8	-41.6	3292	17.6	-10.34	0.08	leach	Lippold2016EPSL
GeoB 1523	3.8	-41.6	3292	18.5	-10.19	0.09	leach	Lippold2016EPSL
GeoB 1523	3.8	-41.6	3292	19.8	-10.52	0.07	leach	Lippold2016EPSL
GeoB 1523	3.8	-41.6	3292	23.5	-10.59	0.09	leach	Lippold2016EPSL
GeoB 1523	3.8	-41.6	3292	24.6	-11.08	0.12	leach	Lippold2016EPSL
GeoB 1523	3.8	-41.6	3292	26	-10.58	0.09	leach	Lippold2016EPSL
GeoB 2104-3	-27.285	-46.373	1503	4.3	-9.26	0.18	forams	Howe2016Paleoc
GeoB 2104-3	-27.285	-46.373	1503	5.2	-8.83	0.11	forams	Howe2016Paleoc
GeoB 2104-3	-27.285	-46.373	1503	6	-9.04	0.12	forams	Howe2016Paleoc
GeoB 2104-3	-27.285	-46.373	1503	7.9	-9.46	0.18	forams	Howe2016Paleoc
GeoB 2104-3	-27.285	-46.373	1503	10.6	-8.89	0.47	forams	Howe2016Paleoc
GeoB 2104-3	-27.285	-46.373	1503	12.4	-9.44	0.16	forams	Howe2016Paleoc
GeoB 2104-3	-27.285	-46.373	1503	13.7	-9.05	0.18	forams	Howe2016Paleoc
GeoB 2104-3	-27.285	-46.373	1503	14.6	-9.46	0.13	forams	Howe2016Paleoc
GeoB 2104-3	-27.285	-46.373	1503	15	-9.3	0.14	forams	Howe2016Paleoc
GeoB 2104-3	-27.285	-46.373	1503	15.7	-9.31	0.14	forams	Howe2016Paleoc
GeoB 2104-3	-27.285	-46.373	1503	16.5	-9.19	0.16	forams	Howe2016Paleoc
GeoB 2104-3	-27.285	-46.373	1503	17.3	-9.62	0.38	forams	Howe2016Paleoc
GeoB 2104-3	-27.285	-46.373	1503	18	-9.37	0.18	forams	Howe2016Paleoc
GeoB 2104-3	-27.285	-46.373	1503	19.4	-9.12	0.13	forams	Howe2016Paleoc
GeoB 2104-3	-27.285	-46.373	1503	20.9	-9.23	0.34	forams	Howe2016Paleoc
GeoB 2104-3	-27.285	-46.373	1503	22.4	-9.26	0.13	forams	Howe2016Paleoc
GeoB 2104-3	-27.285	-46.373	1503	23.8	-9.17	0.15	forams	Howe2016Paleoc
GeoB 2107-3	-27.177	-46.452	1048	2.1	-8.49	0.18	forams	Howe2016Paleoc
GeoB 2107-3	-27.177	-46.452	1048	4.5	-8.01	0.2	forams	Howe2016Paleoc
GeoB 2107-3	-27.177	-46.452	1048	6	-7.8	0.12	forams	Howe2016Paleoc
GeoB 2107-3	-27.177	-46.452	1048	7.3	-8.35	0.13	forams	Howe2016Paleoc
GeoB 2107-3	-27.177	-46.452	1048	8.6	-8.45	0.13	forams	Howe2016Paleoc
GeoB 2107-3	-27.177	-46.452	1048	10.4	-9.07	0.19	forams	Howe2016Paleoc
GeoB 2107-3	-27.177	-46.452	1048	12.2	-9.1	0.13	forams	Howe2016Paleoc
GeoB 2107-3	-27.177	-46.452	1048	13	-8.83	0.17	forams	Howe2016Paleoc
GeoB 2107-3	-27.177	-46.452	1048	13.6	-9.17	0.16	forams	Howe2016Paleoc
GeoB 2107-3	-27.177	-46.452	1048	14.1	-8.97	0.14	forams	Howe2016Paleoc
GeoB 2107-3	-27.177	-46.452	1048	14.3	-9.04	0.15	forams	Howe2016Paleoc
GeoB 2107-3	-27.177	-46.452	1048	14.5	-9.07	0.14	forams	Howe2016Paleoc
GeoB 2107-3	-27.177	-46.452	1048	15.5	-8.91	0.18	forams	Howe2016Paleoc
GeoB 2107-3	-27.177	-46.452	1048	16.2	-8.87	0.09	forams	Howe2016Paleoc
GeoB 2107-3	-27.177	-46.452	1048	17.2	-8.92	0.18	forams	Howe2016Paleoc
GeoB 2107-3	-27.177	-46.452	1048	18	-8.86	0.13	forams	Howe2016Paleoc
GeoB 2107-3	-27.177	-46.452	1048	18.8	-8.91	0.2	forams	Howe2016Paleoc
GeoB 2107-3	-27.177	-46.452	1048	20.5	-8.98	0.28	forams	Howe2016Paleoc
GeoB 2107-3	-27.177	-46.452	1048	21.2	-8.83	0.1	forams	Howe2016Paleoc
GeoB 2107-3	-27.177	-46.452	1048	23	-9.01	0.11	forams	Howe2016Paleoc
GeoB 2107-3	-27.177	-46.452	1048	24.3	-8.93	0.12	forams	Howe2016Paleoc
GeoB 3808	-30.8	-14.701	3213	8.68	-10.67	0.78	leach	Jonkers2015EPSL
GeoB 3808	-30.8	-14.701	3213	12.65	-10.05	0.2	leach	Jonkers2015EPSL
GeoB 3808	-30.8	-14.701	3213	16.54	-8.49	0.38	leach	Jonkers2015EPSL
GeoB 3808	-30.8	-14.701	3213	20.18	-7.45	0.6	leach	Jonkers2015EPSL
GeoB 3808	-30.8	-14.701	3213	24.94	-8.21	0.44	leach	Jonkers2015EPSL
GeoB 3808	-30.8	-14.701	3213	24.94	-8.32	0.34	leach	Jonkers2015EPSL
GeoB 3808	-30.8	-14.701	3213	28.49	-8.14	0.18	leach	Jonkers2015EPSL
GeoB 3808	-30.8	-14.701	3213	33.51	-7.64	0.44	leach	Jonkers2015EPSL
GeoB 3808	-30.8	-14.701	3213	39.77	-7.81	0.18	leach	Jonkers2015EPSL
GeoB 3808	-30.8	-14.701	3213	45.94	-8.06	0.36	leach	Jonkers2015EPSL
GeoB 3808	-30.8	-14.701	3213	53.77	-8.48	0.38	leach	Jonkers2015EPSL
GeoB 3808	-30.8	-14.701	3213	57.65	-8.52	0.32	leach	Jonkers2015EPSL
GeoB 3808	-30.8	-14.701	3213	60.4	-8.6	0.24	leach	Jonkers2015EPSL
GeoB 3808	-30.8	-14.701	3213	63.16	-9.21	0.24	leach	Jonkers2015EPSL
GeoB 3808	-30.8	-14.701	3213	66.5	-8.8	0.22	leach	Jonkers2015EPSL
GeoB 3808	-30.8	-14.701	3213	69.26	-9.4	0.78	leach	Jonkers2015EPSL
GeoB 3808	-30.8	-14.701	3213	72.92	-8.76	0.18	leach	Jonkers2015EPSL
GeoB 3808	-30.8	-14.701	3213	78.7	-8.93	0.28	leach	Jonkers2015EPSL
GeoB 3808	-30.8	-14.701	3213	84.34	-9.74	0.22	leach	Jonkers2015EPSL
GeoB 3808	-30.8	-14.701	3213	90.04	-9.55	0.22	leach	Jonkers2015EPSL
GeoB 3808	-30.8	-14.701	3213	97.55	-9.07	0.28	leach	Jonkers2015EPSL
GeoB 3808	-30.8	-14.701	3213	102.13	-9.87	0.24	leach	Jonkers2015EPSL
GeoB 3808	-30.8	-14.701	3213	108.11	-9.67	0.28	leach	Jonkers2015EPSL
GeoB 3808	-30.8	-14.701	3213	114.18	-9.39	0.26	leach	Jonkers2015EPSL
GeoB 3808	-30.8	-14.701	3213	117.91	-9.46	0.32	leach	Jonkers2015EPSL
GeoB 3808	-30.8	-14.701	3213	122.4	-9.38	0.22	leach	Jonkers2015EPSL
GeoB 3808	-30.8	-14.701	3213	125.25	-9.59	0.12	leach	Jonkers2015EPSL
GeoB 3808	-30.8	-14.701	3213	127.92	-9.19	0.22	leach	Jonkers2015EPSL
GeoB 3808	-30.8	-14.701	3213	130.69	-8.76	0.2	leach	Jonkers2015EPSL
GeoB 3808	-30.8	-14.701	3213	133.54	-8.37	0.32	leach	Jonkers2015EPSL
GeoB 3808	-30.8	-14.701	3213	139.14	-8.29	0.22	leach	Jonkers2015EPSL
GeoB 3808	-30.8	-14.701	3213	141.79	-7.03	0.22	leach	Jonkers2015EPSL
GeoB3603-2	-35.133	17.55	2840.02	1	-8.42	0.17	leach	Wei2016EPSL
GeoB3603-2	-35.133	17.55	2840.02	2.5	-8.76	0.18	leach	Wei2016EPSL
GeoB3603-2	-35.133	17.55	2840.02	2.5	-10	0.15	fish	Wei2016EPSL
GeoB3603-2	-35.133	17.55	2840.02	3.3	-8.78	0.2	leach	Wei2016EPSL
GeoB3603-2	-35.133	17.55	2840.02	3.3	-10.2	0.16	fish	Wei2016EPSL
GeoB3603-2	-35.133	17.55	2840.02	5.4	-8.99	0.18	leach	Wei2016EPSL
GeoB3603-2	-35.133	17.55	2840.02	7.4	-8.82	0.14	leach	Wei2016EPSL
GeoB3603-2	-35.133	17.55	2840.02	10.7	-8.71	0.25	leach	Wei2016EPSL
GeoB3603-2	-35.133	17.55	2840.02	11.9	-8.88	0.13	leach	Wei2016EPSL
GeoB3603-2	-35.133	17.55	2840.02	13.5	-8.17	0.15	leach	Wei2016EPSL
GeoB3603-2	-35.133	17.55	2840.02	14.9	-8.09	0.12	leach	Wei2016EPSL
GeoB3603-2	-35.133	17.55	2840.02	16.9	-7.58	0.12	leach	Wei2016EPSL
GeoB3603-2	-35.133	17.55	2840.02	18.6	-7.56	0.13	leach	Wei2016EPSL
GeoB3603-2	-35.133	17.55	2840.02	18.6	-8.1	0.14	fish	Wei2016EPSL
GeoB3603-2	-35.133	17.55	2840.02	20.6	-7.36	0.2	leach	Wei2016EPSL
GeoB3603-2	-35.133	17.55	2840.02	20.6	-7.9	0.14	fish	Wei2016EPSL
GeoB3603-2	-35.133	17.55	2840.02	21.7	-7.22	0.13	leach	Wei2016EPSL
GL1090	-24.9	-42.501	2225	6.8	-13	0.1	forams	Howe2018EPSL
GL1090	-24.9	-42.501	2225	7.5	-13.5	0.1	forams	Howe2018EPSL
GL1090	-24.9	-42.501	2225	8	-12.8	0.5	forams	Howe2018EPSL
GL1090	-24.9	-42.501	2225	8.5	-13.5	0.3	forams	Howe2018EPSL
GL1090	-24.9	-42.501	2225	9.1	-13.9	0.3	forams	Howe2018EPSL
GL1090	-24.9	-42.501	2225	9.6	-13.9	0.3	forams	Howe2018EPSL
GL1090	-24.9	-42.501	2225	10.4	-13.3	0.3	forams	Howe2018EPSL
GL1090	-24.9	-42.501	2225	11.3	-13.3	0.2	forams	Howe2018EPSL
GL1090	-24.9	-42.501	2225	12.3	-13.4	0.2	forams	Howe2018EPSL
GL1090	-24.9	-42.501	2225	13.4	-13.1	0.2	forams	Howe2018EPSL
GL1090	-24.9	-42.501	2225	14.6	-12.8	0.2	forams	Howe2018EPSL
GL1090	-24.9	-42.501	2225	15	-11.1	0.2	forams	Howe2018EPSL
GL1090	-24.9	-42.501	2225	16.3	-11.2	0.1	forams	Howe2018EPSL
GL1090	-24.9	-42.501	2225	17.2	-11.1	0.1	forams	Howe2018EPSL
GL1090	-24.9	-42.501	2225	17.9	-11.1	0.2	forams	Howe2018EPSL
GL1090	-24.9	-42.501	2225	18.5	-11.6	0.2	forams	Howe2018EPSL
GL1090	-24.9	-42.501	2225	19.1	-11.3	0.1	forams	Howe2018EPSL
GL1090	-24.9	-42.501	2225	19.7	-11	0.2	forams	Howe2018EPSL
GL1090	-24.9	-42.501	2225	20.3	-10.9	0.1	forams	Howe2018EPSL
GL1090	-24.9	-42.501	2225	20.5	-10.9	0.1	forams	Howe2018EPSL
GL1090	-24.9	-42.501	2225	21.2	-10.9	0.2	forams	Howe2018EPSL
GL1090	-24.9	-42.501	2225	21.6	-11	0.2	forams	Howe2018EPSL
GL1090	-24.9	-42.501	2225	22	-10.1	0.2	forams	Howe2018EPSL
GL1090	-24.9	-42.501	2225	22.4	-10.3	0.1	forams	Howe2018EPSL
GL1090	-24.9	-42.501	2225	22.7	-10.5	0.2	forams	Howe2018EPSL
GL1090	-24.9	-42.501	2225	23.2	-10.4	0.1	forams	Howe2018EPSL
GL1090	-24.9	-42.501	2225	23.6	-10.4	0.2	forams	Howe2018EPSL
GL1090	-24.9	-42.501	2225	24.1	-10.3	0.1	forams	Howe2018EPSL
IODP 1313	41	-32.96	3413	0.26	-13.56	0.66	forams	Blaser2016ChemGeol
IODP 1313	41	-32.96	3413	1.71	-13.74	0.31	leach	Pöppelmeier2018Paleoc
IODP 1313	41	-32.96	3413	3.55	-13.75	0.19	leach	Pöppelmeier2018Paleoc
IODP 1313	41	-32.96	3413	5.22551	-13.4247	0.309834	fish	Lang2016NatGeo
IODP 1313	41	-32.96	3413	5.5	-13.71	0.21	leach	Lippold2016EPSL
IODP 1313	41	-32.96	3413	6.7	-13.62	0.29	leach	Lippold2016EPSL
IODP 1313	41	-32.96	3413	7.59	-14.65	0.44	leach	Pöppelmeier2018Paleoc
IODP 1313	41	-32.96	3413	8.75592	-13.949	0.26711	fish	Lang2016NatGeo
IODP 1313	41	-32.96	3413	8.8	-14.23	0.29	leach	Lippold2016EPSL
IODP 1313	41	-32.96	3413	9.72	-14.15	0.37	leach	Pöppelmeier2018Paleoc
IODP 1313	41	-32.96	3413	10.9	-14.22	0.29	leach	Lippold2016EPSL
IODP 1313	41	-32.96	3413	12.2863	-14.5772	0.13	fish	Lang2016NatGeo
IODP 1313	41	-32.96	3413	12.8	-14.59	0.21	leach	Lippold2016EPSL
IODP 1313	41	-32.96	3413	13.93	-14.25	0.38	leach	Pöppelmeier2018Paleoc
IODP 1313	41	-32.96	3413	15.3648	-13.2355	0.282118	fish	Lang2016NatGeo
IODP 1313	41	-32.96	3413	15.5	-13.68	0.29	leach	Lippold2016EPSL
IODP 1313	41	-32.96	3413	15.8	-13.54	0.29	leach	Lippold2016EPSL
IODP 1313	41	-32.96	3413	16.1	-13.7	0.29	leach	Lippold2016EPSL
IODP 1313	41	-32.96	3413	16.1826	-13.5674	0.13	fish	Lang2016NatGeo
IODP 1313	41	-32.96	3413	16.41	-12.69	0.36	leach	Pöppelmeier2018Paleoc
IODP 1313	41	-32.96	3413	16.4	-13.99	0.29	leach	Lippold2016EPSL
IODP 1313	41	-32.96	3413	16.9	-13.46	0.21	leach	Lippold2016EPSL
IODP 1313	41	-32.96	3413	16.9276	-13.1527	0.227178	fish	Lang2016NatGeo
IODP 1313	41	-32.96	3413	17.08	-12.07	0.19	leach	Pöppelmeier2018Paleoc
IODP 1313	41	-32.96	3413	17.7	-12.15	0.29	leach	Lippold2016EPSL
IODP 1313	41	-32.96	3413	17.8755	-11.958	0.13	fish	Lang2016NatGeo
IODP 1313	41	-32.96	3413	18.1	-11.84	0.29	leach	Lippold2016EPSL
IODP 1313	41	-32.96	3413	18.3	-12.58	0.29	leach	Lippold2016EPSL
IODP 1313	41	-32.96	3413	18.3869	-11.9439	0.218689	fish	Lang2016NatGeo
IODP 1313	41	-32.96	3413	18.7	-12.12	0.29	leach	Lippold2016EPSL
IODP 1313	41	-32.96	3413	19	-11.89	0.29	leach	Lippold2016EPSL
IODP 1313	41	-32.96	3413	19.5	-11.35	0.29	leach	Lippold2016EPSL
IODP 1313	41	-32.96	3413	19.7053	-10.8075	0.240574	fish	Lang2016NatGeo
IODP 1313	41	-32.96	3413	20.31	-11.41	0.25	leach	Pöppelmeier2018Paleoc
IODP 1313	41	-32.96	3413	20.5157	-11.0505	0.13	fish	Lang2016NatGeo
IODP 1313	41	-32.96	3413	21.26	-11.51	0.33	leach	Pöppelmeier2018Paleoc
IODP 1313	41	-32.96	3413	21.3336	-11.1172	0.224991	fish	Lang2016NatGeo
IODP 1313	41	-32.96	3413	22.1464	-11.157	0.13	fish	Lang2016NatGeo
IODP 1313	41	-32.96	3413	22.2	-11.62	0.21	leach	Lippold2016EPSL
IODP 1313	41	-32.96	3413	22.4	-12.16	0.29	leach	Lippold2016EPSL
IODP 1313	41	-32.96	3413	22.5	-11.79	0.29	leach	Lippold2016EPSL
IODP 1313	41	-32.96	3413	22.8	-12.08	0.21	leach	Lippold2016EPSL
IODP 1313	41	-32.96	3413	22.9507	-11.5333	0.192384	fish	Lang2016NatGeo
IODP 1313	41	-32.96	3413	23	-12.32	0.29	leach	Lippold2016EPSL
IODP 1313	41	-32.96	3413	23.1	-12.49	0.29	leach	Lippold2016EPSL
IODP 1313	41	-32.96	3413	23.4	-11.52	0.29	leach	Lippold2016EPSL
IODP 1313	41	-32.96	3413	23.5	-12.47	0.29	leach	Lippold2016EPSL
IODP 1313	41	-32.96	3413	23.6	-11.81	0.29	leach	Lippold2016EPSL
IODP 1313	41	-32.96	3413	23.6281	-11.6972	0.13	fish	Lang2016NatGeo
IODP 1313	41	-32.96	3413	23.8488	-12.1328	0.13	fish	Lang2016NatGeo
IODP 1313	41	-32.96	3413	23.88	-12.17	0.2	leach	Pöppelmeier2018Paleoc
IODP 1313	41	-32.96	3413	23.9	-12.2	0.29	leach	Lippold2016EPSL
IODP 1313	41	-32.96	3413	24.1	-12.76	0.29	leach	Lippold2016EPSL
IODP 1313	41	-32.96	3413	24.3	-12.86	0.29	leach	Lippold2016EPSL
IODP 1313	41	-32.96	3413	24.3943	-12.4713	0.13	fish	Lang2016NatGeo
IODP 1313	41	-32.96	3413	24.5	-13.21	0.29	leach	Lippold2016EPSL
IODP 1313	41	-32.96	3413	24.7	-12.9	0.29	leach	Lippold2016EPSL
IODP 1313	41	-32.96	3413	24.9302	-11.8457	0.197373	fish	Lang2016NatGeo
IODP 1313	41	-32.96	3413	25.7686	-11.0244	0.13	fish	Lang2016NatGeo
IODP 1313	41	-32.96	3413	26.6	-11.62	0.29	leach	Lippold2016EPSL
IODP 1313	41	-32.96	3413	26.9	-11.47	0.29	leach	Lippold2016EPSL
IODP 1313	41	-32.96	3413	27.1514	-11.6482	0.13	fish	Lang2016NatGeo
IODP 1313	41	-32.96	3413	27.6	-12.22	0.29	leach	Lippold2016EPSL
IODP 1313	41	-32.96	3413	27.8	-12.15	0.29	leach	Lippold2016EPSL
IODP 1313	41	-32.96	3413	28	-12.3	0.29	leach	Lippold2016EPSL
IODP 1313	41	-32.96	3413	28.5	-11.99	0.21	leach	Lippold2016EPSL
IODP 1313	41	-32.96	3413	28.842	-11.7787	0.230657	fish	Lang2016NatGeo
IODP 1313	41	-32.96	3413	29.2	-12.49	0.29	leach	Lippold2016EPSL
IODP 1313	41	-32.96	3413	29.5	-12.03	0.21	leach	Lippold2016EPSL
IODP 1313	41	-32.96	3413	30.9732	-12.3044	0.192561	fish	Lang2016NatGeo
IODP 1313	41	-32.96	3413	33.8791	-12.3092	0.13	fish	Lang2016
IODP1479	-35.059	17.401	2615	5.938	-10.41	0.36	forams	Hines2021Paleoc
IODP1479	-35.059	17.401	2615	6.574	-10.59	0.41	forams	Hines2021Paleoc
IODP1479	-35.059	17.401	2615	7.21	-10.8	0.36	forams	Hines2021Paleoc
IODP1479	-35.059	17.401	2615	7.846	-10.5	0.28	forams	Hines2021Paleoc
IODP1479	-35.059	17.401	2615	8.482	-10.29	0.36	forams	Hines2021Paleoc
IODP1479	-35.059	17.401	2615	9.118	-10.58	0.28	forams	Hines2021Paleoc
IODP1479	-35.059	17.401	2615	9.754	-10.75	0.36	forams	Hines2021Paleoc
IODP1479	-35.059	17.401	2615	10.39	-10.3	0.28	forams	Hines2021Paleoc
IODP1479	-35.059	17.401	2615	11.026	-9.94	0.14	forams	Hines2021Paleoc
IODP1479	-35.059	17.401	2615	11.662	-10.8	0.28	forams	Hines2021Paleoc
IODP1479	-35.059	17.401	2615	12.298	-10.03	0.14	forams	Hines2021Paleoc
IODP1479	-35.059	17.401	2615	12.934	-10.63	0.28	forams	Hines2021Paleoc
IODP1479	-35.059	17.401	2615	12.934	-10.81	0.24	forams	Hines2021Paleoc
IODP1479	-35.059	17.401	2615	13.57	-10.12	0.14	forams	Hines2021Paleoc
IODP1479	-35.059	17.401	2615	14.206	-9.83	0.28	forams	Hines2021Paleoc
IODP1479	-35.059	17.401	2615	14.842	-9.58	0.13	forams	Hines2021Paleoc
IODP1479	-35.059	17.401	2615	15.478	-9.92	0.41	forams	Hines2021Paleoc
IODP1479	-35.059	17.401	2615	16.114	-8	0.13	forams	Hines2021Paleoc
IODP1479	-35.059	17.401	2615	16.114	-7.81	0.22	forams	Hines2021Paleoc
IODP1479	-35.059	17.401	2615	16.75	-9.12	0.25	forams	Hines2021Paleoc
IODP1479	-35.059	17.401	2615	17.386	-8.74	0.14	forams	Hines2021Paleoc
IODP1479	-35.059	17.401	2615	17.386	-9.42	0.22	forams	Hines2021Paleoc
IODP1479	-35.059	17.401	2615	18.022	-8.8	0.25	forams	Hines2021Paleoc
IODP1479	-35.059	17.401	2615	18.658	-8.44	0.13	forams	Hines2021Paleoc
IODP1479	-35.059	17.401	2615	18.658	-8.34	0.22	forams	Hines2021Paleoc
IODP1479	-35.059	17.401	2615	19.294	-8.83	0.25	forams	Hines2021Paleoc
IODP1479	-35.059	17.401	2615	21.579	-8	0.14	forams	Hines2021Paleoc
IODP1479	-35.059	17.401	2615	21.579	-9.4	0.24	forams	Hines2021Paleoc
IODP1479	-35.059	17.401	2615	23.04	-8.11	0.22	forams	Hines2021Paleoc
IODP1479	-35.059	17.401	2615	24.5	-7.88	0.14	forams	Hines2021Paleoc
IODP1479	-35.059	17.401	2615	24.5	-7.96	0.22	forams	Hines2021Paleoc
IODP1479	-35.059	17.401	2615	25.961	-8.01	0.22	forams	Hines2021Paleoc
IODP1479	-35.059	17.401	2615	27.422	-8.23	0.14	forams	Hines2021Paleoc
IODP1479	-35.059	17.401	2615	28.882	-8.95	0.25	forams	Hines2021Paleoc
IODP1479	-35.059	17.401	2615	30.343	-8.54	0.14	forams	Hines2021Paleoc
IODP1479	-35.059	17.401	2615	31.803	-8.44	0.22	forams	Hines2021Paleoc
IODP1479	-35.059	17.401	2615	33.264	-8.88	0.14	forams	Hines2021Paleoc
IODP1479	-35.059	17.401	2615	34.725	-9.63	0.25	forams	Hines2021Paleoc
IODP1479	-35.059	17.401	2615	36.185	-9.11	0.14	forams	Hines2021Paleoc
IODP1479	-35.059	17.401	2615	37.646	-9.15	0.22	forams	Hines2021Paleoc
IODP1479	-35.059	17.401	2615	39.107	-9.15	0.13	forams	Hines2021Paleoc
IODP1479	-35.059	17.401	2615	40.567	-8.99	0.22	forams	Hines2021Paleoc
IODP1479	-35.059	17.401	2615	42.028	-9.08	0.22	forams	Hines2021Paleoc
IODP1479	-35.059	17.401	2615	42.028	-9.2	0.22	forams	Hines2021Paleoc
IODP1479	-35.059	17.401	2615	46.41	-10.03	0.25	forams	Hines2021Paleoc
IODP1479	-35.059	17.401	2615	47.87	-10.26	0.25	forams	Hines2021Paleoc
IODP1479	-35.059	17.401	2615	49.331	-9.84	0.36	forams	Hines2021Paleoc
IODP1479	-35.059	17.401	2615	50.791	-10.25	0.25	forams	Hines2021Paleoc
IODP1479	-35.059	17.401	2615	52.252	-9.89	0.24	forams	Hines2021Paleoc
IODP1479	-35.059	17.401	2615	53.713	-9.48	0.22	forams	Hines2021Paleoc
IODP1479	-35.059	17.401	2615	53.713	-10.38	0.25	forams	Hines2021Paleoc
IODP1479	-35.059	17.401	2615	55.173	-9.83	0.24	forams	Hines2021Paleoc
IODP1479	-35.059	17.401	2615	58.095	-9.76	0.36	forams	Hines2021Paleoc
IODP1479	-35.059	17.401	2615	61.016	-9.34	0.25	forams	Hines2021Paleoc
IODP1479	-35.059	17.401	2615	62.476	-8.55	0.14	forams	Hines2021Paleoc
IODP1479	-35.059	17.401	2615	63.937	-8.92	0.24	forams	Hines2021Paleoc
IODP1479	-35.059	17.401	2615	65.398	-9.21	0.25	forams	Hines2021Paleoc
IODP1479	-35.059	17.401	2615	66.144	-8.86	0.26	forams	Hines2021Paleoc
IODP1479	-35.059	17.401	2615	66.891	-9.09	0.24	forams	Hines2021Paleoc
IODP1479	-35.059	17.401	2615	67.637	-9.4	0.25	forams	Hines2021Paleoc
IODP1479	-35.059	17.401	2615	68.383	-8.55	0.36	forams	Hines2021Paleoc
IODP1479	-35.059	17.401	2615	69.13	-9.4	0.25	forams	Hines2021Paleoc
IODP1479	-35.059	17.401	2615	69.876	-10.11	0.25	forams	Hines2021Paleoc
IODP1479	-35.059	17.401	2615	70.623	-9.91	0.36	forams	Hines2021Paleoc
IODP1479	-35.059	17.401	2615	72.116	-10.22	0.25	forams	Hines2021Paleoc
IODP1479	-35.059	17.401	2615	72.862	-9.67	0.36	forams	Hines2021Paleoc
IODP1479	-35.059	17.401	2615	73.608	-11.24	0.41	forams	Hines2021Paleoc
IODP1479	-35.059	17.401	2615	75.088	-10.29	0.25	forams	Hines2021Paleoc
IODP1479	-35.059	17.401	2615	76.075	-10.72	0.36	forams	Hines2021Paleoc
IODP1479	-35.059	17.401	2615	76.321	-10.4	0.36	forams	Hines2021Paleoc
IODP1479	-35.059	17.401	2615	77.308	-10.38	0.25	forams	Hines2021Paleoc
IODP1479	-35.059	17.401	2615	77.554	-11.18	0.41	forams	Hines2021Paleoc
IODP1479	-35.059	17.401	2615	78.541	-10.31	0.2	forams	Hines2021Paleoc
IODP1479	-35.059	17.401	2615	79.774	-10.24	0.21	forams	Hines2021Paleoc
IODP1479	-35.059	17.401	2615	80.021	-10.64	0.36	forams	Hines2021Paleoc
IODP1479	-35.059	17.401	2615	81.007	-10.32	0.21	forams	Hines2021Paleoc
IODP1479	-35.059	17.401	2615	81.254	-10.79	0.25	forams	Hines2021Paleoc
IODP1479	-35.059	17.401	2615	82.24	-10.27	0.2	forams	Hines2021Paleoc
IODP1479	-35.059	17.401	2615	82.487	-10.29	0.21	forams	Hines2021Paleoc
IODP1479	-35.059	17.401	2615	83.72	-10.4	0.36	forams	Hines2021Paleoc
IODP1479	-35.059	17.401	2615	84.953	-10.16	0.21	forams	Hines2021Paleoc
IODP1479	-35.059	17.401	2615	86.186	-9.94	0.21	forams	Hines2021Paleoc
IODP1479	-35.059	17.401	2615	87.419	-9.94	0.28	forams	Hines2021Paleoc
IODP1479	-35.059	17.401	2615	88.652	-9.64	0.2	forams	Hines2021Paleoc
IODP1479	-35.059	17.401	2615	89.607	-10.1	0.21	forams	Hines2021Paleoc
IODP1479	-35.059	17.401	2615	90.562	-9.84	0.28	forams	Hines2021Paleoc
IODP1479	-35.059	17.401	2615	91.516	-10.32	0.21	forams	Hines2021Paleoc
IODP1479	-35.059	17.401	2615	92.471	-10.53	0.24	forams	Hines2021Paleoc
IODP1479	-35.059	17.401	2615	93.426	-10.36	0.28	forams	Hines2021Paleoc
IODP1479	-35.059	17.401	2615	94.38	-10.82	0.21	forams	Hines2021Paleoc
IODP1479	-35.059	17.401	2615	95.335	-10.91	0.2	forams	Hines2021Paleoc
IODP1479	-35.059	17.401	2615	96.29	-10.54	0.28	forams	Hines2021Paleoc
IODP1479	-35.059	17.401	2615	97.244	-10.83	0.21	forams	Hines2021Paleoc
IODP1479	-35.059	17.401	2615	98.199	-10.56	0.2	forams	Hines2021Paleoc
IODP1479	-35.059	17.401	2615	99.154	-10.14	0.28	forams	Hines2021Paleoc
IODP1479	-35.059	17.401	2615	100.108	-10.56	0.24	forams	Hines2021Paleoc
IODP1479	-35.059	17.401	2615	101.063	-10.61	0.24	forams	Hines2021Paleoc
IODP1479	-35.059	17.401	2615	102.018	-9.84	0.28	forams	Hines2021Paleoc
IODP1479	-35.059	17.401	2615	103.927	-10.24	0.25	forams	Hines2021Paleoc
IODP1479	-35.059	17.401	2615	104.882	-10.2	0.28	forams	Hines2021Paleoc
IODP1479	-35.059	17.401	2615	105.836	-10.4	0.24	forams	Hines2021Paleoc
IODP1479	-35.059	17.401	2615	107.936	-9.26	0.28	forams	Hines2021Paleoc
IODP1479	-35.059	17.401	2615	109.846	-10.25	0.24	forams	Hines2021Paleoc
IODP1479	-35.059	17.401	2615	110.8	-9.94	0.28	forams	Hines2021Paleoc
IODP1479	-35.059	17.401	2615	111.755	-10.07	0.24	forams	Hines2021Paleoc
IODP1479	-35.059	17.401	2615	112.71	-9.99	0.24	forams	Hines2021Paleoc
IODP1479	-35.059	17.401	2615	113.287	-9.83	0.21	forams	Hines2021Paleoc
IODP1479	-35.059	17.401	2615	114.73	-9.94	0.21	forams	Hines2021Paleoc
IODP1479	-35.059	17.401	2615	116.172	-9.85	0.21	forams	Hines2021Paleoc
IODP1479	-35.059	17.401	2615	117.615	-9.63	0.21	forams	Hines2021Paleoc
IODP1479	-35.059	17.401	2615	119.058	-9.68	0.21	forams	Hines2021Paleoc
IODP1479	-35.059	17.401	2615	120.5	-9.74	0.21	forams	Hines2021Paleoc
IODP1479	-35.059	17.401	2615	121.366	-9.99	0.2	forams	Hines2021Paleoc
IODP1479	-35.059	17.401	2615	122.808	-9.78	0.28	forams	Hines2021Paleoc
IODP1479	-35.059	17.401	2615	123.386	-9.46	0.2	forams	Hines2021Paleoc
IODP1479	-35.059	17.401	2615	124.828	-9.67	0.2	forams	Hines2021Paleoc
IODP1479	-35.059	17.401	2615	126.18	-9.84	0.21	forams	Hines2021Paleoc
IODP1479	-35.059	17.401	2615	127.395	-9.95	0.21	forams	Hines2021Paleoc
IODP1479	-35.059	17.401	2615	128.61	-9.87	0.21	forams	Hines2021Paleoc
IODP1479	-35.059	17.401	2615	129.825	-10.04	0.2	forams	Hines2021Paleoc
IODP1479	-35.059	17.401	2615	131.04	-9.84	0.21	forams	Hines2021Paleoc
IODP1479	-35.059	17.401	2615	132.254	-9.66	0.21	forams	Hines2021Paleoc
IODP1479	-35.059	17.401	2615	133.469	-9.54	0.21	forams	Hines2021Paleoc
IODP1479	-35.059	17.401	2615	134.684	-9.15	0.21	forams	Hines2021Paleoc
IODP1479	-35.059	17.401	2615	135.899	-9.16	0.21	forams	Hines2021Paleoc
IODP1479	-35.059	17.401	2615	137.114	-9.09	0.18	forams	Hines2021Paleoc
IODP1479	-35.059	17.401	2615	138.337	-8.98	0.21	forams	Hines2021Paleoc
IODP1479	-35.059	17.401	2615	139.573	-8.72	0.2	forams	Hines2021Paleoc
IODP1479	-35.059	17.401	2615	140.809	-8.75	0.21	forams	Hines2021Paleoc
IODP1479	-35.059	17.401	2615	142.044	-8.79	0.2	forams	Hines2021Paleoc
IODP1479	-35.059	17.401	2615	143.28	-8.54	0.21	forams	Hines2021Paleoc
IODP1479	-35.059	17.401	2615	144.516	-8.64	0.21	forams	Hines2021Paleoc
IODP1479	-35.059	17.401	2615	145.751	-8.76	0.18	forams	Hines2021Paleoc
IODP1479	-35.059	17.401	2615	146.987	-8.63	0.21	forams	Hines2021Paleoc
IODP1479	-35.059	17.401	2615	148.222	-8.74	0.18	forams	Hines2021Paleoc
IODP1479	-35.059	17.401	2615	149.458	-8.58	0.2	forams	Hines2021Paleoc
IODP1479	-35.059	17.401	2615	150.694	-8.6	0.18	forams	Hines2021Paleoc
IODP1479	-35.059	17.401	2615	151.929	-8.55	0.21	forams	Hines2021Paleoc
KNR 197-10	36.41	-48.54	5010	0.21	-14.73	0.15	leach	Pöppelmeier2018Paleoc
KNR 197-10	36.41	-48.54	5010	1.89	-14.63	0.15	leach	Pöppelmeier2018Paleoc
KNR 197-10	36.41	-48.54	5010	3.56	-15.18	0.15	leach	Pöppelmeier2018Paleoc
KNR 197-10	36.41	-48.54	5010	4.95	-15.89	0.15	leach	Pöppelmeier2018Paleoc
KNR 197-10	36.41	-48.54	5010	5.83	-16.5	0.15	leach	Pöppelmeier2018Paleoc
KNR 197-10	36.41	-48.54	5010	6.72	-17.82	0.15	leach	Pöppelmeier2018Paleoc
KNR 197-10	36.41	-48.54	5010	6.72	-17.8	0.15	leach	Pöppelmeier2018Paleoc
KNR 197-10	36.41	-48.54	5010	7.61	-20.02	0.15	leach	Pöppelmeier2018Paleoc
KNR 197-10	36.41	-48.54	5010	8.49	-18.34	0.15	leach	Pöppelmeier2018Paleoc
KNR 197-10	36.41	-48.54	5010	9.38	-17.31	0.15	leach	Pöppelmeier2018Paleoc
KNR 197-10	36.41	-48.54	5010	9.82	-17.68	0.15	leach	Pöppelmeier2018Paleoc
KNR 197-10	36.41	-48.54	5010	10.27	-16.48	0.15	leach	Pöppelmeier2018Paleoc
KNR 197-10	36.41	-48.54	5010	10.71	-16.15	0.15	leach	Pöppelmeier2018Paleoc
KNR 197-10	36.41	-48.54	5010	11.15	-15.83	0.15	leach	Pöppelmeier2018Paleoc
KNR 197-10	36.41	-48.54	5010	11.6	-15.14	0.15	leach	Pöppelmeier2018Paleoc
KNR 197-10	36.41	-48.54	5010	12.05	-14.15	0.15	leach	Pöppelmeier2018Paleoc
KNR 197-10	36.41	-48.54	5010	12.5	-14.3	0.15	leach	Pöppelmeier2018Paleoc
KNR 197-10	36.41	-48.54	5010	12.69	-14.13	0.15	leach	Pöppelmeier2018Paleoc
KNR 197-10	36.41	-48.54	5010	12.79	-14.12	0.15	leach	Pöppelmeier2018Paleoc
KNR 197-10	36.41	-48.54	5010	12.89	-14.28	0.15	leach	Pöppelmeier2018Paleoc
KNR 197-10	36.41	-48.54	5010	12.99	-14	0.15	leach	Pöppelmeier2018Paleoc
KNR 197-10	36.41	-48.54	5010	12.99	-14.19	0.15	leach	Pöppelmeier2018Paleoc
KNR 197-10	36.41	-48.54	5010	13.09	-14.45	0.15	leach	Pöppelmeier2018Paleoc
KNR 197-10	36.41	-48.54	5010	13.19	-14.43	0.15	leach	Pöppelmeier2018Paleoc
KNR 197-10	36.41	-48.54	5010	13.29	-14.96	0.15	leach	Pöppelmeier2018Paleoc
KNR 197-10	36.41	-48.54	5010	13.39	-15.14	0.15	leach	Pöppelmeier2018Paleoc
KNR 197-10	36.41	-48.54	5010	13.49	-15.37	0.15	leach	Pöppelmeier2018Paleoc
KNR 197-10	36.41	-48.54	5010	13.59	-15.8	0.15	leach	Pöppelmeier2018Paleoc
KNR 197-10	36.41	-48.54	5010	14.06	-16.41	0.15	leach	Pöppelmeier2018Paleoc
KNR 197-10	36.41	-48.54	5010	14.53	-15.53	0.15	leach	Pöppelmeier2018Paleoc
KNR 197-10	36.41	-48.54	5010	15	-13.57	0.15	leach	Pöppelmeier2018Paleoc
KNR 197-10	36.41	-48.54	5010	15.05	-11.91	0.15	leach	Pöppelmeier2018Paleoc
KNR 197-10	36.41	-48.54	5010	15.81	-11.12	0.15	leach	Pöppelmeier2018Paleoc
KNR 197-10	36.41	-48.54	5010	16.57	-11.03	0.15	leach	Pöppelmeier2018Paleoc
KNR 197-10	36.41	-48.54	5010	17.29	-10.91	0.15	leach	Pöppelmeier2018Paleoc
KNR 197-10	36.41	-48.54	5010	17.95	-10.87	0.15	leach	Pöppelmeier2018Paleoc
KNR 197-10	36.41	-48.54	5010	18.61	-11.28	0.15	leach	Pöppelmeier2018Paleoc
KNR 197-10	36.41	-48.54	5010	19.17	-11.53	0.15	leach	Pöppelmeier2018Paleoc
KNR 197-10	36.41	-48.54	5010	19.74	-11.85	0.15	leach	Pöppelmeier2018Paleoc
KNR 197-10	36.41	-48.54	5010	20.3	-11.79	0.15	leach	Pöppelmeier2018Paleoc
KNR 197-10	36.41	-48.54	5010	21.13	-11.93	0.15	leach	Pöppelmeier2018Paleoc
KNR 197-10	36.41	-48.54	5010	21.33	-11.78	0.15	leach	Pöppelmeier2018Paleoc
KNR 197-10	36.41	-48.54	5010	21.53	-12	0.15	leach	Pöppelmeier2018Paleoc
KNR 197-10	36.41	-48.54	5010	21.72	-12.01	0.15	leach	Pöppelmeier2018Paleoc
KNR 197-10	36.41	-48.54	5010	21.92	-12.04	0.15	leach	Pöppelmeier2018Paleoc
KNR 197-10	36.41	-48.54	5010	21.92	-12.12	0.15	leach	Pöppelmeier2018Paleoc
KNR 197-10	36.41	-48.54	5010	22.12	-12.2	0.15	leach	Pöppelmeier2018Paleoc
KNR 197-10	36.41	-48.54	5010	22.31	-12.02	0.15	leach	Pöppelmeier2018Paleoc
KNR 197-10	36.41	-48.54	5010	22.51	-12.13	0.15	leach	Pöppelmeier2018Paleoc
KNR 197-10	36.41	-48.54	5010	22.71	-11.8	0.15	leach	Pöppelmeier2018Paleoc
KNR 197-10	36.41	-48.54	5010	22.9	-12.04	0.15	leach	Pöppelmeier2018Paleoc
KNR 197-10	36.41	-48.54	5010	23.1	-12.42	0.15	leach	Pöppelmeier2018Paleoc
KNR 197-10	36.41	-48.54	5010	23.3	-12.74	0.15	leach	Pöppelmeier2018Paleoc
KNR 197-10	36.41	-48.54	5010	23.49	-12.38	0.15	leach	Pöppelmeier2018Paleoc
KNR 197-10	36.41	-48.54	5010	23.49	-12.5	0.15	leach	Pöppelmeier2018Paleoc
KNR 197-10	36.41	-48.54	5010	23.69	-12.34	0.15	leach	Pöppelmeier2018Paleoc
KNR 197-10	36.41	-48.54	5010	23.89	-12.35	0.15	leach	Pöppelmeier2018Paleoc
KNR 198-35_36	40	-69.05	1820	0.51	-14.3	0.3	forams	Zhao2019NatComm
KNR 198-35_36	40	-69.05	1820	6.949	-14.74	0.3	forams	Zhao2019NatComm
KNR 198-35_36	40	-69.05	1820	7.7665	-14.563	0.5	forams	Zhao2019NatComm
KNR 198-35_36	40	-69.05	1820	8.584	-14.6112	0.3	forams	Zhao2019NatComm
KNR 198-35_36	40	-69.05	1820	9.61062	-14.5295	0.4	forams	Zhao2019NatComm
KNR 198-35_36	40	-69.05	1820	10.571	-13.591	0.3	forams	Zhao2019NatComm
KNR 198-35_36	40	-69.05	1820	11.0407	-12.52	0.3	forams	Zhao2019NatComm
KNR 198-35_36	40	-69.05	1820	11.5103	-13.3551	0.6	forams	Zhao2019NatComm
KNR 198-35_36	40	-69.05	1820	11.98	-11.6131	0.3	forams	Zhao2019NatComm
KNR 198-35_36	40	-69.05	1820	12.3071	-11.84	0.3	forams	Zhao2019NatComm
KNR 198-35_36	40	-69.05	1820	12.348	-11.7189	0.3	forams	Zhao2019NatComm
KNR 198-35_36	40	-69.05	1820	13.1452	-11.89	0.3	forams	Zhao2019NatComm
KNR 198-35_36	40	-69.05	1820	13.8269	-11.5622	0.3	forams	Zhao2019NatComm
KNR 198-35_36	40	-69.05	1820	14.5525	-11.4096	0.3	forams	Zhao2019NatComm
KNR 198-35_36	40	-69.05	1820	15.0795	-11.7397	0.3	forams	Zhao2019NatComm
KNR 198-35_36	40	-69.05	1820	15.6045	-10.4	0.3	forams	Zhao2019NatComm
KNR 198-35_36	40	-69.05	1820	16.1275	-10.2297	0.3	forams	Zhao2019NatComm
KNR 198-35_36	40	-69.05	1820	17	-10.6047	0.5	forams	Zhao2019NatComm
KNR 198-35_36	40	-69.05	1820	17.5021	-10.195	0.3	forams	Zhao2019NatComm
KNR 198-35_36	40	-69.05	1820	17.7707	-10.3538	0.3	forams	Zhao2019NatComm
KNR 198-35_36	40	-69.05	1820	18.2865	-9.91437	0.6	forams	Zhao2019NatComm
KNR 198-35_36	40	-69.05	1820	18.7922	-9.75858	0.5	forams	Zhao2019NatComm
KNR 198-35_36	40	-69.05	1820	19.3016	-11.06	0.3	forams	Zhao2019NatComm
KNR 198-35_36	40	-69.05	1820	19.7285	-9.84125	0.8	forams	Zhao2019NatComm
KNR 198-35_36	40	-69.05	1820	20.0887	-9.57	0.3	forams	Zhao2019NatComm
KNR 198-35_36	40	-69.05	1820	20.505	-12.4742	0.6	forams	Zhao2019NatComm
KNR 198-35_36	40	-69.05	1820	20.9376	-10.2025	0.3	forams	Zhao2019NatComm
KNR140 JPC12	29.7	-72.9	4250	0.51	-13.6989	0.213	leach	Pöppelmeier2020Geol
KNR140 JPC12	29.7	-72.9	4250	2.6	-13	0.8	leach	Gutjahr2008EPSL
KNR140 JPC12	29.7	-72.9	4250	2.55	-13.7238	0.213	leach	Pöppelmeier2019G-cubed
KNR140 JPC12	29.7	-72.9	4250	3.8	-12.8	0.12	leach	Gutjahr2008EPSL
KNR140 JPC12	29.7	-72.9	4250	5.1	-14.3	0.21	leach	Pöppelmeier2019G-cubed
KNR140 JPC12	29.7	-72.9	4250	5.1	-13.9	0.1	leach	Gutjahr2008EPSL
KNR140 JPC12	29.7	-72.9	4250	7.2	-13.45	0.3	leach	Gutjahr2008EPSL
KNR140 JPC12	29.7	-72.9	4250	7.53846	-14.5255	0.213	leach	Pöppelmeier2019G-cubed
KNR140 JPC12	29.7	-72.9	4250	8.8	-15.08	0.21	leach	Pöppelmeier2019G-cubed
KNR140 JPC12	29.7	-72.9	4250	8.3	-14.05	0.5	leach	Gutjahr2008EPSL
KNR140 JPC12	29.7	-72.9	4250	9.9	-14	0.14	leach	Gutjahr2008EPSL
KNR140 JPC12	29.7	-72.9	4250	10.7085	-14.7501	0.213	leach	Pöppelmeier2019G-cubed
KNR140 JPC12	29.7	-72.9	4250	11.6869	-14.1731	0.213	leach	Pöppelmeier2019G-cubed
KNR140 JPC12	29.7	-72.9	4250	11	-13.5	0.12	leach	Gutjahr2008EPSL
KNR140 JPC12	29.7	-72.9	4250	11.8	-12.6	0.08	leach	Gutjahr2008EPSL
KNR140 JPC12	29.7	-72.9	4250	12.0985	-13.1575	0.213	leach	Pöppelmeier2019G-cubed
KNR140 JPC12	29.7	-72.9	4250	12.2	-12.25	0.3	leach	Gutjahr2008EPSL
KNR140 JPC12	29.7	-72.9	4250	12.3454	-13.0003	0.213	leach	Pöppelmeier2019G-cubed
KNR140 JPC12	29.7	-72.9	4250	12.68	-12.5664	0.213	leach	Pöppelmeier2019G-cubed
KNR140 JPC12	29.7	-72.9	4250	13.02	-12.2974	0.213	leach	Pöppelmeier2019G-cubed
KNR140 JPC12	29.7	-72.9	4250	13	-12	0.12	leach	Gutjahr2008EPSL
KNR140 JPC12	29.7	-72.9	4250	13.7	-12.1459	0.213	leach	Pöppelmeier2019G-cubed
KNR140 JPC12	29.7	-72.9	4250	14.0547	-12.0706	0.213	leach	Pöppelmeier2019G-cubed
KNR140 JPC12	29.7	-72.9	4250	14.1	-10.8	0.12	leach	Gutjahr2008EPSL
KNR140 JPC12	29.7	-72.9	4250	14.3306	-11.5416	0.213	leach	Pöppelmeier2019G-cubed
KNR140 JPC12	29.7	-72.9	4250	14.6459	-11.0773	0.213	leach	Pöppelmeier2019G-cubed
KNR140 JPC12	29.7	-72.9	4250	14.8	-10.3	0.1	leach	Gutjahr2008EPSL
KNR140 JPC12	29.7	-72.9	4250	14.9612	-11.0919	0.213	leach	Pöppelmeier2019G-cubed
KNR140 JPC12	29.7	-72.9	4250	15.2765	-10.837	0.213	leach	Pöppelmeier2019G-cubed
KNR140 JPC12	29.7	-72.9	4250	15.5524	-10.7205	0.213	leach	Pöppelmeier2019G-cubed
KNR140 JPC12	29.7	-72.9	4250	15.9	-10.7	0.1	leach	Gutjahr2008EPSL
KNR140 JPC12	29.7	-72.9	4250	15.8676	-10.6261	0.213	leach	Pöppelmeier2019G-cubed
KNR140 JPC12	29.7	-72.9	4250	16.1829	-10.6206	0.213	leach	Pöppelmeier2019G-cubed
KNR140 JPC12	29.7	-72.9	4250	16.6	-9.6	0.1	leach	Gutjahr2008EPSL
KNR140 JPC12	29.7	-72.9	4250	16.8135	-10.5226	0.213	leach	Pöppelmeier2019G-cubed
KNR140 JPC12	29.7	-72.9	4250	17.3	-10	0.12	leach	Gutjahr2008EPSL
KNR140 JPC12	29.7	-72.9	4250	17.4441	-10.4036	0.214268	leach	Pöppelmeier2019G-cubed
KNR140 JPC12	29.7	-72.9	4250	18.3	-10.4	0.1	leach	Gutjahr2008EPSL
KNR140 JPC12	29.7	-72.9	4250	18.8	-9.9	0.12	leach	Gutjahr2008EPSL
KNR140 JPC12	29.7	-72.9	4250	19.5	-10	0.14	leach	Gutjahr2008EPSL
KNR140 JPC12	29.7	-72.9	4250	20.1	-10.15	0.3	leach	Gutjahr2008EPSL
KNR140 JPC12	29.7	-72.9	4250	20.3	-10.3	0.08	leach	Gutjahr2008EPSL
KNR140 JPC12	29.7	-72.9	4250	19.5548	-10.6246	0.213	leach	Pöppelmeier2019G-cubed
KNR140 JPC12	29.7	-72.9	4250	20.5	-10.8	0.14	leach	Gutjahr2008EPSL
KNR140 JPC12	29.7	-72.9	4250	20.9	-10.67	0.21	leach	Pöppelmeier2019G-cubed
KNR159-5-22GGC	-29.783	-43.583	3924	6.3	-8.78612	0.5	leach	Poeppelmeier2020EPSL
KNR159-5-22GGC	-29.783	-43.583	3924	7.2	-8.91732	0.271	leach	Poeppelmeier2020EPSL
KNR159-5-22GGC	-29.783	-43.583	3924	8.16	-8.0195	0.5	leach	Poeppelmeier2020EPSL
KNR159-5-22GGC	-29.783	-43.583	3924	8.84	-7.65689	0.147134	leach	Poeppelmeier2020EPSL
KNR159-5-22GGC	-29.783	-43.583	3924	9.856	-8.93306	0.164	leach	Poeppelmeier2020EPSL
KNR159-5-22GGC	-29.783	-43.583	3924	10.512	-7.10579	0.198	leach	Poeppelmeier2020EPSL
KNR159-5-22GGC	-29.783	-43.583	3924	11.168	-6.68953	0.271	leach	Poeppelmeier2020EPSL
KNR159-5-22GGC	-29.783	-43.583	3924	11.824	-5.78022	0.164	leach	Poeppelmeier2020EPSL
KNR159-5-22GGC	-29.783	-43.583	3924	12.48	-5.6806	0.34	leach	Poeppelmeier2020EPSL
KNR159-5-22GGC	-29.783	-43.583	3924	13.136	-6.67446	0.271	leach	Poeppelmeier2020EPSL
KNR159-5-22GGC	-29.783	-43.583	3924	13.78	-7.3436	0.198	leach	Poeppelmeier2020EPSL
KNR159-5-22GGC	-29.783	-43.583	3924	14.3257	-6.1695	0.122596	leach	Poeppelmeier2020EPSL
KNR159-5-22GGC	-29.783	-43.583	3924	14.76	-4.98289	0.198	leach	Poeppelmeier2020EPSL
KNR159-5-22GGC	-29.783	-43.583	3924	15.1943	-6.02452	0.271	leach	Poeppelmeier2020EPSL
KNR159-5-22GGC	-29.783	-43.583	3924	15.6286	-6.34445	0.198	leach	Poeppelmeier2020EPSL
KNR159-5-22GGC	-29.783	-43.583	3924	16.3953	-6.20481	0.34	leach	Poeppelmeier2020EPSL
KNR159-5-22GGC	-29.783	-43.583	3924	17.2675	-5.43615	0.271	leach	Poeppelmeier2020EPSL
KNR159-5-22GGC	-29.783	-43.583	3924	18.8406	-5.0818	0.122596	leach	Poeppelmeier2020EPSL
KNR159-5-22GGC	-29.783	-43.583	3924	19.9125	-4.96653	0.198	leach	Poeppelmeier2020EPSL
KNR159-5-22GGC	-29.783	-43.583	3924	20.985	-4.79957	0.122596	leach	Poeppelmeier2020EPSL
KNR159-5-30GGC	-28.133	-46.067	2500	2.7	-10.7091	0.146	leach	Poeppelmeier2020EPSL
KNR159-5-30GGC	-28.133	-46.067	2500	3.5	-10.8011	0.271	leach	Poeppelmeier2020EPSL
KNR159-5-30GGC	-28.133	-46.067	2500	4.6	-10.6916	0.5	leach	Poeppelmeier2020EPSL
KNR159-5-30GGC	-28.133	-46.067	2500	6	-10.5633	0.213	leach	Poeppelmeier2020EPSL
KNR159-5-30GGC	-28.133	-46.067	2500	7.4	-11.1657	0.271	leach	Poeppelmeier2020EPSL
KNR159-5-30GGC	-28.133	-46.067	2500	8.8	-11.3451	0.271	leach	Poeppelmeier2020EPSL
KNR159-5-30GGC	-28.133	-46.067	2500	10.2	-11.1182	0.146	leach	Poeppelmeier2020EPSL
KNR159-5-30GGC	-28.133	-46.067	2500	11.4	-9.66498	0.5	leach	Poeppelmeier2020EPSL
KNR159-5-30GGC	-28.133	-46.067	2500	13.1	-9.4792	0.271	leach	Poeppelmeier2020EPSL
KNR159-5-30GGC	-28.133	-46.067	2500	13.9	-9.40058	0.271	leach	Poeppelmeier2020EPSL
KNR159-5-30GGC	-28.133	-46.067	2500	14.4	-8.56207	0.271	leach	Poeppelmeier2020EPSL
KNR159-5-30GGC	-28.133	-46.067	2500	15.04	-8.88138	0.213	leach	Poeppelmeier2020EPSL
KNR159-5-30GGC	-28.133	-46.067	2500	15.8	-8.44188	0.146	leach	Poeppelmeier2020EPSL
KNR159-5-30GGC	-28.133	-46.067	2500	16.7	-8.59	0.21	leach	Poeppelmeier2020EPSL
KNR159-5-30GGC	-28.133	-46.067	2500	17.5	-8.39772	0.146	leach	Poeppelmeier2020EPSL
KNR159-5-30GGC	-28.133	-46.067	2500	17.9	-8.49252	0.271	leach	Poeppelmeier2020EPSL
KNR159-5-30GGC	-28.133	-46.067	2500	19.9	-8.85875	0.146	leach	Poeppelmeier2020EPSL
KNR159-5-30GGC	-28.133	-46.067	2500	20.9	-8.42991	0.271	leach	Poeppelmeier2020EPSL
KNR159-5-30GGC	-28.133	-46.067	2500	22.2	-8.27	0.21	leach	Poeppelmeier2020EPSL
KNR159-5-30GGC	-28.133	-46.067	2500	25	-8.23201	0.213	leach	Poeppelmeier2020EPSL
KNR159-5-33GGC	-27.6	-46.203	2082	1.6	-10.0823	0.146	leach	Poeppelmeier2020EPSL
KNR159-5-33GGC	-27.6	-46.203	2082	3	-9.81519	0.271	leach	Poeppelmeier2020EPSL
KNR159-5-33GGC	-27.6	-46.203	2082	3.5	-10.3	0.4	forams	Howe2018EPSL
KNR159-5-33GGC	-27.6	-46.203	2082	5.02	-9.92	0.21	leach	Poeppelmeier2020EPSL
KNR159-5-33GGC	-27.6	-46.203	2082	6.4	-10.7	0.5	forams	Howe2018EPSL
KNR159-5-33GGC	-27.6	-46.203	2082	6.5	-10.163	0.271	leach	Poeppelmeier2020EPSL
KNR159-5-33GGC	-27.6	-46.203	2082	8	-10.8985	0.271	leach	Poeppelmeier2020EPSL
KNR159-5-33GGC	-27.6	-46.203	2082	9	-10.4	0.5	forams	Howe2018EPSL
KNR159-5-33GGC	-27.6	-46.203	2082	10.06	-10.5609	0.146	leach	Poeppelmeier2020EPSL
KNR159-5-33GGC	-27.6	-46.203	2082	11.1	-9.9	0.5	forams	Howe2018EPSL
KNR159-5-33GGC	-27.6	-46.203	2082	11.1	-9.82113	0.271	leach	Poeppelmeier2020EPSL
KNR159-5-33GGC	-27.6	-46.203	2082	12.3	-9.25301	0.5	leach	Poeppelmeier2020EPSL
KNR159-5-33GGC	-27.6	-46.203	2082	12.8	-9.8	0.5	forams	Howe2018EPSL
KNR159-5-33GGC	-27.6	-46.203	2082	13.3	-9.08925	0.5	leach	Poeppelmeier2020EPSL
KNR159-5-33GGC	-27.6	-46.203	2082	14.17	-9.22219	0.271	leach	Poeppelmeier2020EPSL
KNR159-5-33GGC	-27.6	-46.203	2082	14.2	-9.2	0.5	forams	Howe2018EPSL
KNR159-5-33GGC	-27.6	-46.203	2082	15	-8.85487	0.213	leach	Poeppelmeier2020EPSL
KNR159-5-33GGC	-27.6	-46.203	2082	15.3	-9.3	0.5	forams	Howe2018EPSL
KNR159-5-33GGC	-27.6	-46.203	2082	16	-8.83471	0.146	leach	Poeppelmeier2020EPSL
KNR159-5-33GGC	-27.6	-46.203	2082	16.1	-9.2	0.5	forams	Howe2018EPSL
KNR159-5-33GGC	-27.6	-46.203	2082	16.8	-8.9	0.5	forams	Howe2018EPSL
KNR159-5-33GGC	-27.6	-46.203	2082	17.18	-8.53268	0.271	leach	Poeppelmeier2020EPSL
KNR159-5-33GGC	-27.6	-46.203	2082	17.2	-9.4	0.5	forams	Howe2018EPSL
KNR159-5-33GGC	-27.6	-46.203	2082	17.5	-8.75034	0.146	leach	Poeppelmeier2020EPSL
KNR159-5-33GGC	-27.6	-46.203	2082	17.7	-9.4	0.5	forams	Howe2018EPSL
KNR159-5-33GGC	-27.6	-46.203	2082	17.82	-8.49	0.21	leach	Poeppelmeier2020EPSL
KNR159-5-33GGC	-27.6	-46.203	2082	18.1	-9.7	0.5	forams	Howe2018EPSL
KNR159-5-33GGC	-27.6	-46.203	2082	18.16	-8.64391	0.146	leach	Poeppelmeier2020EPSL
KNR159-5-33GGC	-27.6	-46.203	2082	18.3	-9.5	0.5	forams	Howe2018EPSL
KNR159-5-33GGC	-27.6	-46.203	2082	18.5	-9.3	0.5	forams	Howe2018EPSL
KNR159-5-33GGC	-27.6	-46.203	2082	18.9	-9.6	0.5	forams	Howe2018EPSL
KNR159-5-33GGC	-27.6	-46.203	2082	19.15	-8.56	0.21	leach	Poeppelmeier2020EPSL
KNR159-5-33GGC	-27.6	-46.203	2082	19.4	-9	0.5	forams	Howe2018EPSL
KNR159-5-33GGC	-27.6	-46.203	2082	20.16	-8.82753	0.146	leach	Poeppelmeier2020EPSL
KNR159-5-33GGC	-27.6	-46.203	2082	20.2	-9.8	0.5	forams	Howe2018EPSL
KNR159-5-33GGC	-27.6	-46.203	2082	21.1	-9.3	0.5	forams	Howe2018EPSL
KNR159-5-33GGC	-27.6	-46.203	2082	22.3	-9.2	0.5	forams	Howe2018EPSL
KNR159-5-33GGC	-27.6	-46.203	2082	22.33	-8.55752	0.213	leach	Poeppelmeier2020EPSL
KNR159-5-36GGC	-27.253	-46.47	1268	3.5	-8.53	0.48	forams	Howe2016Paleoc
KNR159-5-36GGC	-27.253	-46.47	1268	6.8	-8.43	0.48	forams	Howe2016Paleoc
KNR159-5-36GGC	-27.253	-46.47	1268	7.9	-7.74	0.48	forams	Howe2016Paleoc
KNR159-5-36GGC	-27.253	-46.47	1268	10.2	-9.47	0.48	forams	Howe2016Paleoc
KNR159-5-36GGC	-27.253	-46.47	1268	11.9	-9.48	0.48	forams	Howe2016Paleoc
KNR159-5-36GGC	-27.253	-46.47	1268	12.9	-9.82	0.48	forams	Howe2016Paleoc
KNR159-5-36GGC	-27.253	-46.47	1268	13.9	-8.88	0.48	forams	Howe2016Paleoc
KNR159-5-36GGC	-27.253	-46.47	1268	14.3	-9.66	0.48	forams	Howe2016Paleoc
KNR159-5-36GGC	-27.253	-46.47	1268	14.7	-9.71	0.48	forams	Howe2016Paleoc
KNR159-5-36GGC	-27.253	-46.47	1268	15.7	-9.26	0.48	forams	Howe2016Paleoc
KNR159-5-36GGC	-27.253	-46.47	1268	16.1	-8.74	0.48	forams	Howe2016Paleoc
KNR159-5-36GGC	-27.253	-46.47	1268	16.1	-9.59	0.52	forams	Howe2016Paleoc
KNR159-5-36GGC	-27.253	-46.47	1268	16.4	-9.93	0.52	forams	Howe2016Paleoc
KNR159-5-36GGC	-27.253	-46.47	1268	17	-9.01	0.52	forams	Howe2016Paleoc
KNR159-5-36GGC	-27.253	-46.47	1268	17	-8.79	0.48	forams	Howe2016Paleoc
KNR159-5-36GGC	-27.253	-46.47	1268	18.1	-9.41	0.48	forams	Howe2016Paleoc
KNR159-5-36GGC	-27.253	-46.47	1268	18.3	-8.89	0.48	forams	Howe2016Paleoc
KNR159-5-36GGC	-27.253	-46.47	1268	18.8	-8.91	0.48	forams	Howe2016Paleoc
KNR159-5-36GGC	-27.253	-46.47	1268	19.2	-8.73	0.48	forams	Howe2016Paleoc
KNR159-5-36GGC	-27.253	-46.47	1268	19.7	-8.79	0.48	forams	Howe2016Paleoc
KNR159-5-36GGC	-27.253	-46.47	1268	20.6	-9.02	0.52	forams	Howe2016Paleoc
KNR159-5-36GGC	-27.253	-46.47	1268	22.5	-8.6	0.48	forams	Howe2016Paleoc
KNR197-3-25GGC	7.705	-53.785	671	2.4	-10.2	0.3	forams	Huang2014EPSL
KNR197-3-25GGC	7.705	-53.785	671	5.9	-10.5	0.3	forams	Huang2014EPSL
KNR197-3-25GGC	7.705	-53.785	671	9.6	-10	0.3	forams	Huang2014EPSL
KNR197-3-25GGC	7.705	-53.785	671	11.2	-9.8	0.3	forams	Huang2014EPSL
KNR197-3-25GGC	7.705	-53.785	671	11.6	-10.7	0.3	forams	Huang2014EPSL
KNR197-3-25GGC	7.705	-53.785	671	11.9	-10.5	0.3	forams	Huang2014EPSL
KNR197-3-25GGC	7.705	-53.785	671	12.2	-10.9	0.3	forams	Huang2014EPSL
KNR197-3-25GGC	7.705	-53.785	671	12.6	-10.7	0.3	forams	Huang2014EPSL
KNR197-3-25GGC	7.705	-53.785	671	12.9	-10	0.3	forams	Huang2014EPSL
KNR197-3-25GGC	7.705	-53.785	671	13.7	-10.2	0.3	forams	Huang2014EPSL
KNR197-3-25GGC	7.705	-53.785	671	14.3	-10.9	0.3	forams	Huang2014EPSL
KNR197-3-25GGC	7.705	-53.785	671	14.7	-11.9	0.3	forams	Huang2014EPSL
KNR197-3-25GGC	7.705	-53.785	671	14.9	-11.9	0.3	forams	Huang2014EPSL
KNR197-3-25GGC	7.705	-53.785	671	15	-11.8	0.3	forams	Huang2014EPSL
KNR197-3-25GGC	7.705	-53.785	671	15.4	-11.7	0.3	forams	Huang2014EPSL
KNR197-3-25GGC	7.705	-53.785	671	16	-11.6	0.3	forams	Huang2014EPSL
KNR197-3-25GGC	7.705	-53.785	671	16.6	-12.3	0.3	forams	Huang2014EPSL
KNR197-3-25GGC	7.705	-53.785	671	17.1	-12	0.3	forams	Huang2014EPSL
KNR197-3-25GGC	7.705	-53.785	671	18	-10.8	0.3	forams	Huang2014EPSL
KNR197-3-25GGC	7.705	-53.785	671	19.1	-10.3	0.3	forams	Huang2014EPSL
KNR197-3-9GGC	7.93	-53.575	1100	0.1	-10.8	0.3	forams	Huang2014EPSL
KNR197-3-9GGC	7.93	-53.575	1100	4.3	-10.6	0.3	forams	Huang2014EPSL
KNR197-3-9GGC	7.93	-53.575	1100	8.4	-10.8	0.3	forams	Huang2014EPSL
KNR197-3-9GGC	7.93	-53.575	1100	10.3	-10.3	0.3	forams	Huang2014EPSL
KNR197-3-9GGC	7.93	-53.575	1100	11.2	-10.5	0.3	forams	Huang2014EPSL
KNR197-3-9GGC	7.93	-53.575	1100	12.2	-11.1	0.3	forams	Huang2014EPSL
KNR197-3-9GGC	7.93	-53.575	1100	12.6	-10.3	0.3	forams	Huang2014EPSL
KNR197-3-9GGC	7.93	-53.575	1100	13.1	-10.6	0.3	forams	Huang2014EPSL
KNR197-3-9GGC	7.93	-53.575	1100	14.1	-10.7	0.3	forams	Huang2014EPSL
KNR197-3-9GGC	7.93	-53.575	1100	14.8	-11.6	0.3	forams	Huang2014EPSL
KNR197-3-9GGC	7.93	-53.575	1100	15.6	-11.2	0.4	forams	Huang2014EPSL
KNR197-3-9GGC	7.93	-53.575	1100	15.9	-11.1	0.3	forams	Huang2014EPSL
KNR197-3-9GGC	7.93	-53.575	1100	16.3	-11.4	0.3	forams	Huang2014EPSL
KNR197-3-9GGC	7.93	-53.575	1100	16.7	-11.3	0.3	forams	Huang2014EPSL
KNR197-3-9GGC	7.93	-53.575	1100	17.1	-11.5	0.4	forams	Huang2014EPSL
KNR197-3-9GGC	7.93	-53.575	1100	17.5	-11.6	0.3	forams	Huang2014EPSL
KNR197-3-9GGC	7.93	-53.575	1100	17.8	-11.4	0.3	forams	Huang2014EPSL
KNR197-3-9GGC	7.93	-53.575	1100	18.6	-10.9	0.3	forams	Huang2014EPSL
KNR197-3-9GGC	7.93	-53.575	1100	19.7	-10.9	0.3	forams	Huang2014EPSL
KNR197-3-9GGC	7.93	-53.575	1100	20.4	-10.9	0.3	forams	Huang2014EPSL
KNR197-5-46CDH	7.836	-53.663	947	3.8	-10	0.3	forams	Huang2014EPSL
KNR197-5-46CDH	7.836	-53.663	947	8.7	-10.1	0.4	forams	Huang2014EPSL
KNR197-5-46CDH	7.836	-53.663	947	10.4	-10.2	0.3	forams	Huang2014EPSL
KNR197-5-46CDH	7.836	-53.663	947	11.5	-10	0.3	forams	Huang2014EPSL
KNR197-5-46CDH	7.836	-53.663	947	11.6	-10.3	0.3	forams	Huang2014EPSL
KNR197-5-46CDH	7.836	-53.663	947	11.7	-10.1	0.3	forams	Huang2014EPSL
KNR197-5-46CDH	7.836	-53.663	947	12	-11.2	0.3	forams	Huang2014EPSL
KNR197-5-46CDH	7.836	-53.663	947	12.2	-11.3	0.3	forams	Huang2014EPSL
KNR197-5-46CDH	7.836	-53.663	947	12.3	-11.1	0.3	forams	Huang2014EPSL
KNR197-5-46CDH	7.836	-53.663	947	12.5	-10.4	0.3	forams	Huang2014EPSL
KNR197-5-46CDH	7.836	-53.663	947	13	-10.3	0.3	forams	Huang2014EPSL
KNR197-5-46CDH	7.836	-53.663	947	14.2	-10.1	0.4	forams	Huang2014EPSL
KNR197-5-46CDH	7.836	-53.663	947	14.6	-10.8	0.3	forams	Huang2014EPSL
KNR197-5-46CDH	7.836	-53.663	947	15.8	-11.1	0.3	forams	Huang2014EPSL
KNR197-5-46CDH	7.836	-53.663	947	16.4	-10.3	0.3	forams	Huang2014EPSL
KNR197-5-46CDH	7.836	-53.663	947	16.7	-12	0.4	forams	Huang2014EPSL
KNR197-5-46CDH	7.836	-53.663	947	17	-12.2	0.3	forams	Huang2014EPSL
KNR197-5-46CDH	7.836	-53.663	947	17.1	-12.3	0.3	forams	Huang2014EPSL
KNR197-5-46CDH	7.836	-53.663	947	17.3	-11.74	0.3	forams	Huang2014EPSL
KNR197-5-46CDH	7.836	-53.663	947	17.4	-11.9	0.3	forams	Huang2014EPSL
KNR197-5-46CDH	7.836	-53.663	947	18.3	-10	0.3	forams	Huang2014EPSL
KNR197-5-46CDH	7.836	-53.663	947	18.9	-10.5	0.3	forams	Huang2014EPSL
KNR197-5-46CDH	7.836	-53.663	947	20	-9.4	0.4	forams	Huang2014EPSL
KNR197-5-46CDH	7.836	-53.663	947	20.7	-10	0.3	forams	Huang2014EPSL
KNR197-5-46CDH	7.836	-53.663	947	21.6	-9.6	0.5	forams	Huang2014EPSL
KNR197-5-46CDH	7.836	-53.663	947	22.6	-9.4	0.4	forams	Huang2014EPSL
M35003-4	12.1	-61.203	1299	0.2	-11.05	0.17	leach	Lippold2016EPSL
M35003-4	12.1	-61.203	1299	3.9	-10.48	0.1	leach	Lippold2016EPSL
M35003-4	12.1	-61.203	1299	8.2	-10.97	0.1	leach	Lippold2016EPSL
M35003-4	12.1	-61.203	1299	12	-10.31	0.09	leach	Lippold2016EPSL
M35003-4	12.1	-61.203	1299	12.8	-9.62	0.11	leach	Lippold2016EPSL
M35003-4	12.1	-61.203	1299	13.7	-10.67	0.09	leach	Lippold2016EPSL
M35003-4	12.1	-61.203	1299	15.3	-11.02	0.08	leach	Lippold2016EPSL
M35003-4	12.1	-61.203	1299	17	-10.02	0.08	leach	Lippold2016EPSL
M35003-4	12.1	-61.203	1299	18.2	-9.85	0.13	leach	Lippold2016EPSL
M35003-4	12.1	-61.203	1299	19.6	-9.92	0.08	leach	Lippold2016EPSL
M35003-4	12.1	-61.203	1299	20.7	-10.58	0.16	leach	Lippold2016EPSL
M35003-4	12.1	-61.203	1299	23.9	-9.8	0.11	leach	Lippold2016EPSL
M35003-4	12.1	-61.203	1299	24.7	-10.63	0.11	leach	Lippold2016EPSL
M35003-4	12.1	-61.203	1299	25.6	-10.38	0.08	leach	Lippold2016EPSL
M45-5 KL86	43.4	-22.504	3028	3.71	-12.06	0.18	leach	Pöppelmeier2021GRL
M45-5 KL86	43.4	-22.504	3028	3.71	-12.74	0.13	leach	Pöppelmeier2021GRL
M45-5 KL86	43.4	-22.504	3028	4.17	-12.88	0.19	leach	Pöppelmeier2021GRL
M45-5 KL86	43.4	-22.504	3028	4.62	-12.9	0.19	leach	Pöppelmeier2021GRL
M45-5 KL86	43.4	-22.504	3028	5.08	-12.81	0.19	leach	Pöppelmeier2021GRL
M45-5 KL86	43.4	-22.504	3028	5.54	-12.9	0.18	leach	Pöppelmeier2021GRL
M45-5 KL86	43.4	-22.504	3028	5.99	-13.11	0.18	leach	Pöppelmeier2021GRL
M45-5 KL86	43.4	-22.504	3028	6.45	-13.32	0.18	leach	Pöppelmeier2021GRL
M45-5 KL86	43.4	-22.504	3028	6.9	-13.37	0.18	leach	Pöppelmeier2021GRL
M45-5 KL86	43.4	-22.504	3028	6.9	-12.98	0.19	leach	Pöppelmeier2021GRL
M45-5 KL86	43.4	-22.504	3028	6.9	-13.26	0.25	leach	Pöppelmeier2021GRL
M45-5 KL86	43.4	-22.504	3028	6.9	-13.29	0.26	leach	Pöppelmeier2021GRL
M45-5 KL86	43.4	-22.504	3028	6.9	-13.26	0.13	leach	Pöppelmeier2021GRL
M45-5 KL86	43.4	-22.504	3028	6.9	-13.32	0.27	leach	Pöppelmeier2021GRL
M45-5 KL86	43.4	-22.504	3028	6.9	-13.08	0.16	leach	Pöppelmeier2021GRL
M45-5 KL86	43.4	-22.504	3028	6.9	-13.16	0.2	leach	Pöppelmeier2021GRL
M45-5 KL86	43.4	-22.504	3028	6.9	-13.47	0.15	leach	Pöppelmeier2021GRL
M45-5 KL86	43.4	-22.504	3028	7.36	-13.05	0.19	leach	Pöppelmeier2021GRL
M45-5 KL86	43.4	-22.504	3028	7.81	-13.27	0.18	leach	Pöppelmeier2021GRL
M45-5 KL86	43.4	-22.504	3028	8.27	-13.69	0.18	leach	Pöppelmeier2021GRL
M45-5 KL86	43.4	-22.504	3028	8.72	-13.71	0.19	leach	Pöppelmeier2021GRL
M45-5 KL86	43.4	-22.504	3028	9.18	-13.7	0.18	leach	Pöppelmeier2021GRL
M45-5 KL86	43.4	-22.504	3028	9.64	-13.66	0.18	leach	Pöppelmeier2021GRL
M45-5 KL86	43.4	-22.504	3028	10.09	-13.52	0.19	leach	Pöppelmeier2021GRL
M45-5 KL86	43.4	-22.504	3028	10.55	-13.43	0.19	leach	Pöppelmeier2021GRL
M45-5 KL86	43.4	-22.504	3028	11	-13.24	0.19	leach	Pöppelmeier2021GRL
M45-5 KL86	43.4	-22.504	3028	11.46	-12.97	0.19	leach	Pöppelmeier2021GRL
M45-5 KL86	43.4	-22.504	3028	11.91	-13.4	0.18	leach	Pöppelmeier2021GRL
M45-5 KL86	43.4	-22.504	3028	12.97	-13.25	0.19	leach	Pöppelmeier2021GRL
M45-5 KL86	43.4	-22.504	3028	14.02	-14.43	0.18	leach	Pöppelmeier2021GRL
M45-5 KL86	43.4	-22.504	3028	15.08	-16.21	0.1	leach	Pöppelmeier2021GRL
M45-5 KL86	43.4	-22.504	3028	16.13	-16.29	0.19	leach	Pöppelmeier2021GRL
M45-5 KL86	43.4	-22.504	3028	17.19	-13.69	0.13	leach	Pöppelmeier2021GRL
M45-5 KL86	43.4	-22.504	3028	18.24	-11.38	0.18	leach	Pöppelmeier2021GRL
M45-5 KL86	43.4	-22.504	3028	19.97	-11.58	0.18	leach	Pöppelmeier2021GRL
M45-5 KL86	43.4	-22.504	3028	19.97	-11.3	0.19	leach	Pöppelmeier2021GRL
M45-5 KL86	43.4	-22.504	3028	21.31	-11.82	0.18	leach	Pöppelmeier2021GRL
M45-5 KL86	43.4	-22.504	3028	22.65	-11.57	0.19	leach	Pöppelmeier2021GRL
M45-5 KL86	43.4	-22.504	3028	23.99	-11.82	0.18	leach	Pöppelmeier2021GRL
M45-5 KL86	43.4	-22.504	3028	24.66	-12.38	0.2	leach	Pöppelmeier2021GRL
M45-5 KL86	43.4	-22.504	3028	25.33	-12.09	0.18	leach	Pöppelmeier2021GRL
M45-5 KL86	43.4	-22.504	3028	26	-13.02	0.13	leach	Pöppelmeier2021GRL
M45-5 KL86	43.4	-22.504	3028	26.67	-13.25	0.19	leach	Pöppelmeier2021GRL
M45-5 KL86	43.4	-22.504	3028	27.34	-13.27	0.13	leach	Pöppelmeier2021GRL
M45-5 KL86	43.4	-22.504	3028	28.01	-11.74	0.19	leach	Pöppelmeier2021GRL
M45-5 KL86	43.4	-22.504	3028	28.68	-11.08	0.13	leach	Pöppelmeier2021GRL
M45-5 KL86	43.4	-22.504	3028	29.35	-10.68	0.19	leach	Pöppelmeier2021GRL
M45-5 KL86	43.4	-22.504	3028	30.02	-11.21	0.18	leach	Pöppelmeier2021GRL
M45-5 KL86	43.4	-22.504	3028	30.69	-11.7	0.18	leach	Pöppelmeier2021GRL
M45-5 KL86	43.4	-22.504	3028	32.03	-11.93	0.19	leach	Pöppelmeier2021GRL
M45-5 KL86	43.4	-22.504	3028	33.43	-12.4	0.18	leach	Pöppelmeier2021GRL
M45-5 KL86	43.4	-22.504	3028	34.15	-12.68	0.18	leach	Pöppelmeier2021GRL
M45-5 KL86	43.4	-22.504	3028	34.88	-13.45	0.19	leach	Pöppelmeier2021GRL
M45-5 KL86	43.4	-22.504	3028	36.33	-14.44	0.19	leach	Pöppelmeier2021GRL
M45-5 KL86	43.4	-22.504	3028	36.33	-14.58	0.12	leach	Pöppelmeier2021GRL
M45-5 KL86	43.4	-22.504	3028	37.78	-15.33	0.18	leach	Pöppelmeier2021GRL
M45-5 KL86	43.4	-22.504	3028	38.51	-15.87	0.11	leach	Pöppelmeier2021GRL
M45-5 KL86	43.4	-22.504	3028	39.23	-15.18	0.18	leach	Pöppelmeier2021GRL
M45-5 KL86	43.4	-22.504	3028	39.96	-13.65	0.1	leach	Pöppelmeier2021GRL
M45-5 KL86	43.4	-22.504	3028	40.69	-12.62	0.19	leach	Pöppelmeier2021GRL
M45-5 KL86	43.4	-22.504	3028	42.14	-11.75	0.18	leach	Pöppelmeier2021GRL
M45-5 KL86	43.4	-22.504	3028	43.59	-11.31	0.19	leach	Pöppelmeier2021GRL
M45-5 KL86	43.4	-22.504	3028	45.04	-11.32	0.19	leach	Pöppelmeier2021GRL
M45-5 KL86	43.4	-22.504	3028	45.77	-12.15	0.13	leach	Pöppelmeier2021GRL
M45-5 KL86	43.4	-22.504	3028	46.49	-12.65	0.18	leach	Pöppelmeier2021GRL
M45-5 KL86	43.4	-22.504	3028	47.22	-14.17	0.19	leach	Pöppelmeier2021GRL
M45-5 KL86	43.4	-22.504	3028	47.94	-15.68	0.18	leach	Pöppelmeier2021GRL
M45-5 KL86	43.4	-22.504	3028	48.67	-15.3	0.13	leach	Pöppelmeier2021GRL
M45-5 KL86	43.4	-22.504	3028	49.4	-14.3	0.18	leach	Pöppelmeier2021GRL
M45-5 KL86	43.4	-22.504	3028	50.85	-13.67	0.19	leach	Pöppelmeier2021GRL
M45-5 KL86	43.4	-22.504	3028	51.57	-13.15	0.13	leach	Pöppelmeier2021GRL
M45-5 KL86	43.4	-22.504	3028	52.3	-12.61	0.18	leach	Pöppelmeier2021GRL
M45-5 KL86	43.4	-22.504	3028	53.02	-12.21	0.13	leach	Pöppelmeier2021GRL
M45-5 KL86	43.4	-22.504	3028	53.75	-11.85	0.18	leach	Pöppelmeier2021GRL
M45-5 KL86	43.4	-22.504	3028	55.2	-12.23	0.19	leach	Pöppelmeier2021GRL
M45-5 KL86	43.4	-22.504	3028	56.65	-12.74	0.18	leach	Pöppelmeier2021GRL
M45-5 KL86	43.4	-22.504	3028	57.38	-12.77	0.18	leach	Pöppelmeier2021GRL
M45-5 KL86	43.4	-22.504	3028	58.11	-12.33	0.19	leach	Pöppelmeier2021GRL
M45-5 KL90	31.6	-28	3143	3.26	-11.68	0.25	leach	Pöppelmeier2021GRL
M45-5 KL90	31.6	-28	3143	4.03	-11.51	0.25	leach	Pöppelmeier2021GRL
M45-5 KL90	31.6	-28	3143	4.79	-11.43	0.25	leach	Pöppelmeier2021GRL
M45-5 KL90	31.6	-28	3143	5.56	-10.99	0.19	leach	Pöppelmeier2021GRL
M45-5 KL90	31.6	-28	3143	6.32	-11.47	0.25	leach	Pöppelmeier2021GRL
M45-5 KL90	31.6	-28	3143	7.09	-11.42	0.25	leach	Pöppelmeier2021GRL
M45-5 KL90	31.6	-28	3143	7.86	-11.78	0.25	leach	Pöppelmeier2021GRL
M45-5 KL90	31.6	-28	3143	8.62	-11.66	0.25	leach	Pöppelmeier2021GRL
M45-5 KL90	31.6	-28	3143	9.39	-12.22	0.25	leach	Pöppelmeier2021GRL
M45-5 KL90	31.6	-28	3143	10.15	-12.05	0.25	leach	Pöppelmeier2021GRL
M45-5 KL90	31.6	-28	3143	10.92	-12.61	0.25	leach	Pöppelmeier2021GRL
M45-5 KL90	31.6	-28	3143	11.68	-12.86	0.25	leach	Pöppelmeier2021GRL
M45-5 KL90	31.6	-28	3143	11.68	-12.39	0.25	leach	Pöppelmeier2021GRL
M45-5 KL90	31.6	-28	3143	12.45	-12.41	0.25	leach	Pöppelmeier2021GRL
M45-5 KL90	31.6	-28	3143	13.98	-11.24	0.25	leach	Pöppelmeier2021GRL
M45-5 KL90	31.6	-28	3143	15.5	-10.74	0.25	leach	Pöppelmeier2021GRL
M45-5 KL90	31.6	-28	3143	17.03	-10.4	0.25	leach	Pöppelmeier2021GRL
M45-5 KL90	31.6	-28	3143	18.56	-10.26	0.25	leach	Pöppelmeier2021GRL
M45-5 KL90	31.6	-28	3143	20.09	-9.99	0.25	leach	Pöppelmeier2021GRL
M45-5 KL90	31.6	-28	3143	21.62	-10.07	0.19	leach	Pöppelmeier2021GRL
M45-5 KL90	31.6	-28	3143	23.15	-10.14	0.25	leach	Pöppelmeier2021GRL
M45-5 KL90	31.6	-28	3143	24.68	-10.25	0.25	leach	Pöppelmeier2021GRL
M45-5 KL90	31.6	-28	3143	27.74	-10.15	0.25	leach	Pöppelmeier2021GRL
M45-5 KL90	31.6	-28	3143	30.79	-10.3	0.25	leach	Pöppelmeier2021GRL
M45-5 KL90	31.6	-28	3143	32.32	-10.66	0.19	leach	Pöppelmeier2021GRL
M45-5 KL90	31.6	-28	3143	35.38	-10.6	0.25	leach	Pöppelmeier2021GRL
M45-5 KL90	31.6	-28	3143	37.38	-10.72	0.25	leach	Pöppelmeier2021GRL
M45-5 KL90	31.6	-28	3143	37.86	-10.96	0.11	leach	Pöppelmeier2021GRL
M45-5 KL90	31.6	-28	3143	38.33	-10.14	0.25	leach	Pöppelmeier2021GRL
M45-5 KL90	31.6	-28	3143	39.28	-10.42	0.25	leach	Pöppelmeier2021GRL
M45-5 KL90	31.6	-28	3143	39.76	-11.18	0.25	leach	Pöppelmeier2021GRL
M45-5 KL90	31.6	-28	3143	40.23	-11.26	0.25	leach	Pöppelmeier2021GRL
M45-5 KL90	31.6	-28	3143	41.18	-11.12	0.25	leach	Pöppelmeier2021GRL
M45-5 KL90	31.6	-28	3143	41.66	-11.06	0.13	leach	Pöppelmeier2021GRL
M45-5 KL90	31.6	-28	3143	42.13	-10.4	0.25	leach	Pöppelmeier2021GRL
M45-5 KL90	31.6	-28	3143	43.08	-10.62	0.19	leach	Pöppelmeier2021GRL
M45-5 KL90	31.6	-28	3143	44.03	-10.69	0.25	leach	Pöppelmeier2021GRL
M45-5 KL90	31.6	-28	3143	44.98	-10.92	0.25	leach	Pöppelmeier2021GRL
M45-5 KL90	31.6	-28	3143	45.45	-10.69	0.1	leach	Pöppelmeier2021GRL
M45-5 KL90	31.6	-28	3143	45.93	-10.5	0.19	leach	Pöppelmeier2021GRL
M45-5 KL90	31.6	-28	3143	47.28	-10.21	0.25	leach	Pöppelmeier2021GRL
M45-5 KL90	31.6	-28	3143	48.16	-11.46	0.13	leach	Pöppelmeier2021GRL
M45-5 KL90	31.6	-28	3143	49.04	-11.01	0.25	leach	Pöppelmeier2021GRL
M45-5 KL90	31.6	-28	3143	50.79	-11.09	0.25	leach	Pöppelmeier2021GRL
M45-5 KL90	31.6	-28	3143	52.54	-11.02	0.25	leach	Pöppelmeier2021GRL
M45-5 KL90	31.6	-28	3143	54.3	-11.18	0.25	leach	Pöppelmeier2021GRL
M45-5 KL90	31.6	-28	3143	56.05	-11.07	0.25	leach	Pöppelmeier2021GRL
M45-5 KL90	31.6	-28	3143	57.81	-11.26	0.25	leach	Pöppelmeier2021GRL
M45-5 KL90	31.6	-28	3143	59.56	-11.43	0.25	leach	Pöppelmeier2021GRL
M45-5 KL90	31.6	-28	3143	62.02	-11.62	0.25	leach	Pöppelmeier2021GRL
M45-5 KL90	31.6	-28	3143	64.71	-11.72	0.25	leach	Pöppelmeier2021GRL
M45-5 KL90	31.6	-28	3143	67.4	-11.67	0.25	leach	Pöppelmeier2021GRL
M45-5 KL90	31.6	-28	3143	70.1	-11.5	0.25	leach	Pöppelmeier2021GRL
M45-5 KL90	31.6	-28	3143	72.79	-11.67	0.25	leach	Pöppelmeier2021GRL
M45-5 KL90	31.6	-28	3143	75.48	-11.49	0.25	leach	Pöppelmeier2021GRL
M45-5 KL90	31.6	-28	3143	78.17	-11.37	0.25	leach	Pöppelmeier2021GRL
M45-5 KL90	31.6	-28	3143	78.17	-11.35	0.25	leach	Pöppelmeier2021GRL
M45-5 KL90	31.6	-28	3143	78.17	-11.36	0.26	leach	Pöppelmeier2021GRL
M45-5 KL90	31.6	-28	3143	79.52	-11.35	0.15	leach	Pöppelmeier2021GRL
M45-5 KL90	31.6	-28	3143	80.87	-11.06	0.25	leach	Pöppelmeier2021GRL
M45-5 KL90	31.6	-28	3143	83.56	-11.2	0.25	leach	Pöppelmeier2021GRL
M45-5 KL90	31.6	-28	3143	86.25	-11.27	0.25	leach	Pöppelmeier2021GRL
M45-5 KL90	31.6	-28	3143	91.63	-11.19	0.25	leach	Pöppelmeier2021GRL
M78/1-235	11.609	-60.964	852	1.63	-11.5	0.113257	forams	Poggemann2018Paleoc
M78/1-235	11.609	-60.964	852	3.41	-11.6	0.1318	forams	Poggemann2018Paleoc
M78/1-235	11.609	-60.964	852	5.19	-11.7	0.3	forams	Poggemann2018Paleoc
M78/1-235	11.609	-60.964	852	6.97	-11.9	0.3	forams	Poggemann2018Paleoc
M78/1-235	11.609	-60.964	852	8.74	-11.3	0.3	forams	Poggemann2018Paleoc
M78/1-235	11.609	-60.964	852	9.3	-11.4	0.3	forams	Poggemann2018Paleoc
M78/1-235	11.609	-60.964	852	9.97	-11.2	0.115433	forams	Poggemann2018Paleoc
M78/1-235	11.609	-60.964	852	10.63	-11.2	0.170594	forams	Poggemann2018Paleoc
M78/1-235	11.609	-60.964	852	11.3	-11.3	0.254115	forams	Poggemann2018Paleoc
M78/1-235	11.609	-60.964	852	11.97	-11	0.279497	forams	Poggemann2018Paleoc
M78/1-235	11.609	-60.964	852	12.86	-11.2	0.373922	forams	Poggemann2018Paleoc
M78/1-235	11.609	-60.964	852	14.11	-11.1	0.131034	forams	Poggemann2018Paleoc
M78/1-235	11.609	-60.964	852	15.36	-10.9	0.119464	forams	Poggemann2018Paleoc
M78/1-235	11.609	-60.964	852	16.61	-10.4	0.51549	forams	Poggemann2018Paleoc
M78/1-235	11.609	-60.964	852	17.86	-10.2	0.148268	forams	Poggemann2018Paleoc
M78/1-235	11.609	-60.964	852	19.61	-10	0.255814	forams	Poggemann2018Paleoc
M78/1-235	11.609	-60.964	852	20.86	-9.6	0.368329	forams	Poggemann2018Paleoc
M78/1-235	11.609	-60.964	852	22.12	-9.8	0.255814	forams	Poggemann2018Paleoc
M78/1-235	11.609	-60.964	852	23.37	-9.9	0.255814	forams	Poggemann2018Paleoc
M78/1-235	11.609	-60.964	852	24.62	-9.9	0.255814	forams	Poggemann2018Paleoc
M78/1-235	11.609	-60.964	852	25.37	-10.2	0.255814	forams	Poggemann2018Paleoc
M78/1-235	11.609	-60.964	852	26.01	-9.9	0.255814	forams	Poggemann2018Paleoc
M78/1-235	11.609	-60.964	852	26.64	-10.1	0.261014	forams	Poggemann2018Paleoc
M78/1-235	11.609	-60.964	852	27.36	-10.2	0.255814	forams	Poggemann2018Paleoc
M78/1-235	11.609	-60.964	852	28.11	-10.4	0.255814	forams	Poggemann2018Paleoc
MD02-2594	-43.717	17.333	2440	0.3	-8.74	0.2	leach	Wei2016EPSL
MD02-2594	-43.717	17.333	2440	0.7	-9.09	0.25	leach	Wei2016EPSL
MD02-2594	-43.717	17.333	2440	1.2	-8.86	0.28	leach	Wei2016EPSL
MD02-2594	-43.717	17.333	2440	1.8	-8.88	0.3	leach	Wei2016EPSL
MD02-2594	-43.717	17.333	2440	2.8	-8.6	0.2	leach	Wei2016EPSL
MD02-2594	-43.717	17.333	2440	3.5	-8.67	0.19	leach	Wei2016EPSL
MD02-2594	-43.717	17.333	2440	4.6	-8.93	0.2	leach	Wei2016EPSL
MD02-2594	-43.717	17.333	2440	5	-8.51	0.17	leach	Wei2016EPSL
MD02-2594	-43.717	17.333	2440	5.5	-8.66	0.42	leach	Wei2016EPSL
MD02-2594	-43.717	17.333	2440	6.1	-8.97	0.24	leach	Wei2016EPSL
MD02-2594	-43.717	17.333	2440	6.1	-9.72	0.31	forams	Wei2016EPSL
MD02-2594	-43.717	17.333	2440	7.1	-8.67	0.15	leach	Wei2016EPSL
MD02-2594	-43.717	17.333	2440	7.1	-9.05	0.36	forams	Wei2016EPSL
MD02-2594	-43.717	17.333	2440	7.8	-8.67	0.27	leach	Wei2016EPSL
MD02-2594	-43.717	17.333	2440	8.4	-9.1	0.19	leach	Wei2016EPSL
MD02-2594	-43.717	17.333	2440	8.6	-8.69	0.26	leach	Wei2016EPSL
MD02-2594	-43.717	17.333	2440	8.6	-9.72	0.58	forams	Wei2016EPSL
MD02-2594	-43.717	17.333	2440	9.5	-9.02	0.19	leach	Wei2016EPSL
MD02-2594	-43.717	17.333	2440	9.7	-9.05	0.28	leach	Wei2016EPSL
MD02-2594	-43.717	17.333	2440	10	-9.2	0.26	leach	Wei2016EPSL
MD02-2594	-43.717	17.333	2440	10.3	-9.79	0.27	leach	Wei2016EPSL
MD02-2594	-43.717	17.333	2440	10.9	-8.85	0.19	leach	Wei2016EPSL
MD02-2594	-43.717	17.333	2440	11.6	-9.09	0.51	leach	Wei2016EPSL
MD02-2594	-43.717	17.333	2440	12.3	-8.84	0.15	leach	Wei2016EPSL
MD02-2594	-43.717	17.333	2440	13.1	-8.54	0.23	leach	Wei2016EPSL
MD02-2594	-43.717	17.333	2440	13.7	-8.59	0.33	leach	Wei2016EPSL
MD02-2594	-43.717	17.333	2440	14.9	-8.1	0.17	leach	Wei2016EPSL
MD02-2594	-43.717	17.333	2440	15.8	-8.34	0.13	leach	Wei2016EPSL
MD02-2594	-43.717	17.333	2440	16.5	-8.05	0.22	leach	Wei2016EPSL
MD02-2594	-43.717	17.333	2440	17.4	-8.17	0.11	leach	Wei2016EPSL
MD02-2594	-43.717	17.333	2440	17.7	-7.66	0.11	leach	Wei2016EPSL
MD02-2594	-43.717	17.333	2440	17.7	-7.92	0.11	leach	Wei2016EPSL
MD02-2594	-43.717	17.333	2440	18.3	-7.62	0.16	forams	Wei2016EPSL
MD02-2594	-43.717	17.333	2440	18.3	-6.73	0.14	leach	Wei2016EPSL
MD02-2594	-43.717	17.333	2440	19.6	-7.9	0.13	forams	Wei2016EPSL
MD02-2594	-43.717	17.333	2440	19.6	-7.27	0.11	leach	Wei2016EPSL
MD02-2594	-43.717	17.333	2440	20.8	-7.24	0.12	leach	Wei2016EPSL
MD02-2594	-43.717	17.333	2440	22.7	-6.88	0.14	leach	Wei2016EPSL
MD02-2594	-43.717	17.333	2440	24.1	-7.57	0.13	leach	Wei2016EPSL
MD07-3076Q	-44.07	-14.2	3770	1.3	-9.2	0.2	forams	Skinner2013Geol
MD07-3076Q	-44.07	-14.2	3770	1.47	-9.52	0.65	fish	Skinner2013Geol
MD07-3076Q	-44.07	-14.2	3770	5.39	-9.8	0.4	forams	Skinner2013Geol
MD07-3076Q	-44.07	-14.2	3770	5.99	-9.43	0.2	fish	Skinner2013Geol
MD07-3076Q	-44.07	-14.2	3770	7.47	-9.64	0.2	fish	Skinner2013Geol
MD07-3076Q	-44.07	-14.2	3770	8.11	-9.8	0.8	forams	Skinner2013Geol
MD07-3076Q	-44.07	-14.2	3770	10.9	-8.7	0.5	forams	Skinner2013Geol
MD07-3076Q	-44.07	-14.2	3770	11.65	-8.09	0.15	fish	Skinner2013Geol
MD07-3076Q	-44.07	-14.2	3770	12.25	-8.4	0.4	forams	Skinner2013Geol
MD07-3076Q	-44.07	-14.2	3770	13.25	-7.5	0.2	forams	Skinner2013Geol
MD07-3076Q	-44.07	-14.2	3770	13.25	-7.5	0.14	fish	Skinner2013Geol
MD07-3076Q	-44.07	-14.2	3770	13.42	-7.7	0.16	fish	Skinner2013Geol
MD07-3076Q	-44.07	-14.2	3770	13.83	-6.86	0.19	fish	Skinner2013Geol
MD07-3076Q	-44.07	-14.2	3770	14.13	-7.2	0.3	forams	Skinner2013Geol
MD07-3076Q	-44.07	-14.2	3770	14.13	-7.5	0.2	forams	Skinner2013Geol
MD07-3076Q	-44.07	-14.2	3770	14.13	-7.35	0.2	fish	Skinner2013Geol
MD07-3076Q	-44.07	-14.2	3770	14.5	-7.2	0.2	forams	Skinner2013Geol
MD07-3076Q	-44.07	-14.2	3770	14.5	-7.1	0.3	forams	Skinner2013Geol
MD07-3076Q	-44.07	-14.2	3770	14.5	-7	0.2	fish	Skinner2013Geol
MD07-3076Q	-44.07	-14.2	3770	14.81	-6.9	0.3	forams	Skinner2013Geol
MD07-3076Q	-44.07	-14.2	3770	14.81	-7.2	0.3	forams	Skinner2013Geol
MD07-3076Q	-44.07	-14.2	3770	15.15	-6.7	0.3	forams	Skinner2013Geol
MD07-3076Q	-44.07	-14.2	3770	15.52	-6.3	0.3	forams	Skinner2013Geol
MD07-3076Q	-44.07	-14.2	3770	15.76	-6.1	0.2	forams	Skinner2013Geol
MD07-3076Q	-44.07	-14.2	3770	17.58	-5.4	0.3	forams	Skinner2013Geol
MD07-3076Q	-44.07	-14.2	3770	18.01	-5.7	0.3	forams	Skinner2013Geol
MD07-3076Q	-44.07	-14.2	3770	18.01	-5.43	0.21	fish	Skinner2013Geol
MD07-3076Q	-44.07	-14.2	3770	18.72	-5.5	0.3	forams	Skinner2013Geol
MD07-3076Q	-44.07	-14.2	3770	19.4	-5.4	0.3	forams	Skinner2013Geol
MD07-3076Q	-44.07	-14.2	3770	20.51	-5.7	0.4	forams	Skinner2013Geol
MD07-3076Q	-44.07	-14.2	3770	20.51	-5.47	0.07	fish	Skinner2013Geol
MD07-3076Q	-44.07	-14.2	3770	22.26	-5.5	0.2	forams	Skinner2013Geol
MD07-3076Q	-44.07	-14.2	3770	23.55	-5.5	0.2	forams	Skinner2013Geol
OCE326-GGC6	33.691	-57.576	4541	0.29	-13.63	0.84	forams	Roberts2010Science
OCE326-GGC6	33.691	-57.576	4541	0.29	-13.83	0.58	forams	Roberts2010Science
OCE326-GGC6	33.691	-57.576	4541	0.29	-13.83	0.39	forams	Roberts2010Science
OCE326-GGC6	33.691	-57.576	4541	1.64	-14.9	0.34	forams	Roberts2010Science
OCE326-GGC6	33.691	-57.576	4541	5.89	-14.78	0.34	forams	Roberts2010Science
OCE326-GGC6	33.691	-57.576	4541	8.53	-16.15	0.45	forams	Roberts2010Science
OCE326-GGC6	33.691	-57.576	4541	8.53	-16.2	0.32	fish	Roberts2010Science
OCE326-GGC6	33.691	-57.576	4541	11.5	-14.63	0.39	forams	Roberts2010Science
OCE326-GGC6	33.691	-57.576	4541	11.5	-14.58	0.48	fish	Roberts2010Science
OCE326-GGC6	33.691	-57.576	4541	12.05	-12.59	0.39	forams	Roberts2010Science
OCE326-GGC6	33.691	-57.576	4541	12.43	-11.73	0.58	forams	Roberts2010Science
OCE326-GGC6	33.691	-57.576	4541	12.43	-12.26	0.32	fish	Roberts2010Science
OCE326-GGC6	33.691	-57.576	4541	12.83	-13.31	0.45	forams	Roberts2010Science
OCE326-GGC6	33.691	-57.576	4541	13.22	-13.17	0.58	forams	Roberts2010Science
OCE326-GGC6	33.691	-57.576	4541	13.22	-13.58	0.41	fish	Roberts2010Science
OCE326-GGC6	33.691	-57.576	4541	14.3	-13.61	0.45	forams	Roberts2010Science
OCE326-GGC6	33.691	-57.576	4541	14.3	-13.97	0.49	fish	Roberts2010Science
OCE326-GGC6	33.691	-57.576	4541	14.61	-10.86	0.45	forams	Roberts2010Science
OCE326-GGC6	33.691	-57.576	4541	14.61	-10.82	0.32	fish	Roberts2010Science
OCE326-GGC6	33.691	-57.576	4541	14.99	-11.13	0.39	forams	Roberts2010Science
OCE326-GGC6	33.691	-57.576	4541	15.31	-10.82	0.39	forams	Roberts2010Science
OCE326-GGC6	33.691	-57.576	4541	15.31	-11.65	0.32	fish	Roberts2010Science
OCE326-GGC6	33.691	-57.576	4541	16.21	-10.68	0.39	forams	Roberts2010Science
OCE326-GGC6	33.691	-57.576	4541	16.21	-10.48	0.32	fish	Roberts2010Science
OCE326-GGC6	33.691	-57.576	4541	16.68	-10.61	0.39	forams	Roberts2010Science
OCE326-GGC6	33.691	-57.576	4541	17.41	-11.23	0.45	forams	Roberts2010Science
OCE326-GGC6	33.691	-57.576	4541	17.69	-10.33	0.45	forams	Roberts2010Science
OCE326-GGC6	33.691	-57.576	4541	17.69	-10.87	0.32	fish	Roberts2010Science
OCE326-GGC6	33.691	-57.576	4541	18.52	-10.71	0.39	forams	Roberts2010Science
OCE326-GGC6	33.691	-57.576	4541	19.22	-10.66	0.45	forams	Roberts2010Science
OCE326-GGC6	33.691	-57.576	4541	19.22	-10.55	0.32	fish	Roberts2010Science
OCE326-GGC6	33.691	-57.576	4541	19.81	-10.35	0.45	forams	Roberts2010Science
OCE326-GGC6	33.691	-57.576	4541	19.81	-10.76	0.31	fish	Roberts2010Science
ODP 1056	32.48	-76.33	2166.7	0.2	-10.42	0.19	leach	Poeppelmeier2019G-cubed
ODP 1056	32.48	-76.33	2166.7	1.5	-10.62	0.19	leach	Poeppelmeier2019G-cubed
ODP 1056	32.48	-76.33	2166.7	7.6	-10.91	0.2	leach	Poeppelmeier2019G-cubed
ODP 1056	32.48	-76.33	2166.7	8.2	-11.56	0.2	leach	Poeppelmeier2019G-cubed
ODP 1056	32.48	-76.33	2166.7	8.6	-11.11	0.2	leach	Poeppelmeier2019G-cubed
ODP 1056	32.48	-76.33	2166.7	9	-10.39	0.2	leach	Poeppelmeier2019G-cubed
ODP 1056	32.48	-76.33	2166.7	9.5	-11.27	0.2	leach	Poeppelmeier2019G-cubed
ODP 1056	32.48	-76.33	2166.7	9.9	-10.98	0.2	leach	Poeppelmeier2019G-cubed
ODP 1056	32.48	-76.33	2166.7	10.1	-11.06	0.2	leach	Poeppelmeier2019G-cubed
ODP 1056	32.48	-76.33	2166.7	10.1	-10.95	0.2	leach	Poeppelmeier2019G-cubed
ODP 1056	32.48	-76.33	2166.7	10.3	-11.09	0.2	leach	Poeppelmeier2019G-cubed
ODP 1056	32.48	-76.33	2166.7	10.9	-9.79	0.2	leach	Poeppelmeier2019G-cubed
ODP 1056	32.48	-76.33	2166.7	11.8	-9.76	0.2	leach	Poeppelmeier2019G-cubed
ODP 1056	32.48	-76.33	2166.7	12.6	-10.1	0.2	leach	Poeppelmeier2019G-cubed
ODP 1056	32.48	-76.33	2166.7	13.5	-10.22	0.2	leach	Poeppelmeier2019G-cubed
ODP 1056	32.48	-76.33	2166.7	14.3	-10.76	0.2	leach	Poeppelmeier2019G-cubed
ODP 1056	32.48	-76.33	2166.7	15.2	-10.36	0.2	leach	Poeppelmeier2019G-cubed
ODP 1056	32.48	-76.33	2166.7	16.4	-10.62	0.2	leach	Poeppelmeier2019G-cubed
ODP 1056	32.48	-76.33	2166.7	19.7	-11.75	0.19	leach	Poeppelmeier2019G-cubed
ODP 1056	32.48	-76.33	2166.7	20.8	-10.58	0.19	leach	Poeppelmeier2019G-cubed
ODP 1056	32.48	-76.33	2166.7	22.4	-10.66	0.19	leach	Poeppelmeier2019G-cubed
ODP 1059	31.67	-75.42	2985.4	0.389189	-11.63	0.15	leach	Poeppelmeier2019G-cubed
ODP 1059	31.67	-75.42	2985.4	0.486486	-11.45	0.2	leach	Poeppelmeier2019G-cubed
ODP 1059	31.67	-75.42	2985.4	0.972973	-11.57	0.15	leach	Poeppelmeier2019G-cubed
ODP 1059	31.67	-75.42	2985.4	1.45946	-11.48	0.19	leach	Poeppelmeier2019G-cubed
ODP 1059	31.67	-75.42	2985.4	2.82162	-11.34	0.19	leach	Poeppelmeier2019G-cubed
ODP 1059	31.67	-75.42	2985.4	5.05946	-11.69	0.19	leach	Poeppelmeier2019G-cubed
ODP 1059	31.67	-75.42	2985.4	6.81081	-11.75	0.19	leach	Poeppelmeier2019G-cubed
ODP 1059	31.67	-75.42	2985.4	7.5	-12.17	0.19	leach	Poeppelmeier2019G-cubed
ODP 1059	31.67	-75.42	2985.4	8	-12.38	0.19	leach	Poeppelmeier2019G-cubed
ODP 1059	31.67	-75.42	2985.4	8.5	-12.62	0.2	leach	Poeppelmeier2019G-cubed
ODP 1059	31.67	-75.42	2985.4	8.5	-12.72	0.19	leach	Poeppelmeier2019G-cubed
ODP 1059	31.67	-75.42	2985.4	9.025	-12.85	0.19	leach	Poeppelmeier2019G-cubed
ODP 1059	31.67	-75.42	2985.4	9.75	-12.25	0.19	leach	Poeppelmeier2019G-cubed
ODP 1059	31.67	-75.42	2985.4	10.25	-12.17	0.19	leach	Poeppelmeier2019G-cubed
ODP 1059	31.67	-75.42	2985.4	11.2	-12.19	0.16	leach	Poeppelmeier2019G-cubed
ODP 1059	31.67	-75.42	2985.4	11.75	-11.37	0.19	leach	Poeppelmeier2019G-cubed
ODP 1059	31.67	-75.42	2985.4	12.15	-11.52	0.12	leach	Poeppelmeier2019G-cubed
ODP 1059	31.67	-75.42	2985.4	12.8	-11.76	0.19	leach	Poeppelmeier2019G-cubed
ODP 1059	31.67	-75.42	2985.4	13.4114	-11.68	0.19	leach	Poeppelmeier2019G-cubed
ODP 1059	31.67	-75.42	2985.4	13.8571	-11.41	0.19	leach	Poeppelmeier2019G-cubed
ODP 1059	31.67	-75.42	2985.4	14.3714	-10.9	0.19	leach	Poeppelmeier2019G-cubed
ODP 1059	31.67	-75.42	2985.4	14.6457	-10.9	0.19	leach	Poeppelmeier2019G-cubed
ODP 1059	31.67	-75.42	2985.4	15.0571	-10.93	0.19	leach	Poeppelmeier2019G-cubed
ODP 1059	31.67	-75.42	2985.4	15.964	-10.71	0.14	leach	Poeppelmeier2019G-cubed
ODP 1059	31.67	-75.42	2985.4	16.1144	-10.5	0.2	leach	Poeppelmeier2019G-cubed
ODP 1059	31.67	-75.42	2985.4	16.434	-10.65	0.13	leach	Poeppelmeier2019G-cubed
ODP 1059	31.67	-75.42	2985.4	16.81	-10.35	0.2	leach	Poeppelmeier2019G-cubed
ODP 1059	31.67	-75.42	2985.4	17.0032	-10.62	0.11	leach	Poeppelmeier2019G-cubed
ODP 1059	31.67	-75.42	2985.4	17.4185	-10.41	0.19	leach	Poeppelmeier2019G-cubed
ODP 1059	31.67	-75.42	2985.4	18.51	-10.24	0.2	leach	Poeppelmeier2019G-cubed
ODP 1059	31.67	-75.42	2985.4	19.4369	-10.21	0.19	leach	Poeppelmeier2019G-cubed
ODP 1059	31.67	-75.42	2985.4	20.5642	-10.4	0.2	leach	Poeppelmeier2019G-cubed
ODP 1059	31.67	-75.42	2985.4	21.967	-10.54	0.2	leach	Poeppelmeier2019G-cubed
ODP 1059	31.67	-75.42	2985.4	23.1444	-10.59	0.2	leach	Poeppelmeier2019G-cubed
ODP 1059	31.67	-75.42	2985.4	23.4701	-10.26	0.2	leach	Poeppelmeier2019G-cubed
ODP 1059	31.67	-75.42	2985.4	24.3019	-10.74	0.2	leach	Poeppelmeier2019G-cubed
ODP 1059	31.67	-75.42	2985.4	25.2817	-10.19	0.2	leach	Poeppelmeier2019G-cubed
ODP 1059	31.67	-75.42	2985.4	26.2452	-10.52	0.2	leach	Poeppelmeier2019G-cubed
ODP 1059	31.67	-75.42	2985.4	26.2452	-10.47	0.25	leach	Poeppelmeier2019G-cubed
ODP 1059	31.67	-75.42	2985.4	28.5152	-11.07	0.2	leach	Poeppelmeier2019G-cubed
ODP 1060	30.76	-74.47	3481.2	0.28	-12.78	0.19	leach	Poeppelmeier2019G-cubed
ODP 1060	30.76	-74.47	3481.2	1.26	-12.87	0.2	leach	Poeppelmeier2019G-cubed
ODP 1060	30.76	-74.47	3481.2	1.26	-12.58	0.2	leach	Poeppelmeier2019G-cubed
ODP 1060	30.76	-74.47	3481.2	2.66	-12.94	0.17	leach	Poeppelmeier2019G-cubed
ODP 1060	30.76	-74.47	3481.2	3.5	-12.93	0.17	leach	Poeppelmeier2019G-cubed
ODP 1060	30.76	-74.47	3481.2	4.06	-13.13	0.17	leach	Poeppelmeier2019G-cubed
ODP 1060	30.76	-74.47	3481.2	4.9	-13.21	0.17	leach	Poeppelmeier2019G-cubed
ODP 1060	30.76	-74.47	3481.2	5.46	-13.37	0.17	leach	Poeppelmeier2019G-cubed
ODP 1060	30.76	-74.47	3481.2	6.3	-13.66	0.17	leach	Poeppelmeier2019G-cubed
ODP 1060	30.76	-74.47	3481.2	7	-13.7	0.2	leach	Poeppelmeier2019G-cubed
ODP 1060	30.76	-74.47	3481.2	7.7	-13.98	0.15	leach	Poeppelmeier2019G-cubed
ODP 1060	30.76	-74.47	3481.2	8.26	-14.26	0.25	leach	Poeppelmeier2019G-cubed
ODP 1060	30.76	-74.47	3481.2	9.1	-14.1	0.17	leach	Poeppelmeier2019G-cubed
ODP 1060	30.76	-74.47	3481.2	9.66	-14.11	0.19	leach	Poeppelmeier2019G-cubed
ODP 1060	30.76	-74.47	3481.2	10.3313	-13.18	0.15	leach	Poeppelmeier2019G-cubed
ODP 1060	30.76	-74.47	3481.2	10.7562	-13.16	0.25	leach	Poeppelmeier2019G-cubed
ODP 1060	30.76	-74.47	3481.2	11.3938	-11.99	0.15	leach	Poeppelmeier2019G-cubed
ODP 1060	30.76	-74.47	3481.2	11.6636	-11.76	0.25	leach	Poeppelmeier2019G-cubed
ODP 1060	30.76	-74.47	3481.2	12.2	-11.68	0.19	leach	Poeppelmeier2019G-cubed
ODP 1060	30.76	-74.47	3481.2	12.2	-11.77	0.25	leach	Poeppelmeier2019G-cubed
ODP 1060	30.76	-74.47	3481.2	12.2	-11.66	0.14	leach	Poeppelmeier2019G-cubed
ODP 1060	30.76	-74.47	3481.2	12.8	-11.98	0.25	leach	Poeppelmeier2019G-cubed
ODP 1060	30.76	-74.47	3481.2	13.2176	-12.15	0.25	leach	Poeppelmeier2019G-cubed
ODP 1060	30.76	-74.47	3481.2	13.9235	-12.04	0.19	leach	Poeppelmeier2019G-cubed
ODP 1060	30.76	-74.47	3481.2	13.9235	-12.1	0.19	leach	Poeppelmeier2019G-cubed
ODP 1060	30.76	-74.47	3481.2	14.2875	-11.81	0.15	leach	Poeppelmeier2019G-cubed
ODP 1060	30.76	-74.47	3481.2	14.7	-11.31	0.25	leach	Poeppelmeier2019G-cubed
ODP 1060	30.76	-74.47	3481.2	14.8719	-10.63	0.15	leach	Poeppelmeier2019G-cubed
ODP 1060	30.76	-74.47	3481.2	14.9865	-10.67	0.25	leach	Poeppelmeier2019G-cubed
ODP 1060	30.76	-74.47	3481.2	15.1297	-10.88	0.25	leach	Poeppelmeier2019G-cubed
ODP 1060	30.76	-74.47	3481.2	15.273	-10.87	0.19	leach	Poeppelmeier2019G-cubed
ODP 1060	30.76	-74.47	3481.2	15.4449	-11.04	0.25	leach	Poeppelmeier2019G-cubed
ODP 1060	30.76	-74.47	3481.2	15.5595	-11.17	0.25	leach	Poeppelmeier2019G-cubed
ODP 1060	30.76	-74.47	3481.2	15.7027	-11	0.19	leach	Poeppelmeier2019G-cubed
ODP 1060	30.76	-74.47	3481.2	16.1324	-11.06	0.19	leach	Poeppelmeier2019G-cubed
ODP 1060	30.76	-74.47	3481.2	16.5908	-11.29	0.19	leach	Poeppelmeier2019G-cubed
ODP 1060	30.76	-74.47	3481.2	16.5908	-11.48	0.19	leach	Poeppelmeier2019G-cubed
ODP 1060	30.76	-74.47	3481.2	16.8486	-10.94	0.25	leach	Poeppelmeier2019G-cubed
ODP 1060	30.76	-74.47	3481.2	16.9919	-10.76	0.19	leach	Poeppelmeier2019G-cubed
ODP 1060	30.76	-74.47	3481.2	17.1208	-11.03	0.2	leach	Poeppelmeier2019G-cubed
ODP 1060	30.76	-74.47	3481.2	17.2784	-10.69	0.19	leach	Poeppelmeier2019G-cubed
ODP 1060	30.76	-74.47	3481.2	17.7368	-10.94	0.19	leach	Poeppelmeier2019G-cubed
ODP 1060	30.76	-74.47	3481.2	18.1378	-10.68	0.19	leach	Poeppelmeier2019G-cubed
ODP 1060	30.76	-74.47	3481.2	18.4243	-10.78	0.2	leach	Poeppelmeier2019G-cubed
ODP 1060	30.76	-74.47	3481.2	18.9973	-10.55	0.2	leach	Poeppelmeier2019G-cubed
ODP 1060	30.76	-74.47	3481.2	20	-10.45	0.2	leach	Poeppelmeier2019G-cubed
ODP 1060	30.76	-74.47	3481.2	20.6667	-10.48	0.2	leach	Poeppelmeier2019G-cubed
ODP 1060	30.76	-74.47	3481.2	21.3333	-10.45	0.2	leach	Poeppelmeier2019G-cubed
ODP 1060	30.76	-74.47	3481.2	22.6667	-11	0.2	leach	Poeppelmeier2019G-cubed
ODP 1060	30.76	-74.47	3481.2	23.3833	-11.12	0.17	leach	Poeppelmeier2019G-cubed
ODP 1060	30.76	-74.47	3481.2	23.9167	-11.52	0.2	leach	Poeppelmeier2019G-cubed
ODP 1060	30.76	-74.47	3481.2	24.2833	-11	0.2	leach	Poeppelmeier2019G-cubed
ODP 1060	30.76	-74.47	3481.2	24.6833	-10.77	0.2	leach	Poeppelmeier2019G-cubed
ODP 1060	30.76	-74.47	3481.2	25.05	-11	0.2	leach	Poeppelmeier2019G-cubed
ODP 1060	30.76	-74.47	3481.2	25.3667	-10.81	0.25	leach	Poeppelmeier2019G-cubed
ODP 1060	30.76	-74.47	3481.2	25.7	-10.25	0.19	leach	Poeppelmeier2019G-cubed
ODP 1060	30.76	-74.47	3481.2	26.3667	-10.39	0.19	leach	Poeppelmeier2019G-cubed
ODP 1060	30.76	-74.47	3481.2	27.0167	-10.82	0.19	leach	Poeppelmeier2019G-cubed
ODP 1060	30.76	-74.47	3481.2	27.4167	-11.29	0.2	leach	Poeppelmeier2019G-cubed
ODP 1060	30.76	-74.47	3481.2	28.75	-11.52	0.2	leach	Poeppelmeier2019G-cubed
ODP 1060	30.76	-74.47	3481.2	29.1	-11.74	0.12	leach	Poeppelmeier2019G-cubed
ODP 1060	30.76	-74.47	3481.2	29.95	-11.75	0.12	leach	Poeppelmeier2019G-cubed
ODP 1060	30.76	-74.47	3481.2	35.04	-10.5	0.156056	leach	Gutjahr2010QSR
ODP 1060	30.76	-74.47	3481.2	36.02	-11	0.175562	leach	Gutjahr2010QSR
ODP 1060	30.76	-74.47	3481.2	37.95	-11.2	0.156056	leach	Gutjahr2010QSR
ODP 1060	30.76	-74.47	3481.2	37.95	-11.1	0.117042	leach	Gutjahr2010QSR
ODP 1060	30.76	-74.47	3481.2	38.36	-11.3	0.156056	leach	Gutjahr2010QSR
ODP 1060	30.76	-74.47	3481.2	39.1	-9.9	0.214576	leach	Gutjahr2010QSR
ODP 1060	30.76	-74.47	3481.2	39.22	-10.2	0.195069	leach	Gutjahr2010QSR
ODP 1060	30.76	-74.47	3481.2	39.35	-9.9	0.117042	leach	Gutjahr2010QSR
ODP 1060	30.76	-74.47	3481.2	39.47	-9.7	0.214576	leach	Gutjahr2010QSR
ODP 1060	30.76	-74.47	3481.2	39.47	-10.2	0.175562	leach	Gutjahr2010QSR
ODP 1060	30.76	-74.47	3481.2	39.6	-10.2	0.156056	leach	Gutjahr2010QSR
ODP 1060	30.76	-74.47	3481.2	39.72	-9.9	0.0975347	leach	Gutjahr2010QSR
ODP 1060	30.76	-74.47	3481.2	39.72	-9.9	0.136549	leach	Gutjahr2010QSR
ODP 1060	30.76	-74.47	3481.2	40.1	-10.2	0.0780278	leach	Gutjahr2010QSR
ODP 1060	30.76	-74.47	3481.2	40.35	-10.4	0.175562	leach	Gutjahr2010QSR
ODP 1060	30.76	-74.47	3481.2	40.6	-10.2	0.234083	leach	Gutjahr2010QSR
ODP 1060	30.76	-74.47	3481.2	40.72	-9.8	0.117042	leach	Gutjahr2010QSR
ODP 1060	30.76	-74.47	3481.2	41.2	-10.3	0.273097	leach	Gutjahr2010QSR
ODP 1060	30.76	-74.47	3481.2	41.2	-10.5	0.195069	leach	Gutjahr2010QSR
ODP 1060	30.76	-74.47	3481.2	42.02	-10.8	0.273097	leach	Gutjahr2010QSR
ODP 1060	30.76	-74.47	3481.2	42.02	-10.4	0.351125	leach	Gutjahr2010QSR
ODP 1060	30.76	-74.47	3481.2	42.5	-10.5	0.156056	leach	Gutjahr2010QSR
ODP 1060	30.76	-74.47	3481.2	43.04	-10.1	0.136549	leach	Gutjahr2010QSR
ODP 1060	30.76	-74.47	3481.2	43.49	-10.5	0.214576	leach	Gutjahr2010QSR
ODP 1060	30.76	-74.47	3481.2	43.49	-10.4	0.312111	leach	Gutjahr2010QSR
ODP 1060	30.76	-74.47	3481.2	44.07	-10.7	0.117042	leach	Gutjahr2010QSR
ODP 1060	30.76	-74.47	3481.2	44.47	-11.2	0.214576	leach	Gutjahr2010QSR
ODP 1060	30.76	-74.47	3481.2	45.08	-11.1	0.136549	leach	Gutjahr2010QSR
ODP 1061	29.98	-73.603	4046.6	0	-13.53	0.19	leach	Poeppelmeier2019G-cubed
ODP 1061	29.98	-73.603	4046.6	0.675	-13.8	0.17	leach	Poeppelmeier2019G-cubed
ODP 1061	29.98	-73.603	4046.6	1.575	-13.48	0.2	leach	Poeppelmeier2019G-cubed
ODP 1061	29.98	-73.603	4046.6	3.375	-13.84	0.19	leach	Poeppelmeier2019G-cubed
ODP 1061	29.98	-73.603	4046.6	4.275	-13.64	0.17	leach	Poeppelmeier2019G-cubed
ODP 1061	29.98	-73.603	4046.6	5.175	-13.77	0.17	leach	Poeppelmeier2019G-cubed
ODP 1061	29.98	-73.603	4046.6	6.34118	-14.14	0.17	leach	Poeppelmeier2019G-cubed
ODP 1061	29.98	-73.603	4046.6	7.28235	-14.64	0.19	leach	Poeppelmeier2019G-cubed
ODP 1061	29.98	-73.603	4046.6	9.5	-15.21	0.25	leach	Poeppelmeier2019G-cubed
ODP 1061	29.98	-73.603	4046.6	10.5	-14.24	0.19	leach	Poeppelmeier2019G-cubed
ODP 1061	29.98	-73.603	4046.6	11.5	-12.24	0.25	leach	Poeppelmeier2019G-cubed
ODP 1061	29.98	-73.603	4046.6	11.8059	-12.26	0.17	leach	Poeppelmeier2019G-cubed
ODP 1061	29.98	-73.603	4046.6	11.9824	-11.88	0.17	leach	Poeppelmeier2019G-cubed
ODP 1061	29.98	-73.603	4046.6	11.9824	-12.15	0.25	leach	Poeppelmeier2019G-cubed
ODP 1061	29.98	-73.603	4046.6	12.3353	-11.66	0.17	leach	Poeppelmeier2019G-cubed
ODP 1061	29.98	-73.603	4046.6	12.5118	-12.04	0.17	leach	Poeppelmeier2019G-cubed
ODP 1061	29.98	-73.603	4046.6	12.6882	-12.14	0.25	leach	Poeppelmeier2019G-cubed
ODP 1061	29.98	-73.603	4046.6	12.6882	-12.14	0.25	leach	Poeppelmeier2019G-cubed
ODP 1061	29.98	-73.603	4046.6	12.8647	-12.33	0.17	leach	Poeppelmeier2019G-cubed
ODP 1061	29.98	-73.603	4046.6	13.5353	-12.68	0.17	leach	Poeppelmeier2019G-cubed
ODP 1061	29.98	-73.603	4046.6	13.8882	-12.41	0.19	leach	Poeppelmeier2019G-cubed
ODP 1061	29.98	-73.603	4046.6	14.1444	-12	0.17	leach	Poeppelmeier2019G-cubed
ODP 1061	29.98	-73.603	4046.6	14.2556	-11.92	0.25	leach	Poeppelmeier2019G-cubed
ODP 1061	29.98	-73.603	4046.6	14.4778	-11.54	0.25	leach	Poeppelmeier2019G-cubed
ODP 1061	29.98	-73.603	4046.6	14.7	-10.88	0.17	leach	Poeppelmeier2019G-cubed
ODP 1061	29.98	-73.603	4046.6	14.956	-11.04	0.25	leach	Poeppelmeier2019G-cubed
ODP 1061	29.98	-73.603	4046.6	15.1267	-11.22	0.25	leach	Poeppelmeier2019G-cubed
ODP 1061	29.98	-73.603	4046.6	15.34	-11.07	0.19	leach	Poeppelmeier2019G-cubed
ODP 1061	29.98	-73.603	4046.6	15.98	-11.22	0.19	leach	Poeppelmeier2019G-cubed
ODP 1061	29.98	-73.603	4046.6	16.62	-11.48	0.19	leach	Poeppelmeier2019G-cubed
ODP 1061	29.98	-73.603	4046.6	16.876	-11.07	0.25	leach	Poeppelmeier2019G-cubed
ODP 1061	29.98	-73.603	4046.6	17.0467	-11.02	0.19	leach	Poeppelmeier2019G-cubed
ODP 1061	29.98	-73.603	4046.6	17.4733	-10.88	0.19	leach	Poeppelmeier2019G-cubed
ODP 1061	29.98	-73.603	4046.6	17.9	-10.81	0.19	leach	Poeppelmeier2019G-cubed
ODP 1061	29.98	-73.603	4046.6	18.3157	-10.69	0.19	leach	Poeppelmeier2019G-cubed
ODP 1061	29.98	-73.603	4046.6	18.7314	-10.73	0.19	leach	Poeppelmeier2019G-cubed
ODP 1061	29.98	-73.603	4046.6	19.1471	-10.66	0.19	leach	Poeppelmeier2019G-cubed
ODP 1061	29.98	-73.603	4046.6	19.5627	-10.65	0.19	leach	Poeppelmeier2019G-cubed
ODP 1061	29.98	-73.603	4046.6	19.9784	-10.67	0.25	leach	Poeppelmeier2019G-cubed
ODP 1061	29.98	-73.603	4046.6	20.1863	-10.43	0.17	leach	Poeppelmeier2019G-cubed
ODP 1061	29.98	-73.603	4046.6	20.6643	-10.45	0.2	leach	Poeppelmeier2019G-cubed
ODP 1061	29.98	-73.603	4046.6	21.1839	-10.58	0.17	leach	Poeppelmeier2019G-cubed
ODP 1061	29.98	-73.603	4046.6	22.0153	-10.78	0.2	leach	Poeppelmeier2019G-cubed
ODP 1061	29.98	-73.603	4046.6	22.8467	-10.74	0.2	leach	Poeppelmeier2019G-cubed
ODP 1061	29.98	-73.603	4046.6	23.5475	-11.36	0.25	leach	Poeppelmeier2019G-cubed
ODP 1061	29.98	-73.603	4046.6	24.0184	-10.89	0.2	leach	Poeppelmeier2019G-cubed
ODP 1061	29.98	-73.603	4046.6	24.691	-11.49	0.19	leach	Poeppelmeier2019G-cubed
ODP 1061	29.98	-73.603	4046.6	25.0274	-11.36	0.17	leach	Poeppelmeier2019G-cubed
ODP 1061	29.98	-73.603	4046.6	25.7	-10.75	0.14	leach	Poeppelmeier2019G-cubed
ODP 1061	29.98	-73.603	4046.6	26.0363	-10.59	0.2	leach	Poeppelmeier2019G-cubed
ODP 1061	29.98	-73.603	4046.6	26.3166	-10.84	0.15	leach	Poeppelmeier2019G-cubed
ODP 1061	29.98	-73.603	4046.6	26.8771	-12.17	0.15	leach	Poeppelmeier2019G-cubed
ODP 1061	29.98	-73.603	4046.6	27.1574	-11.74	0.2	leach	Poeppelmeier2019G-cubed
ODP 1061	29.98	-73.603	4046.6	27.94	-12.87	0.2	leach	Poeppelmeier2019G-cubed
ODP 1061	29.98	-73.603	4046.6	27.94	-12.71	0.2	leach	Poeppelmeier2019G-cubed
ODP 1061	29.98	-73.603	4046.6	28.6148	-11.77	0.2	leach	Poeppelmeier2019G-cubed
ODP 1061	29.98	-73.603	4046.6	28.6148	-11.86	0.16	leach	Poeppelmeier2019G-cubed
ODP 1062	28.25	-74.41	4763.3	0	-13.03	0.15	leach	Poeppelmeier2019G-cubed
ODP 1062	28.25	-74.41	4763.3	0.558269	-13.19	0.12	leach	Poeppelmeier2019G-cubed
ODP 1062	28.25	-74.41	4763.3	1.93796	-13.27	0.19	leach	Poeppelmeier2019G-cubed
ODP 1062	28.25	-74.41	4763.3	2.85776	-13.19	0.11	leach	Poeppelmeier2019G-cubed
ODP 1062	28.25	-74.41	4763.3	4.23745	-13.4	0.15	leach	Poeppelmeier2019G-cubed
ODP 1062	28.25	-74.41	4763.3	5.3872	-13.99	0.11	leach	Poeppelmeier2019G-cubed
ODP 1062	28.25	-74.41	4763.3	6.53695	-14.16	0.19	leach	Poeppelmeier2019G-cubed
ODP 1062	28.25	-74.41	4763.3	7.68669	-14.35	0.15	leach	Poeppelmeier2019G-cubed
ODP 1062	28.25	-74.41	4763.3	8.83644	-14.81	0.2	leach	Poeppelmeier2019G-cubed
ODP 1062	28.25	-74.41	4763.3	9.46907	-14.46	0.13	leach	Poeppelmeier2019G-cubed
ODP 1062	28.25	-74.41	4763.3	10.1176	-13.85	0.19	leach	Poeppelmeier2019G-cubed
ODP 1062	28.25	-74.41	4763.3	10.9007	-13.22	0.1	leach	Poeppelmeier2019G-cubed
ODP 1062	28.25	-74.41	4763.3	11.5185	-11.88	0.15	leach	Poeppelmeier2019G-cubed
ODP 1062	28.25	-74.41	4763.3	11.8183	-11.52	0.1	leach	Poeppelmeier2019G-cubed
ODP 1062	28.25	-74.41	4763.3	11.9783	-11.4	0.19	leach	Poeppelmeier2019G-cubed
ODP 1062	28.25	-74.41	4763.3	12.1187	-11.31	0.15	leach	Poeppelmeier2019G-cubed
ODP 1062	28.25	-74.41	4763.3	12.4177	-11.36	0.19	leach	Poeppelmeier2019G-cubed
ODP 1062	28.25	-74.41	4763.3	12.4177	-11.41	0.19	leach	Poeppelmeier2019G-cubed
ODP 1062	28.25	-74.41	4763.3	12.5637	-11.85	0.12	leach	Poeppelmeier2019G-cubed
ODP 1062	28.25	-74.41	4763.3	12.7107	-12	0.15	leach	Poeppelmeier2019G-cubed
ODP 1062	28.25	-74.41	4763.3	12.8576	-12.21	0.15	leach	Poeppelmeier2019G-cubed
ODP 1062	28.25	-74.41	4763.3	13.0045	-12.01	0.19	leach	Poeppelmeier2019G-cubed
ODP 1062	28.25	-74.41	4763.3	13.2636	-12.11	0.15	leach	Poeppelmeier2019G-cubed
ODP 1062	28.25	-74.41	4763.3	14.1632	-11.81	0.16	leach	Poeppelmeier2019G-cubed
ODP 1062	28.25	-74.41	4763.3	14.4094	-11.13	0.15	leach	Poeppelmeier2019G-cubed
ODP 1062	28.25	-74.41	4763.3	14.6954	-11.21	0.15	leach	Poeppelmeier2019G-cubed
ODP 1062	28.25	-74.41	4763.3	14.9814	-10.14	0.2	leach	Poeppelmeier2019G-cubed
ODP 1062	28.25	-74.41	4763.3	14.9814	-10.92	0.25	leach	Poeppelmeier2019G-cubed
ODP 1062	28.25	-74.41	4763.3	15.9433	-11.1	0.15	leach	Poeppelmeier2019G-cubed
ODP 1062	28.25	-74.41	4763.3	16.4773	-10.86	0.15	leach	Poeppelmeier2019G-cubed
ODP 1062	28.25	-74.41	4763.3	16.6485	-10.77	0.15	leach	Poeppelmeier2019G-cubed
ODP 1062	28.25	-74.41	4763.3	16.9888	-10.41	0.2	leach	Poeppelmeier2019G-cubed
ODP 1062	28.25	-74.41	4763.3	17.1168	-10.37	0.15	leach	Poeppelmeier2019G-cubed
ODP 1062	28.25	-74.41	4763.3	17.2448	-10.56	0.15	leach	Poeppelmeier2019G-cubed
ODP 1062	28.25	-74.41	4763.3	17.3728	-10.31	0.2	leach	Poeppelmeier2019G-cubed
ODP 1062	28.25	-74.41	4763.3	17.5008	-10.43	0.2	leach	Poeppelmeier2019G-cubed
ODP 1062	28.25	-74.41	4763.3	17.6288	-10.41	0.15	leach	Poeppelmeier2019G-cubed
ODP 1062	28.25	-74.41	4763.3	17.7568	-10.36	0.2	leach	Poeppelmeier2019G-cubed
ODP 1062	28.25	-74.41	4763.3	17.8848	-10.47	0.2	leach	Poeppelmeier2019G-cubed
ODP 1062	28.25	-74.41	4763.3	18.0689	-10.51	0.15	leach	Poeppelmeier2019G-cubed
ODP 1062	28.25	-74.41	4763.3	18.7584	-10.47	0.15	leach	Poeppelmeier2019G-cubed
ODP 1062	28.25	-74.41	4763.3	19.4479	-10.54	0.15	leach	Poeppelmeier2019G-cubed
ODP 1062	28.25	-74.41	4763.3	20.4821	-10.95	0.15	leach	Poeppelmeier2019G-cubed
ODP 1062	28.25	-74.41	4763.3	21.1716	-10.87	0.15	leach	Poeppelmeier2019G-cubed
ODP 1062	28.25	-74.41	4763.3	21.8611	-10.71	0.2	leach	Poeppelmeier2019G-cubed
ODP 1062	28.25	-74.41	4763.3	22.5505	-11.07	0.2	leach	Poeppelmeier2019G-cubed
ODP 1062	28.25	-74.41	4763.3	23.24	-10.65	0.2	leach	Poeppelmeier2019G-cubed
ODP 1062	28.25	-74.41	4763.3	23.6675	-11.29	0.15	leach	Poeppelmeier2019G-cubed
ODP 1062	28.25	-74.41	4763.3	23.6675	-11.44	0.15	leach	Poeppelmeier2019G-cubed
ODP 1062	28.25	-74.41	4763.3	24.0949	-11.12	0.15	leach	Poeppelmeier2019G-cubed
ODP 1062	28.25	-74.41	4763.3	24.5224	-10.96	0.15	leach	Poeppelmeier2019G-cubed
ODP 1062	28.25	-74.41	4763.3	24.9498	-10.78	0.15	leach	Poeppelmeier2019G-cubed
ODP 1062	28.25	-74.41	4763.3	25.3773	-10.86	0.2	leach	Poeppelmeier2019G-cubed
ODP 1062	28.25	-74.41	4763.3	25.8047	-10.84	0.2	leach	Poeppelmeier2019G-cubed
ODP 1062	28.25	-74.41	4763.3	26.2322	-10.81	0.2	leach	Poeppelmeier2019G-cubed
ODP 1062	28.25	-74.41	4763.3	26.6596	-11.13	0.15	leach	Poeppelmeier2019G-cubed
ODP 1062	28.25	-74.41	4763.3	27.0871	-11.86	0.15	leach	Poeppelmeier2019G-cubed
ODP 1062	28.25	-74.41	4763.3	27.5145	-11.62	0.15	leach	Poeppelmeier2019G-cubed
ODP 1062	28.25	-74.41	4763.3	27.9822	-11.29	0.15	leach	Poeppelmeier2019G-cubed
ODP 1062	28.25	-74.41	4763.3	28.2762	-11.37	0.2	leach	Poeppelmeier2019G-cubed
ODP 1062	28.25	-74.41	4763.3	28.5703	-11.41	0.2	leach	Poeppelmeier2019G-cubed
ODP 1062	28.25	-74.41	4763.3	28.8643	-11.72	0.15	leach	Poeppelmeier2019G-cubed
ODP 1062	28.25	-74.41	4763.3	28.8643	-12.07	0.2	leach	Poeppelmeier2019G-cubed
ODP 1062	28.25	-74.41	4763.3	29.1583	-11.43	0.15	leach	Poeppelmeier2019G-cubed
ODP 1062	28.25	-74.41	4763.3	29.4523	-11.57	0.2	leach	Poeppelmeier2019G-cubed
ODP 1062	28.25	-74.41	4763.3	29.7463	-11.85	0.2	leach	Poeppelmeier2019G-cubed
ODP 1062	28.25	-74.41	4763.3	30.0403	-11.38	0.15	leach	Poeppelmeier2019G-cubed
ODP 1062	28.25	-74.41	4763.3	30.3344	-10.65	0.2	leach	Poeppelmeier2019G-cubed
ODP 1062	28.25	-74.41	4763.3	30.6284	-11.12	0.15	leach	Poeppelmeier2019G-cubed
ODP 1062	28.25	-74.41	4763.3	30.9224	-11.66	0.2	leach	Poeppelmeier2019G-cubed
ODP 1063	33.69	-57.62	4584	0.143769	-13.2501	0.269724	leach	Lippold2019GRL
ODP 1063	33.69	-57.62	4584	0.187657	-14.2147	0.15808	leach	Lippold2019GRL
ODP 1063	33.69	-57.62	4584	0.516057	-14.4114	0.37	leach	Lippold2019GRL
ODP 1063	33.69	-57.62	4584	0.623	-13.982	0.243374	leach	Lippold2019GRL
ODP 1063	33.69	-57.62	4584	0.633343	-14.59	0.27	leach	Lippold2019GRL
ODP 1063	33.69	-57.62	4584	0.659	-14.1181	0.141102	leach	Lippold2019GRL
ODP 1063	33.69	-57.62	4584	0.695	-14.2701	0.182857	leach	Lippold2019GRL
ODP 1063	33.69	-57.62	4584	0.743	-14.2839	0.260231	leach	Lippold2019GRL
ODP 1063	33.69	-57.62	4584	0.821	-14.49	0.27	leach	Lippold2019GRL
ODP 1063	33.69	-57.62	4584	1.10233	-14.7573	0.216539	leach	Lippold2019GRL
ODP 1063	33.69	-57.62	4584	1.2585	-14.7	0.13	leach	Lippold2019GRL
ODP 1063	33.69	-57.62	4584	1.3835	-14.7208	0.17419	leach	Lippold2019GRL
ODP 1063	33.69	-57.62	4584	1.46167	-15.1434	0.27842	leach	Lippold2019GRL
ODP 1063	33.69	-57.62	4584	1.6335	-14.14	0.13	leach	Lippold2019GRL
ODP 1063	33.69	-57.62	4584	1.821	-13.73	0.13	leach	Lippold2019GRL
ODP 1063	33.69	-57.62	4584	1.821	-14.0001	0.24337	leach	Lippold2019GRL
ODP 1063	33.69	-57.62	4584	2.18033	-13.8162	0.182857	leach	Lippold2019GRL
ODP 1063	33.69	-57.62	4584	2.19933	-13.76	0.13	leach	Lippold2019GRL
ODP 1063	33.69	-57.62	4584	2.44983	-13.8565	0.202887	leach	Lippold2019GRL
ODP 1063	33.69	-57.62	4584	2.502	-14.14	0.13	leach	Lippold2019GRL
ODP 1063	33.69	-57.62	4584	2.53967	-13.903	0.260231	leach	Lippold2019GRL
ODP 1063	33.69	-57.62	4584	2.80467	-14.12	0.27	leach	Lippold2019GRL
ODP 1063	33.69	-57.62	4584	2.899	-14.0169	0.149993	leach	Lippold2019GRL
ODP 1063	33.69	-57.62	4584	3.10167	-14.0649	0.155677	leach	Lippold2019GRL
ODP 1063	33.69	-57.62	4584	3.30433	-14.4079	0.27842	leach	Lippold2019GRL
ODP 1063	33.69	-57.62	4584	3.355	-14.2658	0.224155	leach	Lippold2019GRL
ODP 1063	33.69	-57.62	4584	3.507	-14.0007	0.260231	leach	Lippold2019GRL
ODP 1063	33.69	-57.62	4584	3.659	-14.4408	0.202164	leach	Lippold2019GRL
ODP 1063	33.69	-57.62	4584	3.77405	-14.6015	0.27842	leach	Lippold2019GRL
ODP 1063	33.69	-57.62	4584	3.90183	-14.2124	0.204718	leach	Lippold2019GRL
ODP 1063	33.69	-57.62	4584	4.11919	-14.3444	0.210883	leach	Lippold2019GRL
ODP 1063	33.69	-57.62	4584	4.23424	-14.3874	0.155677	leach	Lippold2019GRL
ODP 1063	33.69	-57.62	4584	4.46433	-14.4822	0.203435	leach	Lippold2019GRL
ODP 1063	33.69	-57.62	4584	4.69443	-14.6378	0.214174	leach	Lippold2019GRL
ODP 1063	33.69	-57.62	4584	5.03957	-15.0683	0.204652	leach	Lippold2019GRL
ODP 1063	33.69	-57.62	4584	5.15462	-14.765	0.243241	leach	Lippold2019GRL
ODP 1063	33.69	-57.62	4584	5.61481	-15.0197	0.182857	leach	Lippold2019GRL
ODP 1063	33.69	-57.62	4584	6.075	-15.0606	0.153335	leach	Lippold2019GRL
ODP 1063	33.69	-57.62	4584	7.206	-15.5804	0.182857	leach	Lippold2019GRL
ODP 1063	33.69	-57.62	4584	7.34912	-15.9959	0.146	leach	Lippold2019GRL
ODP 1063	33.69	-57.62	4584	7.40637	-16.3224	0.146	leach	Lippold2019GRL
ODP 1063	33.69	-57.62	4584	7.435	-15.8035	0.243294	leach	Lippold2019GRL
ODP 1063	33.69	-57.62	4584	7.51138	-15.9818	0.146	leach	Lippold2019GRL
ODP 1063	33.69	-57.62	4584	8.046	-16.9042	0.27842	leach	Lippold2019GRL
ODP 1063	33.69	-57.62	4584	8.27512	-16.4597	0.146	leach	Lippold2019GRL
ODP 1063	33.69	-57.62	4584	8.42788	-16.6405	0.146	leach	Lippold2019GRL
ODP 1063	33.69	-57.62	4584	8.50425	-16.3396	0.20867	leach	Lippold2019GRL
ODP 1063	33.69	-57.62	4584	8.58062	-16.8203	0.146	leach	Lippold2019GRL
ODP 1063	33.69	-57.62	4584	8.657	-16.9535	0.260231	leach	Lippold2019GRL
ODP 1063	33.69	-57.62	4584	8.75041	-16.6073	0.146	leach	Lippold2019GRL
ODP 1063	33.69	-57.62	4584	8.93723	-16.4609	0.146	leach	Lippold2019GRL
ODP 1063	33.69	-57.62	4584	9.31087	-16.5384	0.146	leach	Lippold2019GRL
ODP 1063	33.69	-57.62	4584	9.40147	-16.5379	0.187235	leach	Lippold2019GRL
ODP 1063	33.69	-57.62	4584	9.49769	-16.7392	0.146	leach	Lippold2019GRL
ODP 1063	33.69	-57.62	4584	9.56021	-16.9681	0.203386	leach	Lippold2019GRL
ODP 1063	33.69	-57.62	4584	10.1951	-16.8802	0.201865	leach	Lippold2019GRL
ODP 1063	33.69	-57.62	4584	10.8896	-15.57	0.2	leach	Böhm2015Nature
ODP 1063	33.69	-57.62	4584	10.9923	-16.3664	0.207905	leach	Lippold2019GRL
ODP 1063	33.69	-57.62	4584	11.025	-14.9166	0.2	leach	Böhm2015Nature
ODP 1063	33.69	-57.62	4584	11.1475	-14.8369	0.0857714	leach	Lippold2019GRL
ODP 1063	33.69	-57.62	4584	11.2958	-14.622	0.2	leach	Böhm2015Nature
ODP 1063	33.69	-57.62	4584	11.465	-14.4798	0.107133	leach	Lippold2019GRL
ODP 1063	33.69	-57.62	4584	11.5667	-14.0308	0.2	leach	Böhm2015Nature
ODP 1063	33.69	-57.62	4584	11.7021	-13.6572	0.2	leach	Böhm2015Nature
ODP 1063	33.69	-57.62	4584	11.8375	-12.7526	0.2	leach	Böhm2015Nature
ODP 1063	33.69	-57.62	4584	12.1083	-12.9974	0.2	leach	Böhm2015Nature
ODP 1063	33.69	-57.62	4584	12.2438	-12.8586	0.2	leach	Böhm2015Nature
ODP 1063	33.69	-57.62	4584	12.3612	-12.9881	0.211064	leach	Lippold2019GRL
ODP 1063	33.69	-57.62	4584	12.3792	-12.7597	0.2	leach	Böhm2015Nature
ODP 1063	33.69	-57.62	4584	12.5242	-12.8579	0.09869	leach	Lippold2019GRL
ODP 1063	33.69	-57.62	4584	12.65	-12.9301	0.2	leach	Böhm2015Nature
ODP 1063	33.69	-57.62	4584	12.7854	-12.9186	0.2	leach	Böhm2015Nature
ODP 1063	33.69	-57.62	4584	12.9208	-12.966	0.0808146	leach	Lippold2019GRL
ODP 1063	33.69	-57.62	4584	13.0563	-13.067	0.2	leach	Böhm2015Nature
ODP 1063	33.69	-57.62	4584	13.124	-13.1522	0.202459	leach	Lippold2019GRL
ODP 1063	33.69	-57.62	4584	13.1917	-12.9575	0.2	leach	Böhm2015Nature
ODP 1063	33.69	-57.62	4584	13.3271	-13.0699	0.2	leach	Böhm2015Nature
ODP 1063	33.69	-57.62	4584	13.4625	-13.1254	0.2	leach	Böhm2015Nature
ODP 1063	33.69	-57.62	4584	13.5979	-13.2514	0.2	leach	Böhm2015Nature
ODP 1063	33.69	-57.62	4584	13.6787	-13.4381	0.205099	leach	Lippold2019GRL
ODP 1063	33.69	-57.62	4584	13.7594	-13.77	0.27	leach	Lippold2019GRL
ODP 1063	33.69	-57.62	4584	14.0017	-14.07	0.27	leach	Lippold2019GRL
ODP 1063	33.69	-57.62	4584	14.9304	-11.89	0.14	leach	Lippold2019GRL
ODP 1063	33.69	-57.62	4584	15.2386	-10.75	1.14	leach	Gutjahr2011Paleoc
ODP 1063	33.69	-57.62	4584	16.3304	-10.63	0.58	leach	Gutjahr2011Paleoc
ODP 1063	33.69	-57.62	4584	17.073	-10.69	0.52	leach	Gutjahr2011Paleoc
ODP 1063	33.69	-57.62	4584	17.2974	-10.56	0.67	leach	Gutjahr2011Paleoc
ODP 1063	33.69	-57.62	4584	17.6241	-10.71	0.4	leach	Gutjahr2011Paleoc
ODP 1063	33.69	-57.62	4584	17.8373	-11.35	0.42	leach	Gutjahr2011Paleoc
ODP 1063	33.69	-57.62	4584	18.1216	-10.92	0.4	leach	Gutjahr2011Paleoc
ODP 1063	33.69	-57.62	4584	18.3908	-11.56	0.43	leach	Gutjahr2011Paleoc
ODP 1063	33.69	-57.62	4584	18.5993	-11.19	0.41	leach	Gutjahr2011Paleoc
ODP 1063	33.69	-57.62	4584	18.8324	-11.69	0.43	leach	Gutjahr2011Paleoc
ODP 1063	33.69	-57.62	4584	19.1633	-11.19	0.41	leach	Gutjahr2011Paleoc
ODP 1063	33.69	-57.62	4584	19.4323	-11.31	0.42	leach	Gutjahr2011Paleoc
ODP 1063	33.69	-57.62	4584	19.6599	-11.31	0.42	leach	Gutjahr2011Paleoc
ODP 1063	33.69	-57.62	4584	19.8876	-11.41	0.42	leach	Gutjahr2011Paleoc
ODP 1063	33.69	-57.62	4584	20.1153	-11.29	0.4	leach	Gutjahr2011Paleoc
ODP 1063	33.69	-57.62	4584	20.2632	-12.22	0.4	leach	Gutjahr2011Paleoc
ODP 1063	33.69	-57.62	4584	20.3911	-11.34	0.42	leach	Gutjahr2011Paleoc
ODP 1063	33.69	-57.62	4584	20.5191	-11.36	0.42	leach	Gutjahr2011Paleoc
ODP 1063	33.69	-57.62	4584	20.647	-10.88	0.36	leach	Gutjahr2011Paleoc
ODP 1063	33.69	-57.62	4584	21.0592	-11.38	0.58	leach	Gutjahr2011Paleoc
ODP 1063	33.69	-57.62	4584	21.6133	-11.61	0.34	leach	Gutjahr2011Paleoc
ODP 1063	33.69	-57.62	4584	22.2066	-11.52	0.43	leach	Gutjahr2011Paleoc
ODP 1063	33.69	-57.62	4584	22.9352	-10.99	0.2	leach	Gutjahr2011Paleoc
ODP 1063	33.69	-57.62	4584	23.5328	-11.83	0.44	leach	Gutjahr2011Paleoc
ODP 1063	33.69	-57.62	4584	23.9461	-12.23	0.45	leach	Gutjahr2011Paleoc
ODP 1063	33.69	-57.62	4584	24.197	-12.52	0.34	leach	Gutjahr2011Paleoc
ODP 1063	33.69	-57.62	4584	24.3902	-11.55	0.55	leach	Gutjahr2011Paleoc
ODP 1063	33.69	-57.62	4584	24.597	-11.57	0.43	leach	Gutjahr2011Paleoc
ODP 1063	33.69	-57.62	4584	24.7916	-11.5	0.2	leach	Gutjahr2011Paleoc
ODP 1063	33.69	-57.62	4584	24.9984	-10.95	0.74	leach	Gutjahr2011Paleoc
ODP 1063	33.69	-57.62	4584	25.2053	-12.27	0.3	leach	Gutjahr2011Paleoc
ODP 1063	33.69	-57.62	4584	25.3999	-12.22	0.45	leach	Gutjahr2011Paleoc
ODP 1063	33.69	-57.62	4584	25.5991	-11.36	0.42	leach	Gutjahr2011Paleoc
ODP 1063	33.69	-57.62	4584	25.7734	-11.1	0.41	leach	Gutjahr2011Paleoc
ODP 1063	33.69	-57.62	4584	25.9375	-10.44	0.39	leach	Gutjahr2011Paleoc
ODP 1063	33.69	-57.62	4584	26.1119	-10.35	0.2	leach	Gutjahr2011Paleoc
ODP 1063	33.69	-57.62	4584	26.2863	-10.56	0.39	leach	Gutjahr2011Paleoc
ODP 1063	33.69	-57.62	4584	26.4306	-10.89	0.2	leach	Gutjahr2011Paleoc
ODP 1063	33.69	-57.62	4584	26.7277	-11.61	0.43	leach	Gutjahr2011Paleoc
ODP 1063	33.69	-57.62	4584	26.8857	-12.03	0.3	leach	Gutjahr2011Paleoc
ODP 1063	33.69	-57.62	4584	27.1371	-13.38	0.2	leach	Gutjahr2011Paleoc
ODP 1063	33.69	-57.62	4584	27.3737	-13.23	0.2	leach	Gutjahr2011Paleoc
ODP 1087	-31.48	15.25	1372	2.87834	-8.92263	0.189826	forams	Hu2016EPSL
ODP 1087	-31.48	15.25	1372	5.47191	-8.80002	0.189826	forams	Hu2016EPSL
ODP 1087	-31.48	15.25	1372	8.06548	-8.74454	0.189826	forams	Hu2016EPSL
ODP 1087	-31.48	15.25	1372	10.6591	-8.92587	0.189826	forams	Hu2016EPSL
ODP 1087	-31.48	15.25	1372	11.9558	-9.21269	0.146457	forams	Hu2016EPSL
ODP 1087	-31.48	15.25	1372	13.2526	-8.55516	0.189826	forams	Hu2016EPSL
ODP 1087	-31.48	15.25	1372	14.5494	-8.35462	0.146457	forams	Hu2016EPSL
ODP 1087	-31.48	15.25	1372	15.8462	-7.88841	0.189826	forams	Hu2016EPSL
ODP 1087	-31.48	15.25	1372	17.143	-7.60088	0.158973	forams	Hu2016EPSL
ODP 1087	-31.48	15.25	1372	18.4398	-7.68021	0.189826	forams	Hu2016EPSL
ODP 1087	-31.48	15.25	1372	21.0432	-7.90527	0.146457	forams	Hu2016EPSL
ODP 1087	-31.48	15.25	1372	24.9484	-7.09059	0.189826	forams	Hu2016EPSL
ODP 1087	-31.48	15.25	1372	31.457	-7.82835	0.189826	forams	Hu2016EPSL
ODP 1087	-31.48	15.25	1372	34.7113	-8.15467	0.146457	forams	Hu2016EPSL
ODP 1087	-31.48	15.25	1372	37.9656	-8.21447	0.189826	forams	Hu2016EPSL
ODP 1087	-31.48	15.25	1372	41.2199	-8.19973	0.146457	forams	Hu2016EPSL
ODP 1087	-31.48	15.25	1372	44.4742	-8.05269	0.189826	forams	Hu2016EPSL
ODP 1087	-31.48	15.25	1372	47.7285	-8.25654	0.146457	forams	Hu2016EPSL
ODP 1087	-31.48	15.25	1372	50.9828	-8.34792	0.189826	forams	Hu2016EPSL
ODP 1087	-31.48	15.25	1372	54.2371	-8.3562	0.146457	forams	Hu2016EPSL
ODP 1087	-31.48	15.25	1372	57.4914	-8.681	0.189826	forams	Hu2016EPSL
ODP 1087	-31.48	15.25	1372	60.7457	-8.35786	0.146457	forams	Hu2016EPSL
ODP 1087	-31.48	15.25	1372	64	-8.22757	0.189826	forams	Hu2016EPSL
ODP 1087	-31.48	15.25	1372	65.9259	-9.0404	0.146457	forams	Hu2016EPSL
ODP 1087	-31.48	15.25	1372	67.8519	-8.54073	0.189826	forams	Hu2016EPSL
ODP 1087	-31.48	15.25	1372	71.7037	-8.69192	0.189826	forams	Hu2016EPSL
ODP 1087	-31.48	15.25	1372	75.5556	-8.86627	0.189826	forams	Hu2016EPSL
ODP 1087	-31.48	15.25	1372	79.4074	-8.92574	0.189826	forams	Hu2016EPSL
ODP 1087	-31.48	15.25	1372	83.2593	-8.82764	0.189826	forams	Hu2016EPSL
ODP 1087	-31.48	15.25	1372	85.1852	-8.59823	0.146457	forams	Hu2016EPSL
ODP 1087	-31.48	15.25	1372	87.1111	-9.13326	0.189826	forams	Hu2016EPSL
ODP 1087	-31.48	15.25	1372	89.037	-9.39659	0.146457	forams	Hu2016EPSL
ODP 1087	-31.48	15.25	1372	90.963	-8.96811	0.146763	forams	Hu2016EPSL
ODP 1087	-31.48	15.25	1372	94.8148	-8.6612	0.146763	forams	Hu2016EPSL
ODP 1087	-31.48	15.25	1372	98.6667	-8.627	0.146763	forams	Hu2016EPSL
ODP 1087	-31.48	15.25	1372	102.519	-8.91079	0.146763	forams	Hu2016EPSL
ODP 1087	-31.48	15.25	1372	104.444	-8.59649	0.148776	forams	Hu2016EPSL
ODP 1087	-31.48	15.25	1372	106.37	-8.29538	0.146763	forams	Hu2016EPSL
ODP 1087	-31.48	15.25	1372	108.296	-8.61453	0.147484	forams	Hu2016EPSL
ODP 1087	-31.48	15.25	1372	110.222	-8.51121	0.146763	forams	Hu2016EPSL
ODP 1087	-31.48	15.25	1372	114.074	-8.65498	0.146763	forams	Hu2016EPSL
ODP 1087	-31.48	15.25	1372	117.778	-8.48153	0.146763	forams	Hu2016EPSL
ODP 1087	-31.48	15.25	1372	121.333	-8.53522	0.146763	forams	Hu2016EPSL
ODP 1087	-31.48	15.25	1372	123.111	-8.62129	0.146457	forams	Hu2016EPSL
ODP 1087	-31.48	15.25	1372	124.889	-8.78161	0.146763	forams	Hu2016EPSL
ODP 1087	-31.48	15.25	1372	126.667	-8.58289	0.192852	forams	Hu2016EPSL
ODP 1087	-31.48	15.25	1372	128.444	-8.42348	0.151242	forams	Hu2016EPSL
ODP 1087	-31.48	15.25	1372	130.222	-8.42164	0.146457	forams	Hu2016EPSL
ODP 1087	-31.48	15.25	1372	132	-7.64357	0.146763	forams	Hu2016EPSL
ODP 1087	-31.48	15.25	1372	134.487	-7.72005	0.146457	forams	Hu2016EPSL
ODP 1087	-31.48	15.25	1372	136.974	-7.64357	0.146763	forams	Hu2016EPSL
ODP 1087	-31.48	15.25	1372	139.461	-7.75741	0.146457	forams	Hu2016EPSL
ODP 1087	-31.48	15.25	1372	141.948	-8.07967	0.17776	forams	Hu2016EPSL
ODP 1087	-31.48	15.25	1372	146.922	-7.84707	0.17776	forams	Hu2016EPSL
ODP 1087	-31.48	15.25	1372	149.409	-8.15695	0.146457	forams	Hu2016EPSL
ODP 1087	-31.48	15.25	1372	152.336	-7.84177	0.17776	forams	Hu2016EPSL
ODP 1087	-31.48	15.25	1372	155.262	-7.98859	0.146457	forams	Hu2016EPSL
ODP 1087	-31.48	15.25	1372	158.189	-8.15941	0.17776	forams	Hu2016EPSL
ODP 1087	-31.48	15.25	1372	161.115	-8.37782	0.146457	forams	Hu2016EPSL
ODP 1087	-31.48	15.25	1372	164.042	-8.56082	0.179624	forams	Hu2016EPSL
ODP 1087	-31.48	15.25	1372	166.968	-8.34236	0.146457	forams	Hu2016EPSL
ODP 1087	-31.48	15.25	1372	169.895	-8.61273	0.17776	forams	Hu2016EPSL
ODP 1087	-31.48	15.25	1372	176.041	-8.74761	0.189471	forams	Hu2016EPSL
ODP 1087	-31.48	15.25	1372	181.601	-8.69772	0.236588	forams	Hu2016EPSL
ODP 1087	-31.48	15.25	1372	184.528	-9.08724	0.146457	forams	Hu2016EPSL
ODP 1087	-31.48	15.25	1372	187.454	-8.92471	0.17776	forams	Hu2016EPSL
ODP 1087	-31.48	15.25	1372	193.307	-8.93039	0.212863	forams	Hu2016EPSL
ODP 1087	-31.48	15.25	1372	199.161	-8.77349	0.17776	forams	Hu2016EPSL
ODP 1088	-41.1	13.55	2082	1.2	-8.4	0.39	forams	Hu2016EPSL
ODP 1088	-41.1	13.55	2082	2.4	-8.9	0.3	forams	Hu2016EPSL
ODP 1088	-41.1	13.55	2082	3.6	-9.5	0.42	forams	Hu2016EPSL
ODP 1088	-41.1	13.55	2082	4.9	-9.4	0.3	forams	Hu2016EPSL
ODP 1088	-41.1	13.55	2082	4.9	-9.9	0.17	forams	Hu2016EPSL
ODP 1088	-41.1	13.55	2082	6.1	-8.7	0.41	forams	Hu2016EPSL
ODP 1088	-41.1	13.55	2082	7.3	-9.4	0.3	forams	Hu2016EPSL
ODP 1088	-41.1	13.55	2082	7.3	-9.6	0.16	forams	Hu2016EPSL
ODP 1088	-41.1	13.55	2082	8.4	-9	0.33	forams	Hu2016EPSL
ODP 1088	-41.1	13.55	2082	8.5	-9.2	0.41	forams	Hu2016EPSL
ODP 1088	-41.1	13.55	2082	9.7	-9	0.29	forams	Hu2016EPSL
ODP 1088	-41.1	13.55	2082	10.9	-8.8	0.3	forams	Hu2016EPSL
ODP 1088	-41.1	13.55	2082	10.93	-8.6	0.33	forams	Hu2016EPSL
ODP 1088	-41.1	13.55	2082	11.7	-9	0.39	forams	Hu2016EPSL
ODP 1088	-41.1	13.55	2082	11.7	-9.9	0.16	forams	Hu2016EPSL
ODP 1088	-41.1	13.55	2082	12.4	-8.9	0.3	forams	Hu2016EPSL
ODP 1088	-41.1	13.55	2082	13.1	-8.8	0.4	forams	Hu2016EPSL
ODP 1088	-41.1	13.55	2082	13.47	-8.3	0.32	forams	Hu2016EPSL
ODP 1088	-41.1	13.55	2082	13.8	-8.8	0.28	forams	Hu2016EPSL
ODP 1088	-41.1	13.55	2082	14.6	-8.5	0.3	forams	Hu2016EPSL
ODP 1088	-41.1	13.55	2082	15.3	-8.4	0.43	forams	Hu2016EPSL
ODP 1088	-41.1	13.55	2082	16	-7.5	0.33	forams	Hu2016EPSL
ODP 1088	-41.1	13.55	2082	16	-7.6	0.33	forams	Hu2016EPSL
ODP 1088	-41.1	13.55	2082	18.3	-7.8	0.39	forams	Hu2016EPSL
ODP 1088	-41.1	13.55	2082	18.3	-7.6	0.16	forams	Hu2016EPSL
ODP 1088	-41.1	13.55	2082	20.7	-7.7	0.33	forams	Hu2016EPSL
ODP 1088	-41.1	13.55	2082	21.75	-7.4	0.32	forams	Hu2016EPSL
ODP 1088	-41.1	13.55	2082	23	-7.5	0.33	forams	Hu2016EPSL
ODP 1088	-41.1	13.55	2082	23	-6.4	0.22	forams	Hu2016EPSL
ODP 1088	-41.1	13.55	2082	25.3	-7.6	0.29	forams	Hu2016EPSL
ODP 1088	-41.1	13.55	2082	25.3	-7	0.22	forams	Hu2016EPSL
ODP 1088	-41.1	13.55	2082	27.5	-8.3	0.33	forams	Hu2016EPSL
ODP 1088	-41.1	13.55	2082	27.7	-8.2	0.34	forams	Hu2016EPSL
ODP 1088	-41.1	13.55	2082	33.25	-8.4	0.33	forams	Hu2016EPSL
ODP 1088	-41.1	13.55	2082	33.3	-8.3	0.3	forams	Hu2016EPSL
ODP 1088	-41.1	13.55	2082	35.4	-8	0.3	forams	Hu2016EPSL
ODP 1088	-41.1	13.55	2082	37.5	-8.2	0.42	forams	Hu2016EPSL
ODP 1088	-41.1	13.55	2082	39.4	-8.1	0.42	forams	Hu2016EPSL
ODP 1088	-41.1	13.55	2082	41.3	-8	0.3	forams	Hu2016EPSL
ODP 1088	-41.1	13.55	2082	43.2	-8.1	0.3	forams	Hu2016EPSL
ODP 1088	-41.1	13.55	2082	44.9	-8.3	0.3	forams	Hu2016EPSL
ODP 1088	-41.1	13.55	2082	46.6	-8.5	0.33	forams	Hu2016EPSL
ODP 1088	-41.1	13.55	2082	48.2	-8.3	0.33	forams	Hu2016EPSL
ODP 1088	-41.1	13.55	2082	49.8	-8.7	0.43	forams	Hu2016EPSL
ODP 1088	-41.1	13.55	2082	51.4	-8.8	0.2	forams	Hu2016EPSL
ODP 1088	-41.1	13.55	2082	52.8	-8.6	0.42	forams	Hu2016EPSL
ODP 1088	-41.1	13.55	2082	54.3	-8.7	0.43	forams	Hu2016EPSL
ODP 1088	-41.1	13.55	2082	55.7	-8.6	0.32	forams	Hu2016EPSL
ODP 1088	-41.1	13.55	2082	57	-8.8	0.4	forams	Hu2016EPSL
ODP 1088	-41.1	13.55	2082	58.3	-8.8	0.44	forams	Hu2016EPSL
ODP 1088	-41.1	13.55	2082	59.6	-8.7	0.42	forams	Hu2016EPSL
ODP 1088	-41.1	13.55	2082	60.9	-8.5	0.42	forams	Hu2016EPSL
ODP 1088	-41.1	13.55	2082	62.1	-8.6	0.42	forams	Hu2016EPSL
ODP 1088	-41.1	13.55	2082	63.3	-8.2	0.4	forams	Hu2016EPSL
ODP 1088	-41.1	13.55	2082	64.4	-8.2	0.4	forams	Hu2016EPSL
ODP 1088	-41.1	13.55	2082	65.5	-8.1	0.4	forams	Hu2016EPSL
ODP 1088	-41.1	13.55	2082	66.6	-8.4	0.3	forams	Hu2016EPSL
ODP 1088	-41.1	13.55	2082	67.7	-7.8	0.3	forams	Hu2016EPSL
ODP 1088	-41.1	13.55	2082	68.8	-8.2	0.4	forams	Hu2016EPSL
ODP 1088	-41.1	13.55	2082	69.8	-8.5	0.4	forams	Hu2016EPSL
ODP 1088	-41.1	13.55	2082	70.8	-8.9	0.4	forams	Hu2016EPSL
ODP 1088	-41.1	13.55	2082	71.8	-9	0.4	forams	Hu2016EPSL
ODP 1088	-41.1	13.55	2082	72.8	-8.9	0.4	forams	Hu2016EPSL
ODP 1088	-41.1	13.55	2082	73.7	-9.4	0.4	forams	Hu2016EPSL
ODP 1088	-41.1	13.55	2082	76.1	-9.05512	0.426643	forams	Hu2016EPSL
ODP 1088	-41.1	13.55	2082	78.6	-9.27555	0.426643	forams	Hu2016EPSL
ODP 1088	-41.1	13.55	2082	81	-9.08146	0.686644	forams	Hu2016EPSL
ODP 1088	-41.1	13.55	2082	83.45	-9.19752	0.426643	forams	Hu2016EPSL
ODP 1088	-41.1	13.55	2082	85.9	-9.0005	0.426643	forams	Hu2016EPSL
ODP 1088	-41.1	13.55	2082	88.3	-9.37991	0.44866	forams	Hu2016EPSL
ODP 1088	-41.1	13.55	2082	90.8	-9.2697	0.336878	forams	Hu2016EPSL
ODP 1088	-41.1	13.55	2082	93.2	-9.0483	0.456462	forams	Hu2016EPSL
ODP 1088	-41.1	13.55	2082	97.9	-8.95076	0.336878	forams	Hu2016EPSL
ODP 1088	-41.1	13.55	2082	100.2	-9.48623	0.336878	forams	Hu2016EPSL
ODP 1088	-41.1	13.55	2082	102.6	-8.89809	0.401843	forams	Hu2016EPSL
ODP 1088	-41.1	13.55	2082	104.9	-9.21898	0.336878	forams	Hu2016EPSL
ODP 1088	-41.1	13.55	2082	107.3	-8.67766	0.336878	forams	Hu2016EPSL
ODP 1088	-41.1	13.55	2082	109.6	-8.91467	0.336878	forams	Hu2016EPSL
ODP 1088	-41.1	13.55	2082	112	-8.58696	0.336878	forams	Hu2016EPSL
ODP 1088	-41.1	13.55	2082	114.3	-8.89614	0.503279	forams	Hu2016EPSL
ODP 1088	-41.1	13.55	2082	116.65	-9.19265	0.336878	forams	Hu2016EPSL
ODP 1088	-41.1	13.55	2082	119	-9.67252	0.336878	forams	Hu2016EPSL
ODP 1088	-41.1	13.55	2082	122.7	-9.28726	0.401843	forams	Hu2016EPSL
ODP 1088	-41.1	13.55	2082	126.3	-9.23361	0.336878	forams	Hu2016EPSL
ODP 1088	-41.1	13.55	2082	130	-9.05512	0.336878	forams	Hu2016EPSL
ODP 1088	-41.1	13.55	2082	132	-8.11489	0.336878	forams	Hu2016EPSL
ODP 1088	-41.1	13.55	2082	134	-9.02489	0.336878	forams	Hu2016EPSL
ODP 1089	-40.9	9.9	4621	0.1	-9.35	0.19	leach	Lippold2016EPSL
ODP 1089	-40.9	9.9	4621	0.8	-9.1	0.18	leach	Lippold2016EPSL
ODP 1089	-40.9	9.9	4621	3	-9.16	0.18	leach	Lippold2016EPSL
ODP 1089	-40.9	9.9	4621	3.6	-9.45	0.19	leach	Lippold2016EPSL
ODP 1089	-40.9	9.9	4621	4	-9.42	0.19	leach	Lippold2016EPSL
ODP 1089	-40.9	9.9	4621	5	-9.51	0.19	leach	Lippold2016EPSL
ODP 1089	-40.9	9.9	4621	6.1	-10.22	0.2	leach	Lippold2016EPSL
ODP 1089	-40.9	9.9	4621	6.4	-9.87	0.2	leach	Lippold2016EPSL
ODP 1089	-40.9	9.9	4621	6.6	-9.35	0.19	leach	Lippold2016EPSL
ODP 1089	-40.9	9.9	4621	7.3	-9.61	0.19	leach	Lippold2016EPSL
ODP 1089	-40.9	9.9	4621	7.7	-9.79	0.2	leach	Lippold2016EPSL
ODP 1089	-40.9	9.9	4621	7.9	-9.14	0.18	leach	Lippold2016EPSL
ODP 1089	-40.9	9.9	4621	8.1	-9.47	0.19	leach	Lippold2016EPSL
ODP 1089	-40.9	9.9	4621	8.5	-8.75	0.18	leach	Lippold2016EPSL
ODP 1089	-40.9	9.9	4621	8.6	-8.97	0.18	leach	Lippold2016EPSL
ODP 1089	-40.9	9.9	4621	9.6	-8.83	0.18	leach	Lippold2016EPSL
ODP 1089	-40.9	9.9	4621	9.7	-8.86	0.18	leach	Lippold2016EPSL
ODP 1089	-40.9	9.9	4621	10.6	-8.11	0.16	leach	Lippold2016EPSL
ODP 1089	-40.9	9.9	4621	11.1	-7.78	0.16	leach	Lippold2016EPSL
ODP 1089	-40.9	9.9	4621	11.2	-7.47	0.15	leach	Lippold2016EPSL
ODP 1089	-40.9	9.9	4621	11.3	-7.57	0.15	leach	Lippold2016EPSL
ODP 1089	-40.9	9.9	4621	11.5	-7.65	0.15	leach	Lippold2016EPSL
ODP 1089	-40.9	9.9	4621	11.9	-7.06	0.14	leach	Lippold2016EPSL
ODP 1089	-40.9	9.9	4621	12.3	-6.89	0.14	leach	Lippold2016EPSL
ODP 1089	-40.9	9.9	4621	14	-6.92	0.14	leach	Lippold2016EPSL
ODP 1089	-40.9	9.9	4621	15.6	-6.93	0.14	leach	Lippold2016EPSL
ODP 1089	-40.9	9.9	4621	17.2	-7.29	0.15	leach	Lippold2016EPSL
ODP 1089	-40.9	9.9	4621	18.1	-6.98	0.14	leach	Lippold2016EPSL
ODP 1089	-40.9	9.9	4621	18.8	-8.04	0.16	leach	Lippold2016EPSL
ODP 1089	-40.9	9.9	4621	20.4	-7.23	0.14	leach	Lippold2016EPSL
ODP 1089	-40.9	9.9	4621	22	-7.26	0.15	leach	Lippold2016EPSL
ODP 1089	-40.9	9.9	4621	23.7	-7.45	0.15	leach	Lippold2016EPSL
ODP 1089	-40.9	9.9	4621	25.3	-7.59	0.15	leach	Lippold2016EPSL
ODP 1089	-40.9	9.9	4621	26.9	-7.73	0.15	leach	Lippold2016EPSL
ODP 659	18.08	-21.03	3071	0.09	-12.28	0.33	leach	Blaser2016ChemGeol
ODP 659	18.08	-21.03	3071	0.09	-12.41	0.23	leach	Blaser2016ChemGeol
ODP 659	18.08	-21.03	3071	0.09	-12.73	0.56	forams	Blaser2016ChemGeol
ODP 659	18.08	-21.03	3071	0.09	-12.34	0.53	forams	Pöppelmeier2021GRL
ODP 659	18.08	-21.03	3071	1.33	-12.43	0.13	leach	Pöppelmeier2021GRL
ODP 659	18.08	-21.03	3071	2.22	-13.02	0.13	leach	Pöppelmeier2021GRL
ODP 659	18.08	-21.03	3071	2.22	-12.56	0.21	leach	Pöppelmeier2021GRL
ODP 659	18.08	-21.03	3071	3.05	-12.36	0.13	leach	Pöppelmeier2021GRL
ODP 659	18.08	-21.03	3071	3.05	-12.24	0.1	leach	Pöppelmeier2021GRL
ODP 659	18.08	-21.03	3071	3.94	-12.6	0.13	leach	Pöppelmeier2021GRL
ODP 659	18.08	-21.03	3071	5.06	-12.73	0.12	leach	Pöppelmeier2021GRL
ODP 659	18.08	-21.03	3071	5.5	-13.28	0.13	leach	Pöppelmeier2021GRL
ODP 659	18.08	-21.03	3071	5.5	-12.76	0.21	leach	Pöppelmeier2021GRL
ODP 659	18.08	-21.03	3071	7.06	-12.04	0.1	leach	Pöppelmeier2021GRL
ODP 659	18.08	-21.03	3071	7.06	-12.03	0.213	leach	Pöppelmeier2021GRL
ODP 659	18.08	-21.03	3071	7.97	-12.48	0.13	leach	Pöppelmeier2021GRL
ODP 659	18.08	-21.03	3071	9.07	-12.68	0.1	leach	Pöppelmeier2021GRL
ODP 659	18.08	-21.03	3071	9.98	-13.27	0.13	leach	Pöppelmeier2021GRL
ODP 659	18.08	-21.03	3071	11.09	-13.52	0.13	leach	Pöppelmeier2021GRL
ODP 659	18.08	-21.03	3071	11.09	-13.38	0.1	leach	Pöppelmeier2021GRL
ODP 659	18.08	-21.03	3071	12	-13.82	0.13	leach	Pöppelmeier2021GRL
ODP 659	18.08	-21.03	3071	13.07	-12.25	0.13	leach	Pöppelmeier2021GRL
ODP 659	18.08	-21.03	3071	14.04	-12.51	0.13	leach	Pöppelmeier2021GRL
ODP 659	18.08	-21.03	3071	15.15	-12.06	0.13	leach	Pöppelmeier2021GRL
ODP 659	18.08	-21.03	3071	16.07	-11.98	0.13	leach	Pöppelmeier2021GRL
ODP 659	18.08	-21.03	3071	16.99	-11.38	0.11	leach	Pöppelmeier2021GRL
ODP 659	18.08	-21.03	3071	18.14	-11.86	0.13	leach	Pöppelmeier2021GRL
ODP 659	18.08	-21.03	3071	19.07	-11.13	0.13	leach	Pöppelmeier2021GRL
ODP 659	18.08	-21.03	3071	20	-11.12	0.13	leach	Pöppelmeier2021GRL
ODP 659	18.08	-21.03	3071	21.01	-10.66	0.13	leach	Pöppelmeier2021GRL
ODP 659	18.08	-21.03	3071	21.89	-10.79	0.13	leach	Pöppelmeier2021GRL
ODP 659	18.08	-21.03	3071	22.99	-10.7	0.13	leach	Pöppelmeier2021GRL
ODP 659	18.08	-21.03	3071	24.1	-10.86	0.13	leach	Pöppelmeier2021GRL
ODP 659	18.08	-21.03	3071	25.2	-10.59	0.1	leach	Pöppelmeier2021GRL
ODP 659	18.08	-21.03	3071	25.86	-10.63	0.11	leach	Pöppelmeier2021GRL
ODP 659	18.08	-21.03	3071	27.92	-11.26	0.13	leach	Pöppelmeier2021GRL
ODP 659	18.08	-21.03	3071	29.06	-11.59	0.13	leach	Pöppelmeier2021GRL
ODP 659	18.08	-21.03	3071	29.96	-11.69	0.13	leach	Pöppelmeier2021GRL
ODP 659	18.08	-21.03	3071	31.04	-11.61	0.13	leach	Pöppelmeier2021GRL
ODP 659	18.08	-21.03	3071	31.9	-11.42	0.14	leach	Pöppelmeier2021GRL
ODP 659	18.08	-21.03	3071	33.02	-11.4	0.13	leach	Pöppelmeier2021GRL
ODP 659	18.08	-21.03	3071	33.91	-11.25	0.1	leach	Pöppelmeier2021GRL
ODP 659	18.08	-21.03	3071	35.02	-12.07	0.13	leach	Pöppelmeier2021GRL
ODP 925	4.201	-43.5	3040	3.8	-12.53	0.17	forams	Howe2016Geology
ODP 925	4.201	-43.5	3040	7.9	-13.61	0.59	forams	Howe2016Geology
ODP 925	4.201	-43.5	3040	9.2	-13.68	0.2	forams	Howe2016Geology
ODP 925	4.201	-43.5	3040	10	-13.61	0.2	forams	Howe2016Geology
ODP 925	4.201	-43.5	3040	11.1	-13.22	0.31	forams	Howe2016Geology
ODP 925	4.201	-43.5	3040	11.8	-12.29	0.26	forams	Howe2016Geology
ODP 925	4.201	-43.5	3040	12.6	-11.48	0.26	forams	Howe2016Geology
ODP 925	4.201	-43.5	3040	13	-11.38	0.22	forams	Howe2016Geology
ODP 925	4.201	-43.5	3040	13.2	-11.01	0.26	forams	Howe2016Geology
ODP 925	4.201	-43.5	3040	13.5	-11.01	0.26	forams	Howe2016Geology
ODP 925	4.201	-43.5	3040	13.9	-10.94	0.22	forams	Howe2016Geology
ODP 925	4.201	-43.5	3040	14.5	-10.32	0.26	forams	Howe2016Geology
ODP 925	4.201	-43.5	3040	15.2	-10.04	0.22	forams	Howe2016Geology
ODP 925	4.201	-43.5	3040	17.1	-9.9	0.26	forams	Howe2016Geology
ODP 925	4.201	-43.5	3040	19	-9.78	0.26	forams	Howe2016Geology
ODP 925	4.201	-43.5	3040	22.8	-10	0.26	forams	Howe2016Geology
ODP 928	5.46	-43.75	4012.2	5.74	-12.27	0.17	forams	Howe2017EPSL
ODP 928	5.46	-43.75	4012.2	8.74	-12.74	0.46	forams	Howe2017EPSL
ODP 928	5.46	-43.75	4012.2	11.8	-11.32	0.26	forams	Howe2017EPSL
ODP 928	5.46	-43.75	4012.2	14.25	-10.56	0.26	forams	Howe2017EPSL
ODP 928	5.46	-43.75	4012.2	16.56	-9.93	0.26	forams	Howe2017EPSL
ODP 928	5.46	-43.75	4012.2	18.99	-9.37	0.26	forams	Howe2017EPSL
ODP 928	5.46	-43.75	4012.2	21.02	-9.57	0.26	forams	Howe2017EPSL
ODP 928	5.46	-43.75	4012.2	22.91	-9.9	0.26	forams	Howe2017EPSL
ODP 928	5.46	-43.75	4012.2	24.78	-9.88	0.26	forams	Howe2017EPSL
ODP 929	6.02	-43.708	4360	5.6	-12.07	0.17	forams	Howe2017EPSL
ODP 929	6.02	-43.708	4360	7	-12.06	0.34	forams	Howe2017EPSL
ODP 929	6.02	-43.708	4360	8.4	-12.69	0.26	forams	Howe2017EPSL
ODP 929	6.02	-43.708	4360	10.1	-12.09	0.23	forams	Howe2017EPSL
ODP 929	6.02	-43.708	4360	11.9	-11.3	0.22	forams	Howe2017EPSL
ODP 929	6.02	-43.708	4360	12.9	-11.05	0.21	forams	Howe2017EPSL
ODP 929	6.02	-43.708	4360	13.9	-10.4	0.31	forams	Howe2017EPSL
ODP 929	6.02	-43.708	4360	15.2	-10.14	0.34	forams	Howe2017EPSL
ODP 929	6.02	-43.708	4360	16.5	-9.52	0.2	forams	Howe2017EPSL
ODP 929	6.02	-43.708	4360	17.7	-9.6	0.34	forams	Howe2017EPSL
ODP 929	6.02	-43.708	4360	19	-9.19	0.22	forams	Howe2017EPSL
ODP 929	6.02	-43.708	4360	20.1	-9.2	0.32	forams	Howe2017EPSL
ODP 929	6.02	-43.708	4360	21.2	-9.21	0.2	forams	Howe2017EPSL
ODP 929	6.02	-43.708	4356	23.4032	-9.58669	0.222451	forams	Howe2017EPSL
ODP 929	6.02	-43.708	4356	24.0691	-9.41893	0.227973	forams	Howe2017EPSL
ODP 929	6.02	-43.708	4356	25.623	-9.50866	0.222451	forams	Howe2017EPSL
ODP 929	6.02	-43.708	4356	26.1597	-9.68812	0.227973	forams	Howe2017EPSL
ODP 929	6.02	-43.708	4356	27.4122	-9.40917	0.312466	forams	Howe2017EPSL
ODP 929	6.02	-43.708	4356	27.9489	-9.62277	0.227973	forams	Howe2017EPSL
ODP 929	6.02	-43.708	4356	29.2013	-9.72324	0.222451	forams	Howe2017EPSL
ODP 929	6.02	-43.708	4356	29.7381	-9.85003	0.302785	forams	Howe2017EPSL
ODP 929	6.02	-43.708	4356	30.9905	-9.82662	0.255952	forams	Howe2017EPSL
ODP 929	6.02	-43.708	4356	31.3819	-9.91245	0.227973	forams	Howe2017EPSL
ODP 929	6.02	-43.708	4356	32.6866	-9.80419	0.227973	forams	Howe2017EPSL
ODP 929	6.02	-43.708	4356	33.9913	-9.61887	0.227973	forams	Howe2017EPSL
ODP 929	6.02	-43.708	4356	35.296	-10.1592	0.227973	forams	Howe2017EPSL
ODP 929	6.02	-43.708	4356	40.5148	-9.90172	0.227973	forams	Howe2017EPSL
ODP 929	6.02	-43.708	4356	43.1241	-9.38354	0.115975	forams	Howe2017EPSL
ODP 929	6.02	-43.708	4356	44.4288	-10.4352	0.227973	forams	Howe2017EPSL
ODP 929	6.02	-43.708	4356	48.3429	-10.642	0.143276	forams	Howe2017EPSL
ODP 929	6.02	-43.708	4356	49.6476	-9.71829	0.160274	forams	Howe2017EPSL
ODP 929	6.02	-43.708	4356	50.9523	-10.2726	0.115975	forams	Howe2017EPSL
ODP 929	6.02	-43.708	4356	53.5617	-10.2646	0.295369	forams	Howe2017EPSL
ODP 929	6.02	-43.708	4356	57.4757	-10.7493	0.211565	forams	Howe2017EPSL
ODP 929	6.02	-43.708	4356	60.0851	-10.0236	0.143276	fish	Howe2017EPSL
ODP 929	6.02	-43.708	4356	64.3906	-10.7747	0.256259	forams	Howe2017EPSL
ODP 929	6.02	-43.708	4356	67	-10.4538	0.143276	fish	Howe2017EPSL
ODP 929	6.02	-43.708	4356	69.5	-11.0985	0.222062	forams	Howe2017EPSL
ODP 929	6.02	-43.708	4356	72	-11.4418	0.143276	forams	Howe2017EPSL
ODP 929	6.02	-43.708	4356	74.5	-11.79	0.222062	forams	Howe2017EPSL
ODP 929	6.02	-43.708	4356	77	-11.5131	0.111591	forams	Howe2017EPSL
ODP 929	6.02	-43.708	4356	79.5	-10.8972	0.160274	forams	Howe2017EPSL
ODP 929	6.02	-43.708	4356	87	-11.0224	0.222062	forams	Howe2017EPSL
ODP 929	6.02	-43.708	4356	95.4	-11.5501	0.222062	forams	Howe2017EPSL
ODP 929	6.02	-43.708	4356	101.7	-11.3422	0.115852	forams	Howe2017EPSL
ODP 929	6.02	-43.708	4356	108	-10.2304	0.222062	forams	Howe2017EPSL
ODP 929	6.02	-43.708	4356	115.5	-11.0189	0.115975	forams	Howe2017EPSL
ODP 929	6.02	-43.708	4356	119.25	-11.1375	0.111591	forams	Howe2017EPSL
ODP 929	6.02	-43.708	4356	121.125	-11.5201	0.115975	forams	Howe2017EPSL
ODP 929	6.02	-43.708	4356	123	-11.7812	0.222062	forams	Howe2017EPSL
ODP 929	6.02	-43.708	4356	125	-11.961	0.115852	forams	Howe2017EPSL
ODP 929	6.02	-43.708	4356	127	-11.1472	0.222062	forams	Howe2017EPSL
ODP 929	6.02	-43.708	4356	129	-10.7047	0.115975	forams	Howe2017EPSL
ODP 929	6.02	-43.708	4356	131	-10.3884	0.222062	forams	Howe2017EPSL
ODP 929	6.02	-43.708	4356	135	-10.1261	0.222062	forams	Howe2017EPSL
ODP 929	6.02	-43.708	4356	139.096	-9.74713	0.111591	forams	Howe2017EPSL
ODP 929	6.02	-43.708	4356	143.193	-10.1573	0.222062	forams	Howe2017EPSL
ODP 929	6.02	-43.708	4356	147.289	-9.86173	0.222062	forams	Howe2017EPSL
ODP 929	6.02	-43.708	4356	151.386	-9.85101	0.222062	forams	Howe2017EPSL
ODP 929	6.02	-43.708	4356	155.277	-9.77981	0.143276	forams	Howe2017EPSL
ODP 929	6.02	-43.708	4356	159.373	-10.5357	0.317069	forams	Howe2017EPSL
ODP 929	6.02	-43.708	4356	163.47	-10.4333	0.223068	forams	Howe2017EPSL
ODP 929	6.02	-43.708	4356	167.566	-9.86856	0.223068	forams	Howe2017EPSL
ODP 929	6.02	-43.708	4356	171.663	-10.8439	0.143276	forams	Howe2017EPSL
ODP 929	6.02	-43.708	4356	175.759	-11.0303	0.115975	forams	Howe2017EPSL
ODP 929	6.02	-43.708	4356	181.904	-9.89197	0.143276	forams	Howe2017EPSL
ODP 929	6.02	-43.708	4356	186	-9.88904	0.256259	forams	Howe2017EPSL
ODP 929	6.02	-43.708	4356	190.625	-10.8234	0.245505	forams	Howe2017EPSL
ODP 929	6.02	-43.708	4356	192.938	-11.3999	0.143276	forams	Howe2017EPSL
ODP 929	6.02	-43.708	4356	195.25	-11.2009	0.256259	forams	Howe2017EPSL
ODP 929	6.02	-43.708	4356	197.562	-11.7529	0.143276	forams	Howe2017EPSL
ODP 929	6.02	-43.708	4356	199.875	-11.0361	0.219727	forams	Howe2017EPSL
ODP 929	6.02	-43.708	4356	202.188	-10.9863	0.256259	forams	Howe2017EPSL
ODP 929	6.02	-43.708	4356	206.8	-10.8317	0.160274	forams	Howe2017EPSL
ODP 929	6.02	-43.708	4356	211.438	-10.8683	0.343031	forams	Howe2017EPSL
ODP 929	6.02	-43.708	4356	213.75	-11.359	0.115852	forams	Howe2017EPSL
ODP 929	6.02	-43.708	4356	216.062	-11.87	0.222062	forams	Howe2017EPSL
ODP 929	6.02	-43.708	4356	220.688	-10.8059	0.222062	forams	Howe2017EPSL
ODP 929	6.02	-43.708	4356	223	-10.601	0.223068	forams	Howe2017EPSL
ODP 929	6.02	-43.708	4356	228.333	-10.6342	0.222062	forams	Howe2017EPSL
ODP 929	6.02	-43.708	4356	233.667	-10.6849	0.222062	forams	Howe2017EPSL
ODP 929	6.02	-43.708	4356	236.333	-11.4464	0.129566	forams	Howe2017EPSL
ODP 929	6.02	-43.708	4356	237.667	-11.5734	0.111591	forams	Howe2017EPSL
ODP 929	6.02	-43.708	4356	239	-12.0602	0.302785	forams	Howe2017EPSL
ODP 929	6.02	-43.708	4356	240.028	-11.9314	0.115852	forams	Howe2017EPSL
ODP 929	6.02	-43.708	4356	241.056	-11.1619	0.302785	forams	Howe2017EPSL
ODP 929	6.02	-43.708	4356	243.112	-10.6137	0.222062	forams	Howe2017EPSL
ODP 929	6.02	-43.708	4356	246.196	-10.5553	0.171562	forams	Howe2017EPSL
ODP 929	6.02	-43.708	4356	249.28	-10.2919	0.222062	forams	Howe2017EPSL
ODP 929	6.02	-43.708	4356	253.393	-10.0178	0.222062	forams	Howe2017EPSL
ODP 929	6.02	-43.708	4356	255.449	-10.257	0.115852	forams	Howe2017EPSL
ODP 929	6.02	-43.708	4356	259.561	-10.5016	0.222062	forams	Howe2017EPSL
ODP 929	6.02	-43.708	4356	265.729	-10.9649	0.302785	forams	Howe2017EPSL
ODP 929	6.02	-43.708	4356	269.841	-9.54916	0.160274	forams	Howe2017EPSL
ODP 929	6.02	-43.708	4356	271.897	-10.067	0.115852	fish	Howe2017EPSL
ODP 929	6.02	-43.708	4356	273.953	-10.7391	0.175654	forams	Howe2017EPSL
ODP 929	6.02	-43.708	4356	274.776	-10.7511	0.312791	fish	Howe2017EPSL
ODP 929	6.02	-43.708	4356	280.944	-10.957	0.136137	forams	Howe2017EPSL
ODP 929	6.02	-43.708	4356	283	-11.4764	0.209838	forams	Howe2017EPSL
ODP 929	6.02	-43.708	4356	285.762	-11.7075	0.136137	forams	Howe2017EPSL
ODP 929	6.02	-43.708	4356	288.524	-11.0853	0.310375	fish	Howe2017EPSL
ODP 929	6.02	-43.708	4356	294.048	-10.6339	0.111591	forams	Howe2017EPSL
ODP 929	6.02	-43.708	4356	299.571	-10.9459	0.171562	forams	Howe2017EPSL
ODP 929	6.02	-43.708	4356	305.371	-11.2768	0.111591	forams	Howe2017EPSL
ODP 929	6.02	-43.708	4356	310.895	-11.4661	0.171562	forams	Howe2017EPSL
ODP 929	6.02	-43.708	4356	316.143	-11.4272	0.32872	forams	Howe2017EPSL
ODP 929	6.02	-43.708	4356	321.667	-11.2139	0.111591	forams	Howe2017EPSL
ODP 929	6.02	-43.708	4356	324.429	-12.0362	0.175911	forams	Howe2017EPSL
ODP 929	6.02	-43.708	4356	327.19	-12.7131	0.175654	forams	Howe2017EPSL
ODP 929	6.02	-43.708	4356	329.952	-11.6663	0.183037	forams	Howe2017EPSL
ODP 929	6.02	-43.708	4356	332.714	-10.8613	0.175654	forams	Howe2017EPSL
ODP 929	6.02	-43.708	4356	338.238	-10.0439	0.111591	forams	Howe2017EPSL
ODP 929	6.02	-43.708	4356	341	-9.87451	0.302573	forams	Howe2017EPSL
ODP 929	6.02	-43.708	4356	344.182	-10.3747	0.209838	forams	Howe2017EPSL
ODP 929	6.02	-43.708	4356	347.364	-10.6813	0.136137	fish	Howe2017EPSL
ODP 929	6.02	-43.708	4356	350.545	-10.7634	0.129566	forams	Howe2017EPSL
ODP 929	6.02	-43.708	4356	356.909	-10.4934	0.209838	fish	Howe2017EPSL
ODP 929	6.02	-43.708	4356	363.273	-10.98	0.111591	forams	Howe2017EPSL
ODP 929	6.02	-43.708	4356	369.636	-11.0313	0.175654	forams	Howe2017EPSL
ODP 929	6.02	-43.708	4356	374.727	-11.118	0.173611	forams	Howe2017EPSL
ODP 929	6.02	-43.708	4356	384.273	-11.1131	0.361454	forams	Howe2017EPSL
ODP 929	6.02	-43.708	4356	390.636	-11.7276	0.173611	forams	Howe2017EPSL
ODP 929	6.02	-43.708	4356	397	-11.6447	0.173611	forams	Howe2017EPSL
ODP 929	6.02	-43.708	4356	406.545	-11.632	0.223068	forams	Howe2017EPSL
ODP 929	6.02	-43.708	4356	412.909	-11.9987	0.345122	forams	Howe2017EPSL
ODP 929	6.02	-43.708	4356	414.5	-11.8997	0.175911	forams	Howe2017EPSL
ODP 929	6.02	-43.708	4356	416.091	-11.9597	0.223068	forams	Howe2017EPSL
ODP 929	6.02	-43.708	4356	417.682	-11.551	0.179594	forams	Howe2017EPSL
ODP 929	6.02	-43.708	4356	419.273	-11.3804	0.223068	forams	Howe2017EPSL
ODP 929	6.02	-43.708	4356	422.455	-10.3962	0.173611	forams	Howe2017EPSL
ODP 929	6.02	-43.708	4356	428.818	-10.3338	0.173611	forams	Howe2017EPSL
ODP 929	6.02	-43.708	4356	432	-9.85003	0.173611	forams	Howe2017EPSL
ODP 929	6.02	-43.708	4356	437.694	-9.6296	0.173611	forams	Howe2017EPSL
ODP 929	6.02	-43.708	4356	446.235	-10.1641	0.223068	forams	Howe2017EPSL
ODP 929	6.02	-43.708	4356	451.929	-10.5557	0.129566	forams	Howe2017EPSL
ODP 929	6.02	-43.708	4356	455.06	-10.7714	0.209838	fish	Howe2017EPSL
ODP 929	6.02	-43.708	4356	460.754	-11.3719	0.209838	fish	Howe2017EPSL
ODP 929	6.02	-43.708	4356	466.448	-10.9734	0.209838	fish	Howe2017EPSL
ODP 929	6.02	-43.708	4356	472.712	-10.6997	0.209838	fish	Howe2017EPSL
ODP 929	6.02	-43.708	4356	478.406	-11.4257	0.175654	forams	Howe2017EPSL
ODP 929	6.02	-43.708	4356	483.53	-12.2021	0.111591	forams	Howe2017EPSL
ODP 929	6.02	-43.708	4356	486.377	-12.185	0.175911	forams	Howe2017EPSL
ODP 929	6.02	-43.708	4356	489.224	-11.4739	0.171562	forams	Howe2017EPSL
ODP 929	6.02	-43.708	4356	492.071	-11.5908	0.263622	forams	Howe2017EPSL
ODP 929	6.02	-43.708	4356	494.918	-11.9221	0.171562	forams	Howe2017EPSL
ODP 929	6.02	-43.708	4356	499.473	-12.1879	0.283524	forams	Howe2017EPSL
ODP 929	6.02	-43.708	4356	500.612	-12.1173	0.171562	forams	Howe2017EPSL
ODP 929	6.02	-43.708	4356	506.306	-11.0189	0.175654	forams	Howe2017EPSL
ODP 929	6.02	-43.708	4356	510.861	-10.3689	0.182078	forams	Howe2017EPSL
ODP 929	6.02	-43.708	4356	514.88	-10.8068	0.182078	forams	Howe2017EPSL
ODP 929	6.02	-43.708	4356	517.4	-10.5971	0.136137	forams	Howe2017EPSL
ODP 929	6.02	-43.708	4356	520.28	-11.236	0.343031	forams	Howe2017EPSL
ODP 929	6.02	-43.708	4356	522.8	-11.5728	0.136137	forams	Howe2017EPSL
ODP 929	6.02	-43.708	4356	526.4	-12.3011	0.343031	forams	Howe2017EPSL
ODP 929	6.02	-43.708	4356	528.2	-12.2608	0.136137	forams	Howe2017EPSL
ODP 929	6.02	-43.708	4356	529.28	-12.1916	0.233413	forams	Howe2017EPSL
ODP 929	6.02	-43.708	4356	530	-12.0316	0.136137	forams	Howe2017EPSL
ODP 929	6.02	-43.708	4356	531.473	-11.6778	0.343031	forams	Howe2017EPSL
ODP 929	6.02	-43.708	4356	532.455	-11.4876	0.310604	forams	Howe2017EPSL
ODP 929	6.02	-43.708	4356	533.927	-11.2601	0.332739	fish	Howe2017EPSL
ODP 929	6.02	-43.708	4356	534.909	-11.0448	0.182078	forams	Howe2017EPSL
ODP 929	6.02	-43.708	4356	536.382	-11.0741	0.182078	forams	Howe2017EPSL
ODP 929	6.02	-43.708	4356	538.836	-11.2721	0.182078	forams	Howe2017EPSL
ODP 929	6.02	-43.708	4356	541.291	-11.4692	0.136137	forams	Howe2017EPSL
ODP 929	6.02	-43.708	4356	542.273	-10.6391	0.208659	forams	Howe2017EPSL
ODP 929	6.02	-43.708	4356	547.182	-10.0336	0.136137	fish	Howe2017EPSL
ODP 929	6.02	-43.708	4356	549.636	-10.1173	0.208659	forams	Howe2017EPSL
ODP 929	6.02	-43.708	4356	554.545	-10.0275	0.208659	forams	Howe2017EPSL
ODP 929	6.02	-43.708	4356	559.455	-11.0949	0.171562	forams	Howe2017EPSL
ODP 929	6.02	-43.708	4356	561.909	-11.1853	0.344443	forams	Howe2017EPSL
ODP 929	6.02	-43.708	4356	566.818	-10.8293	0.199003	forams	Howe2017EPSL
ODP 929	6.02	-43.708	4356	569.273	-10.9473	0.344443	forams	Howe2017EPSL
ODP 929	6.02	-43.708	4356	571.727	-11.8695	0.136137	forams	Howe2017EPSL
ODP 929	6.02	-43.708	4356	574.182	-11.7968	0.344443	forams	Howe2017EPSL
ODP 929	6.02	-43.708	4356	575.164	-12.0907	0.136137	forams	Howe2017EPSL
ODP 929	6.02	-43.708	4356	576.636	-11.1785	0.208659	forams	Howe2017EPSL
ODP 929	6.02	-43.708	4356	577.618	-11.2019	0.343031	forams	Howe2017EPSL
ODP 929	6.02	-43.708	4356	579.091	-10.7249	0.208659	fish	Howe2017EPSL
ODP 929	6.02	-43.708	4356	581.545	-10.6167	0.208659	fish	Howe2017EPSL
ODP 929	6.02	-43.708	4356	584	-10.1621	0.208659	fish	Howe2017EPSL
ODP 929	6.02	-43.708	4356	586.962	-10.7957	0.136137	forams	Howe2017EPSL
ODP 929	6.02	-43.708	4356	590.253	-11.4935	0.343031	forams	Howe2017EPSL
ODP 929	6.02	-43.708	4356	593.544	-11.4675	0.175654	forams	Howe2017EPSL
ODP 929	6.02	-43.708	4356	600.127	-11.1236	0.175654	forams	Howe2017EPSL
ODP 929	6.02	-43.708	4356	606.709	-11.0361	0.343031	forams	Howe2017EPSL
ODP 929	6.02	-43.708	4356	610	-11.6827	0.182078	forams	Howe2017EPSL
ODP 929	6.02	-43.708	4356	612.4	-11.9194	0.130189	forams	Howe2017EPSL
ODP 929	6.02	-43.708	4356	614	-11.3969	0.182078	forams	Howe2017EPSL
ODP 929	6.02	-43.708	4356	616.4	-11.1752	0.136137	forams	Howe2017EPSL
ODP 929	6.02	-43.708	4356	620.4	-10.407	0.182078	forams	Howe2017EPSL
ODP 929	6.02	-43.708	4356	622	-10.6752	0.343031	forams	Howe2017EPSL
ODP 929	6.02	-43.708	4356	624.4	-10.2811	0.343031	forams	Howe2017EPSL
ODP 929	6.02	-43.708	4356	628.4	-9.80104	0.233413	fish	Howe2017EPSL
ODP 929	6.02	-43.708	4356	631.571	-10.0968	0.343031	forams	Howe2017EPSL
ODP 929	6.02	-43.708	4356	634.19	-9.72294	0.136137	forams	Howe2017EPSL
ODP 929	6.02	-43.708	4356	635.238	-9.51841	0.182078	forams	Howe2017EPSL
ODP 929	6.02	-43.708	4356	640.476	-10.3231	0.343031	forams	Howe2017EPSL
ODP 929	6.02	-43.708	4356	644.667	-9.65594	0.343031	forams	Howe2017EPSL
ODP 929	6.02	-43.708	4356	648.333	-10.2785	0.330058	forams	Howe2017EPSL
ODP 929	6.02	-43.708	4356	655.143	-10.7925	0.175654	forams	Howe2017EPSL
ODP 929	6.02	-43.708	4356	658.81	-10.5045	0.208659	forams	Howe2017EPSL
ODP 929	6.02	-43.708	4356	663	-11.1159	0.171562	forams	Howe2017EPSL
ODP 929	6.02	-43.708	4356	666.405	-10.5767	0.344443	forams	Howe2017EPSL
ODP 929	6.02	-43.708	4356	673.476	-10.7152	0.208659	fish	Howe2017EPSL
ODP 929	6.02	-43.708	4356	681.333	-10.9834	0.208659	forams	Howe2017EPSL
ODP 929	6.02	-43.708	4356	687.619	-11.4789	0.300696	forams	Howe2017EPSL
ODP 929	6.02	-43.708	4356	690.238	-12.2983	0.130189	forams	Howe2017EPSL
ODP 929	6.02	-43.708	4356	691.81	-12.3333	0.208659	forams	Howe2017EPSL
ODP 929	6.02	-43.708	4356	692.857	-11.9229	0.136137	forams	Howe2017EPSL
ODP 929	6.02	-43.708	4356	695.476	-11.4252	0.208659	forams	Howe2017EPSL
ODP 929	6.02	-43.708	4356	699.667	-11.3091	0.344443	forams	Howe2017EPSL
ODP 929	6.02	-43.708	4356	704.905	-11.2643	0.344443	forams	Howe2017EPSL
ODP 929	6.02	-43.708	4356	707.524	-11.0955	0.344443	forams	Howe2017EPSL
ODP 929	6.02	-43.708	4356	708.571	-11.3248	0.344443	forams	Howe2017EPSL
ODP 929	6.02	-43.708	4356	712.762	-10.3026	0.344443	forams	Howe2017EPSL
ODP 929	6.02	-43.708	4356	715.381	-10.2733	0.208659	forams	Howe2017EPSL
ODP 929	6.02	-43.708	4356	718	-10.9492	0.208659	forams	Howe2017EPSL
ODP 929	6.02	-43.708	4356	724.667	-11.5708	0.230122	forams	Howe2017EPSL
ODP 929	6.02	-43.708	4356	728	-11.6154	0.208659	forams	Howe2017EPSL
ODP 929	6.02	-43.708	4356	731.333	-11.3244	0.130189	forams	Howe2017EPSL
ODP 929	6.02	-43.708	4356	738	-11.435	0.208659	forams	Howe2017EPSL
ODP 929	6.02	-43.708	4356	744.667	-10.1007	0.208659	forams	Howe2017EPSL
ODP 929	6.02	-43.708	4356	747.925	-10.2119	0.344443	forams	Howe2017EPSL
ODP 929	6.02	-43.708	4356	751.132	-10.3897	0.115852	forams	Howe2017EPSL
ODP 929	6.02	-43.708	4356	754.34	-10.6949	0.175654	forams	Howe2017EPSL
ODP 929	6.02	-43.708	4356	757.547	-11.2145	0.344443	forams	Howe2017EPSL
ODP 929	6.02	-43.708	4356	763.962	-11.6015	0.179053	forams	Howe2017EPSL
ODP 929	6.02	-43.708	4356	767.17	-11.4244	0.136137	forams	Howe2017EPSL
ODP 929	6.02	-43.708	4356	770.377	-11.4242	0.208659	fish	Howe2017EPSL
ODP 929	6.02	-43.708	4356	773.585	-11.5891	0.344443	forams	Howe2017EPSL
ODP 929	6.02	-43.708	4356	778.075	-12.4981	0.130189	forams	Howe2017EPSL
[truncated: 76 more rows]

## Sheet: Table S6
Supplementary Table S5: This table is an updated one of Peterson&Lisiecki2018 for the Atlantic only
Site	Latitude (°N)	Longitude (°E)	Water depth (m)	Age (kyr)	d13C	Reference
BT4	-3.9928	10.0072	1000.01	4.2454	0.33	Sarnthein1994Paleoc
BT4	-3.9928	10.0072	1000.01	6.7609	0.43	Sarnthein1994Paleoc
BT4	-3.9928	10.0072	1000.01	9.1688	0.15	Sarnthein1994Paleoc
BT4	-3.9928	10.0072	1000.01	11.197	0.09	Sarnthein1994Paleoc
BT4	-3.9928	10.0072	1000.01	12.44	0.2	Sarnthein1994Paleoc
BT4	-3.9928	10.0072	1000.01	13.224	0.03	Sarnthein1994Paleoc
BT4	-3.9928	10.0072	1000.01	14.093	0.1	Sarnthein1994Paleoc
BT4	-3.9928	10.0072	1000.01	17.586	-0.06	Sarnthein1994Paleoc
BT4	-3.9928	10.0072	1000.01	18.487	0.24	Sarnthein1994Paleoc
BT4	-3.9928	10.0072	1000.01	19.836	0.19	Sarnthein1994Paleoc
BT4	-3.9928	10.0072	1000.01	22.207	0.16	Sarnthein1994Paleoc
BT4	-3.9928	10.0072	1000.01	23.781	0	Sarnthein1994Paleoc
BT4	-3.9928	10.0072	1000.01	25.501	0.07	Sarnthein1994Paleoc
BT4	-3.9928	10.0072	1000.01	30.851	0.02	Sarnthein1994Paleoc
BT4	-3.9928	10.0072	1000.01	34.115	0.02	Sarnthein1994Paleoc
BT4	-3.9928	10.0072	1000.01	37.054	0.19	Sarnthein1994Paleoc
BT4	-3.9928	10.0072	1000.01	40.569	0.19	Sarnthein1994Paleoc
CH73-139	54.7047	-16.3953	2209	0.01851	0.96	Duplessy1982Bulletin de l'Institut de Geologie du Bassin d'Aquitaine
CH73-139	54.7047	-16.3953	2209	2.25	0.95	Duplessy1982Bulletin de l'Institut de Geologie du Bassin d'Aquitaine
CH73-139	54.7047	-16.3953	2209	2.4456	0.93	Duplessy1982Bulletin de l'Institut de Geologie du Bassin d'Aquitaine
CH73-139	54.7047	-16.3953	2209	3.7408	0.89	Duplessy1982Bulletin de l'Institut de Geologie du Bassin d'Aquitaine
CH73-139	54.7047	-16.3953	2209	4.3195	0.96	Duplessy1982Bulletin de l'Institut de Geologie du Bassin d'Aquitaine
CH73-139	54.7047	-16.3953	2209	5.3279	0.88	Duplessy1982Bulletin de l'Institut de Geologie du Bassin d'Aquitaine
CH73-139	54.7047	-16.3953	2209	7.0625	0.97	Duplessy1982Bulletin de l'Institut de Geologie du Bassin d'Aquitaine
CH73-139	54.7047	-16.3953	2209	7.5449	0.76	Duplessy1982Bulletin de l'Institut de Geologie du Bassin d'Aquitaine
CH73-139	54.7047	-16.3953	2209	9.6113	0.69	Duplessy1982Bulletin de l'Institut de Geologie du Bassin d'Aquitaine
CH73-139	54.7047	-16.3953	2209	9.9709	0.76	Duplessy1982Bulletin de l'Institut de Geologie du Bassin d'Aquitaine
CH73-139	54.7047	-16.3953	2209	11.135	0.67	Duplessy1982Bulletin de l'Institut de Geologie du Bassin d'Aquitaine
CH73-139	54.7047	-16.3953	2209	11.583	0.73	Duplessy1982Bulletin de l'Institut de Geologie du Bassin d'Aquitaine
CH73-139	54.7047	-16.3953	2209	12.524	0.89	Duplessy1982Bulletin de l'Institut de Geologie du Bassin d'Aquitaine
CH73-139	54.7047	-16.3953	2209	13.432	0.79	Duplessy1982Bulletin de l'Institut de Geologie du Bassin d'Aquitaine
CH73-139	54.7047	-16.3953	2209	13.649	0.81	Duplessy1982Bulletin de l'Institut de Geologie du Bassin d'Aquitaine
CH73-139	54.7047	-16.3953	2209	14.455	0.76	Duplessy1982Bulletin de l'Institut de Geologie du Bassin d'Aquitaine
CH73-139	54.7047	-16.3953	2209	15.237	0.41	Duplessy1982Bulletin de l'Institut de Geologie du Bassin d'Aquitaine
CH73-139	54.7047	-16.3953	2209	16.229	0.59	Duplessy1982Bulletin de l'Institut de Geologie du Bassin d'Aquitaine
CH73-139	54.7047	-16.3953	2209	17.091	0.59	Duplessy1982Bulletin de l'Institut de Geologie du Bassin d'Aquitaine
CH73-139	54.7047	-16.3953	2209	17.846	0.61	Duplessy1982Bulletin de l'Institut de Geologie du Bassin d'Aquitaine
CH73-139	54.7047	-16.3953	2209	18.275	0.71	Duplessy1982Bulletin de l'Institut de Geologie du Bassin d'Aquitaine
CH73-139	54.7047	-16.3953	2209	19.968	0.72	Duplessy1982Bulletin de l'Institut de Geologie du Bassin d'Aquitaine
CH73-139	54.7047	-16.3953	2209	20.795	0.74	Duplessy1982Bulletin de l'Institut de Geologie du Bassin d'Aquitaine
CH73-139	54.7047	-16.3953	2209	22.743	0.8	Duplessy1982Bulletin de l'Institut de Geologie du Bassin d'Aquitaine
CH73-139	54.7047	-16.3953	2209	23.897	0.56	Duplessy1982Bulletin de l'Institut de Geologie du Bassin d'Aquitaine
CH73-139	54.7047	-16.3953	2209	25.36	0.36	Duplessy1982Bulletin de l'Institut de Geologie du Bassin d'Aquitaine
CH73-139	54.7047	-16.3953	2209	26.234	0.36	Duplessy1982Bulletin de l'Institut de Geologie du Bassin d'Aquitaine
CH73-139	54.7047	-16.3953	2209	27.679	0.61	Duplessy1982Bulletin de l'Institut de Geologie du Bassin d'Aquitaine
CH73-139	54.7047	-16.3953	2209	28.217	0.43	Duplessy1982Bulletin de l'Institut de Geologie du Bassin d'Aquitaine
CH73-139	54.7047	-16.3953	2209	29.266	0.51	Duplessy1982Bulletin de l'Institut de Geologie du Bassin d'Aquitaine
CH73-139	54.7047	-16.3953	2209	29.831	0.65	Duplessy1982Bulletin de l'Institut de Geologie du Bassin d'Aquitaine
CH73-139	54.7047	-16.3953	2209	30.846	0.54	Duplessy1982Bulletin de l'Institut de Geologie du Bassin d'Aquitaine
CH73-139	54.7047	-16.3953	2209	31.623	0.26	Duplessy1982Bulletin de l'Institut de Geologie du Bassin d'Aquitaine
CH73-139	54.7047	-16.3953	2209	32.409	0.25	Duplessy1982Bulletin de l'Institut de Geologie du Bassin d'Aquitaine
CH73-139	54.7047	-16.3953	2209	33.349	0.06	Duplessy1982Bulletin de l'Institut de Geologie du Bassin d'Aquitaine
CH73-139	54.7047	-16.3953	2209	34.5	0.25	Duplessy1982Bulletin de l'Institut de Geologie du Bassin d'Aquitaine
CH73-139	54.7047	-16.3953	2209	35.603	0.17	Duplessy1982Bulletin de l'Institut de Geologie du Bassin d'Aquitaine
CH73-139	54.7047	-16.3953	2209	37.568	0.28	Duplessy1982Bulletin de l'Institut de Geologie du Bassin d'Aquitaine
CH73-139	54.7047	-16.3953	2209	39.052	0.56	Duplessy1982Bulletin de l'Institut de Geologie du Bassin d'Aquitaine
CH73-139	54.7047	-16.3953	2209	42.312	0.55	Duplessy1982Bulletin de l'Institut de Geologie du Bassin d'Aquitaine
CH73-139	54.7047	-16.3953	2209	44.906	0.78	Duplessy1982Bulletin de l'Institut de Geologie du Bassin d'Aquitaine
CHN115-70	-29.8974	-35.5974	2340	2.6143	1.06	Curry&Lohmann1982QuatResearch
CHN115-70	-29.8974	-35.5974	2340	7.4307	0.95	Curry&Lohmann1982QuatResearch
CHN115-70	-29.8974	-35.5974	2340	12.394	0.67	Curry&Lohmann1982QuatResearch
CHN115-70	-29.8974	-35.5974	2340	17.748	0.77	Curry&Lohmann1982QuatResearch
CHN115-70	-29.8974	-35.5974	2340	21.161	0.71	Curry&Lohmann1982QuatResearch
CHN115-70	-29.8974	-35.5974	2340	24.984	0.88	Curry&Lohmann1982QuatResearch
CHN115-70	-29.8974	-35.5974	2340	30.479	1.05	Curry&Lohmann1982QuatResearch
CHN115-70	-29.8974	-35.5974	2340	30.479	0.74	Curry&Lohmann1982QuatResearch
CHN115-70	-29.8974	-35.5974	2340	37.559	0.96	Curry&Lohmann1982QuatResearch
CHN82-24	43.5059	-30.6941	3070.01	2.1072	1.11	Sarnthein1994Paleoc
CHN82-24	43.5059	-30.6941	3070.01	2.1072	0.99	Sarnthein1994Paleoc
CHN82-24	43.5059	-30.6941	3070.01	2.5817	0.85	Sarnthein1994Paleoc
CHN82-24	43.5059	-30.6941	3070.01	4.1708	1.27	Sarnthein1994Paleoc
CHN82-24	43.5059	-30.6941	3070.01	4.1708	1.01	Sarnthein1994Paleoc
CHN82-24	43.5059	-30.6941	3070.01	5.3918	1.29	Sarnthein1994Paleoc
CHN82-24	43.5059	-30.6941	3070.01	5.3918	1.03	Sarnthein1994Paleoc
CHN82-24	43.5059	-30.6941	3070.01	8.9477	0.91	Sarnthein1994Paleoc
CHN82-24	43.5059	-30.6941	3070.01	10.835	1.04	Sarnthein1994Paleoc
CHN82-24	43.5059	-30.6941	3070.01	11.303	1.05	Sarnthein1994Paleoc
CHN82-24	43.5059	-30.6941	3070.01	11.303	0.87	Sarnthein1994Paleoc
CHN82-24	43.5059	-30.6941	3070.01	13.543	0.88	Sarnthein1994Paleoc
CHN82-24	43.5059	-30.6941	3070.01	18.047	0.67	Sarnthein1994Paleoc
CHN82-24	43.5059	-30.6941	3070.01	18.5	0.42	Sarnthein1994Paleoc
CHN82-24	43.5059	-30.6941	3070.01	18.956	0.48	Sarnthein1994Paleoc
CHN82-24	43.5059	-30.6941	3070.01	19.199	0.53	Sarnthein1994Paleoc
CHN82-24	43.5059	-30.6941	3070.01	20.852	0.48	Sarnthein1994Paleoc
CHN82-24	43.5059	-30.6941	3070.01	21.161	0.59	Sarnthein1994Paleoc
CHN82-24	43.5059	-30.6941	3070.01	23.397	0.7	Sarnthein1994Paleoc
CHN82-24	43.5059	-30.6941	3070.01	24.831	0.6	Sarnthein1994Paleoc
CHN82-24	43.5059	-30.6941	3070.01	25.884	0.76	Sarnthein1994Paleoc
CHN82-24	43.5059	-30.6941	3070.01	28.41	1	Sarnthein1994Paleoc
CHN82-24	43.5059	-30.6941	3070.01	30.671	0.63	Sarnthein1994Paleoc
CHN82-24	43.5059	-30.6941	3070.01	30.932	1.23	Sarnthein1994Paleoc
CHN82-24	43.5059	-30.6941	3070.01	32.403	0.95	Sarnthein1994Paleoc
CHN82-24	43.5059	-30.6941	3070.01	33.521	0.93	Sarnthein1994Paleoc
CHN82-24	43.5059	-30.6941	3070.01	33.911	0.86	Sarnthein1994Paleoc
CHN82-24	43.5059	-30.6941	3070.01	35.439	0.89	Sarnthein1994Paleoc
DSDP502	11.5008	-79.4005	3051.01	0.6	0.87	deMenocal1992Paleoc
DSDP502	11.5008	-79.4005	3051.01	4	0.93	deMenocal1992Paleoc
DSDP502	11.5008	-79.4005	3051.01	7.8	0.85	deMenocal1992Paleoc
DSDP502	11.5008	-79.4005	3051.01	12.3	0.53	deMenocal1992Paleoc
DSDP502	11.5008	-79.4005	3051.01	15.3	1.16	deMenocal1992Paleoc
DSDP502	11.5008	-79.4005	3051.01	18	1.29	deMenocal1992Paleoc
DSDP502	11.5008	-79.4005	3051.01	20	1.31	deMenocal1992Paleoc
DSDP502	11.5008	-79.4005	3051.01	25.1	1.31	deMenocal1992Paleoc
EN066-16	5.5026	-21.0974	3160	3.4384	0.94	Curry&Lohmann1983Nature
EN066-16	5.5026	-21.0974	3160	5.5043	0.99	Curry&Lohmann1983Nature
EN066-16	5.5026	-21.0974	3160	7.9067	0.57	Curry&Lohmann1983Nature
EN066-16	5.5026	-21.0974	3160	10.56	0.95	Curry&Lohmann1983Nature
EN066-16	5.5026	-21.0974	3160	12.833	0.77	Curry&Lohmann1983Nature
EN066-16	5.5026	-21.0974	3160	15.326	0.47	Curry&Lohmann1983Nature
EN066-16	5.5026	-21.0974	3160	18.182	0.44	Curry&Lohmann1983Nature
EN066-16	5.5026	-21.0974	3160	20.075	0.31	Curry&Lohmann1983Nature
EN066-16	5.5026	-21.0974	3160	22.281	0.43	Curry&Lohmann1983Nature
EN066-16	5.5026	-21.0974	3160	25.482	0.43	Curry&Lohmann1983Nature
EN066-16	5.5026	-21.0974	3160	27.528	0.4	Curry&Lohmann1983Nature
EN066-16	5.5026	-21.0974	3160	29.587	0.46	Curry&Lohmann1983Nature
EN066-16	5.5026	-21.0974	3160	31.609	0.51	Curry&Lohmann1983Nature
EN066-16	5.5026	-21.0974	3160	31.609	0.5	Curry&Lohmann1983Nature
EN066-16	5.5026	-21.0974	3160	32.969	0.54	Curry&Lohmann1983Nature
EN066-16	5.5026	-21.0974	3160	34.467	0.44	Curry&Lohmann1983Nature
EN066-16	5.5026	-21.0974	3160	34.467	0.28	Curry&Lohmann1983Nature
EN066-16	5.5026	-21.0974	3160	40.513	0.71	Curry&Lohmann1983Nature
EN066-16	5.5026	-21.0974	3160	45.181	0.84	Curry&Lohmann1983Nature
EN066-16	5.5026	-21.0974	3160	45.181	0.81	Curry&Lohmann1983Nature
EN066-21	4.2017	-20.5983	3792	1.9089	0.78	Curry&Lohmann1983Nature
EN066-21	4.2017	-20.5983	3792	4.4353	0.83	Curry&Lohmann1983Nature
EN066-21	4.2017	-20.5983	3792	8.5361	0.9	Curry&Lohmann1983Nature
EN066-21	4.2017	-20.5983	3792	11.29	0.69	Curry&Lohmann1983Nature
EN066-21	4.2017	-20.5983	3792	13.589	0.54	Curry&Lohmann1983Nature
EN066-21	4.2017	-20.5983	3792	15.261	0.34	Curry&Lohmann1983Nature
EN066-21	4.2017	-20.5983	3792	16.703	0.17	Curry&Lohmann1983Nature
EN066-21	4.2017	-20.5983	3792	19.106	0.12	Curry&Lohmann1983Nature
EN066-21	4.2017	-20.5983	3792	22.098	0.19	Curry&Lohmann1983Nature
EN066-21	4.2017	-20.5983	3792	24.282	-0.02	Curry&Lohmann1983Nature
EN066-21	4.2017	-20.5983	3792	26.548	0.27	Curry&Lohmann1983Nature
EN066-21	4.2017	-20.5983	3792	28.868	0.28	Curry&Lohmann1983Nature
EN066-21	4.2017	-20.5983	3792	30.974	0.42	Curry&Lohmann1983Nature
EN066-21	4.2017	-20.5983	3792	33.8	0.39	Curry&Lohmann1983Nature
EN066-21	4.2017	-20.5983	3792	37.618	0.09	Curry&Lohmann1983Nature
EN066-21	4.2017	-20.5983	3792	43.802	0.55	Curry&Lohmann1983Nature
EN066-21	4.2017	-20.5983	3792	43.802	0.43	Curry&Lohmann1983Nature
EN066-26	3.1047	-19.9953	4745	2.3961	0.84	Curry&Lohmann1983Nature
EN066-26	3.1047	-19.9953	4745	7.5712	0.52	Curry&Lohmann1983Nature
EN066-26	3.1047	-19.9953	4745	10.534	0.24	Curry&Lohmann1983Nature
EN066-26	3.1047	-19.9953	4745	12.592	0.51	Curry&Lohmann1983Nature
EN066-26	3.1047	-19.9953	4745	14.824	0.2	Curry&Lohmann1983Nature
EN066-26	3.1047	-19.9953	4745	17.575	0.19	Curry&Lohmann1983Nature
EN066-26	3.1047	-19.9953	4745	20.433	0.1	Curry&Lohmann1983Nature
EN066-26	3.1047	-19.9953	4745	23.736	-0.16	Curry&Lohmann1983Nature
EN066-26	3.1047	-19.9953	4745	26.58	-0.18	Curry&Lohmann1983Nature
EN066-26	3.1047	-19.9953	4745	28.663	-0.25	Curry&Lohmann1983Nature
EN066-26	3.1047	-19.9953	4745	30.327	-0.06	Curry&Lohmann1983Nature
EN066-26	3.1047	-19.9953	4745	32.086	0.1	Curry&Lohmann1983Nature
EN066-26	3.1047	-19.9953	4745	33.914	0.05	Curry&Lohmann1983Nature
EN066-26	3.1047	-19.9953	4745	36.016	0.13	Curry&Lohmann1983Nature
EN066-26	3.1047	-19.9953	4745	45.729	0.07	Curry&Lohmann1983Nature
EN066-32	2.5076	-19.6924	4998.01	2.3961	0.86	Curry&Lohmann1983Nature
EN066-32	2.5076	-19.6924	4998.01	4.6572	0.91	Curry&Lohmann1983Nature
EN066-32	2.5076	-19.6924	4998.01	6.8286	0.9	Curry&Lohmann1983Nature
EN066-32	2.5076	-19.6924	4998.01	9.5614	0.6	Curry&Lohmann1983Nature
EN066-32	2.5076	-19.6924	4998.01	11.198	0.82	Curry&Lohmann1983Nature
EN066-32	2.5076	-19.6924	4998.01	13.203	0.54	Curry&Lohmann1983Nature
EN066-32	2.5076	-19.6924	4998.01	15.311	0.63	Curry&Lohmann1983Nature
EN066-32	2.5076	-19.6924	4998.01	17.853	0.41	Curry&Lohmann1983Nature
EN066-32	2.5076	-19.6924	4998.01	19.611	0.04	Curry&Lohmann1983Nature
EN066-32	2.5076	-19.6924	4998.01	21.042	0.06	Curry&Lohmann1983Nature
EN066-32	2.5076	-19.6924	4998.01	22.613	-0.3	Curry&Lohmann1983Nature
EN066-32	2.5076	-19.6924	4998.01	32.159	-0.19	Curry&Lohmann1983Nature
EN066-32	2.5076	-19.6924	4998.01	34.45	0.22	Curry&Lohmann1983Nature
EN066-32	2.5076	-19.6924	4998.01	36.472	0.14	Curry&Lohmann1983Nature
EN066-32	2.5076	-19.6924	4998.01	38.609	0.17	Curry&Lohmann1983Nature
EN066-36	4.3025	-20.1975	4095	5.0984	0.63	Curry&Lohmann1983Nature
EN066-36	4.3025	-20.1975	4095	7.4865	0.6	Curry&Lohmann1983Nature
EN066-36	4.3025	-20.1975	4095	10.203	0.58	Curry&Lohmann1983Nature
EN066-36	4.3025	-20.1975	4095	12.332	0.75	Curry&Lohmann1983Nature
EN066-36	4.3025	-20.1975	4095	14.866	0.33	Curry&Lohmann1983Nature
EN066-36	4.3025	-20.1975	4095	17.88	0.38	Curry&Lohmann1983Nature
EN066-36	4.3025	-20.1975	4095	20.277	0.19	Curry&Lohmann1983Nature
EN066-36	4.3025	-20.1975	4095	22.73	0.06	Curry&Lohmann1983Nature
EN066-36	4.3025	-20.1975	4095	25.067	0.23	Curry&Lohmann1983Nature
EN066-36	4.3025	-20.1975	4095	25.067	0.16	Curry&Lohmann1983Nature
EN066-36	4.3025	-20.1975	4095	26.386	0.03	Curry&Lohmann1983Nature
EN066-36	4.3025	-20.1975	4095	30.405	0.22	Curry&Lohmann1983Nature
EN066-36	4.3025	-20.1975	4095	31.913	0.14	Curry&Lohmann1983Nature
EN066-36	4.3025	-20.1975	4095	39.542	0.17	Curry&Lohmann1983Nature
EN066-36	4.3025	-20.1975	4095	44.832	0.04	Curry&Lohmann1983Nature
EN066-36	4.3025	-20.1975	4095	44.832	0.13	Curry&Lohmann1983Nature
EN066-38	4.9079	-20.4921	2937.01	2.3961	0.98	Curry&Lohmann1983Nature
EN066-38	4.9079	-20.4921	2937.01	2.3961	1.11	Curry&Lohmann1983Nature
EN066-38	4.9079	-20.4921	2937.01	5.9075	1.24	Curry&Lohmann1983Nature
EN066-38	4.9079	-20.4921	2937.01	9.0526	0.93	Curry&Lohmann1983Nature
EN066-38	4.9079	-20.4921	2937.01	9.0526	0.85	Curry&Lohmann1983Nature
EN066-38	4.9079	-20.4921	2937.01	11.436	1.09	Curry&Lohmann1983Nature
EN066-38	4.9079	-20.4921	2937.01	14.188	0.69	Curry&Lohmann1983Nature
EN066-38	4.9079	-20.4921	2937.01	16.043	0.41	Curry&Lohmann1983Nature
EN066-38	4.9079	-20.4921	2937.01	17.672	0.5	Curry&Lohmann1983Nature
EN066-38	4.9079	-20.4921	2937.01	20.312	0.69	Curry&Lohmann1983Nature
EN066-38	4.9079	-20.4921	2937.01	22.666	0.59	Curry&Lohmann1983Nature
EN066-38	4.9079	-20.4921	2937.01	24.783	0.41	Curry&Lohmann1983Nature
EN066-38	4.9079	-20.4921	2937.01	26.368	0.52	Curry&Lohmann1983Nature
EN066-38	4.9079	-20.4921	2937.01	29.07	0.55	Curry&Lohmann1983Nature
EN066-38	4.9079	-20.4921	2937.01	29.07	0.6	Curry&Lohmann1983Nature
EN066-38	4.9079	-20.4921	2937.01	30.775	0.62	Curry&Lohmann1983Nature
EN066-38	4.9079	-20.4921	2937.01	32.64	0.7	Curry&Lohmann1983Nature
EN066-38	4.9079	-20.4921	2937.01	34.22	0.53	Curry&Lohmann1983Nature
EN066-44	5.3033	-21.6967	3423	4.3954	1.15	Curry&Lohmann1983Nature
EN066-44	5.3033	-21.6967	3423	4.3954	0.94	Curry&Lohmann1983Nature
EN066-44	5.3033	-21.6967	3423	9.9518	0.95	Curry&Lohmann1983Nature
EN066-44	5.3033	-21.6967	3423	9.9518	1.15	Curry&Lohmann1983Nature
EN066-44	5.3033	-21.6967	3423	12.776	0.61	Curry&Lohmann1983Nature
EN066-44	5.3033	-21.6967	3423	15.085	0.59	Curry&Lohmann1983Nature
EN066-44	5.3033	-21.6967	3423	16.094	0.6	Curry&Lohmann1983Nature
EN066-44	5.3033	-21.6967	3423	16.894	0.54	Curry&Lohmann1983Nature
EN066-44	5.3033	-21.6967	3423	16.894	0.4	Curry&Lohmann1983Nature
EN066-44	5.3033	-21.6967	3423	18.566	0.45	Curry&Lohmann1983Nature
EN066-44	5.3033	-21.6967	3423	20.499	0.62	Curry&Lohmann1983Nature
EN066-44	5.3033	-21.6967	3423	20.499	0.48	Curry&Lohmann1983Nature
EN066-44	5.3033	-21.6967	3423	23.985	0.48	Curry&Lohmann1983Nature
EN066-44	5.3033	-21.6967	3423	23.985	0.5	Curry&Lohmann1983Nature
EN066-44	5.3033	-21.6967	3423	28.878	0.75	Curry&Lohmann1983Nature
EN066-44	5.3033	-21.6967	3423	28.878	0.55	Curry&Lohmann1983Nature
EN066-44	5.3033	-21.6967	3423	32.431	0.61	Curry&Lohmann1983Nature
EN066-44	5.3033	-21.6967	3423	32.431	0.57	Curry&Lohmann1983Nature
EN066-44	5.3033	-21.6967	3423	32.431	0.53	Curry&Lohmann1983Nature
EN066-44	5.3033	-21.6967	3423	35.906	0.69	Curry&Lohmann1983Nature
EN066-44	5.3033	-21.6967	3423	41.87	0.62	Curry&Lohmann1983Nature
EN066-44	5.3033	-21.6967	3423	45.03	0.71	Curry&Lohmann1983Nature
EN066-44	5.3033	-21.6967	3423	45.03	0.84	Curry&Lohmann1983Nature
EN066-44	5.3033	-21.6967	3423	45.03	0.67	Curry&Lohmann1983Nature
EN066-44	5.3033	-21.6967	3423	45.03	0.49	Curry&Lohmann1983Nature
EW9209-1JPC	5.9065	-44.1935	4056.01	2.3961	0.53	Curry&Oppo1997Paleoc
EW9209-1JPC	5.9065	-44.1935	4056.01	3.8794	0.77	Curry&Oppo1997Paleoc
EW9209-1JPC	5.9065	-44.1935	4056.01	5.444	0.38	Curry&Oppo1997Paleoc
EW9209-1JPC	5.9065	-44.1935	4056.01	6.491	0.81	Curry&Oppo1997Paleoc
EW9209-1JPC	5.9065	-44.1935	4056.01	7.5527	0.94	Curry&Oppo1997Paleoc
EW9209-1JPC	5.9065	-44.1935	4056.01	9.0336	0.13	Curry&Oppo1997Paleoc
EW9209-1JPC	5.9065	-44.1935	4056.01	10.779	0.94	Curry&Oppo1997Paleoc
EW9209-1JPC	5.9065	-44.1935	4056.01	12.895	0.39	Curry&Oppo1997Paleoc
EW9209-1JPC	5.9065	-44.1935	4056.01	14.368	0.14	Curry&Oppo1997Paleoc
EW9209-1JPC	5.9065	-44.1935	4056.01	14.935	-0.02	Curry&Oppo1997Paleoc
EW9209-1JPC	5.9065	-44.1935	4056.01	15.518	0.21	Curry&Oppo1997Paleoc
EW9209-1JPC	5.9065	-44.1935	4056.01	17.739	0.09	Curry&Oppo1997Paleoc
EW9209-1JPC	5.9065	-44.1935	4056.01	18.544	-0.19	Curry&Oppo1997Paleoc
EW9209-1JPC	5.9065	-44.1935	4056.01	19.093	0.17	Curry&Oppo1997Paleoc
EW9209-1JPC	5.9065	-44.1935	4056.01	19.713	0.05	Curry&Oppo1997Paleoc
EW9209-1JPC	5.9065	-44.1935	4056.01	20.129	0.14	Curry&Oppo1997Paleoc
EW9209-1JPC	5.9065	-44.1935	4056.01	20.436	0.62	Curry&Oppo1997Paleoc
EW9209-1JPC	5.9065	-44.1935	4056.01	20.897	0.22	Curry&Oppo1997Paleoc
EW9209-1JPC	5.9065	-44.1935	4056.01	21.409	0.22	Curry&Oppo1997Paleoc
EW9209-1JPC	5.9065	-44.1935	4056.01	22.02	-0.1	Curry&Oppo1997Paleoc
EW9209-1JPC	5.9065	-44.1935	4056.01	23.111	0.11	Curry&Oppo1997Paleoc
EW9209-1JPC	5.9065	-44.1935	4056.01	24.031	0.23	Curry&Oppo1997Paleoc
EW9209-1JPC	5.9065	-44.1935	4056.01	25.055	0	Curry&Oppo1997Paleoc
EW9209-1JPC	5.9065	-44.1935	4056.01	26.105	0.17	Curry&Oppo1997Paleoc
EW9209-1JPC	5.9065	-44.1935	4056.01	26.86	-0.12	Curry&Oppo1997Paleoc
EW9209-1JPC	5.9065	-44.1935	4056.01	27.417	0.32	Curry&Oppo1997Paleoc
EW9209-1JPC	5.9065	-44.1935	4056.01	27.828	-0.18	Curry&Oppo1997Paleoc
EW9209-1JPC	5.9065	-44.1935	4056.01	28.327	0.11	Curry&Oppo1997Paleoc
EW9209-1JPC	5.9065	-44.1935	4056.01	28.839	0.14	Curry&Oppo1997Paleoc
EW9209-1JPC	5.9065	-44.1935	4056.01	29.541	-0.18	Curry&Oppo1997Paleoc
EW9209-1JPC	5.9065	-44.1935	4056.01	30.081	0.02	Curry&Oppo1997Paleoc
EW9209-1JPC	5.9065	-44.1935	4056.01	30.649	0.22	Curry&Oppo1997Paleoc
EW9209-1JPC	5.9065	-44.1935	4056.01	31.468	0.31	Curry&Oppo1997Paleoc
EW9209-1JPC	5.9065	-44.1935	4056.01	32.117	0.39	Curry&Oppo1997Paleoc
EW9209-1JPC	5.9065	-44.1935	4056.01	32.827	0.39	Curry&Oppo1997Paleoc
EW9209-1JPC	5.9065	-44.1935	4056.01	33.939	0.25	Curry&Oppo1997Paleoc
EW9209-1JPC	5.9065	-44.1935	4056.01	34.349	0.44	Curry&Oppo1997Paleoc
EW9209-1JPC	5.9065	-44.1935	4056.01	34.8	0.51	Curry&Oppo1997Paleoc
EW9209-1JPC	5.9065	-44.1935	4056.01	35.564	0.49	Curry&Oppo1997Paleoc
EW9209-1JPC	5.9065	-44.1935	4056.01	36.228	0.67	Curry&Oppo1997Paleoc
EW9209-1JPC	5.9065	-44.1935	4056.01	37.115	0.83	Curry&Oppo1997Paleoc
EW9209-1JPC	5.9065	-44.1935	4056.01	38.246	0.34	Curry&Oppo1997Paleoc
EW9209-1JPC	5.9065	-44.1935	4056.01	38.929	0.13	Curry&Oppo1997Paleoc
EW9209-1JPC	5.9065	-44.1935	4056.01	39.477	0.38	Curry&Oppo1997Paleoc
EW9209-1JPC	5.9065	-44.1935	4056.01	40.199	0.36	Curry&Oppo1997Paleoc
EW9209-1JPC	5.9065	-44.1935	4056.01	40.737	0.24	Curry&Oppo1997Paleoc
EW9209-1JPC	5.9065	-44.1935	4056.01	41.225	0.11	Curry&Oppo1997Paleoc
EW9209-1JPC	5.9065	-44.1935	4056.01	41.761	0.52	Curry&Oppo1997Paleoc
EW9209-1JPC	5.9065	-44.1935	4056.01	42.233	0.31	Curry&Oppo1997Paleoc
EW9209-1JPC	5.9065	-44.1935	4056.01	42.746	0.54	Curry&Oppo1997Paleoc
EW9209-1JPC	5.9065	-44.1935	4056.01	43.434	0.65	Curry&Oppo1997Paleoc
EW9209-1JPC	5.9065	-44.1935	4056.01	43.823	0.66	Curry&Oppo1997Paleoc
EW9209-1JPC	5.9065	-44.1935	4056.01	44.134	0.67	Curry&Oppo1997Paleoc
EW9209-1JPC	5.9065	-44.1935	4056.01	44.582	0.96	Curry&Oppo1997Paleoc
EW9209-1JPC	5.9065	-44.1935	4056.01	44.918	0.5	Curry&Oppo1997Paleoc
EW9209-1JPC	5.9065	-44.1935	4056.01	45.279	0.12	Curry&Oppo1997Paleoc
EW9209-1JPC	5.9065	-44.1935	4056.01	45.745	0.45	Curry&Oppo1997Paleoc
EW9209-1JPC	5.9065	-44.1935	4056.01	46.157	0.56	Curry&Oppo1997Paleoc
GeoB1041	-3.4968	-7.5968	4033	0.013611	0.58	Bickert2009Pangaea
GeoB1041	-3.4968	-7.5968	4033	1.546	0.89	Bickert2009Pangaea
GeoB1041	-3.4968	-7.5968	4033	2.9504	0.85	Bickert2009Pangaea
GeoB1041	-3.4968	-7.5968	4033	3.9819	0.87	Bickert2009Pangaea
GeoB1041	-3.4968	-7.5968	4033	5.0901	0.82	Bickert2009Pangaea
GeoB1041	-3.4968	-7.5968	4033	6.055	0.64	Bickert2009Pangaea
GeoB1041	-3.4968	-7.5968	4033	7.1104	0.8	Bickert2009Pangaea
GeoB1041	-3.4968	-7.5968	4033	8.1251	0.95	Bickert2009Pangaea
GeoB1041	-3.4968	-7.5968	4033	8.9518	0.52	Bickert2009Pangaea
GeoB1041	-3.4968	-7.5968	4033	9.5935	0.77	Bickert2009Pangaea
GeoB1041	-3.4968	-7.5968	4033	10.234	0.86	Bickert2009Pangaea
GeoB1041	-3.4968	-7.5968	4033	10.453	0.81	Bickert2009Pangaea
GeoB1041	-3.4968	-7.5968	4033	11.768	0.49	Bickert2009Pangaea
GeoB1041	-3.4968	-7.5968	4033	13.406	0.51	Bickert2009Pangaea
GeoB1041	-3.4968	-7.5968	4033	14.729	0.61	Bickert2009Pangaea
GeoB1041	-3.4968	-7.5968	4033	16.065	-0.03	Bickert2009Pangaea
GeoB1041	-3.4968	-7.5968	4033	17.746	-0.14	Bickert2009Pangaea
GeoB1041	-3.4968	-7.5968	4033	19.028	-0.41	Bickert2009Pangaea
GeoB1041	-3.4968	-7.5968	4033	20.079	-0.2	Bickert2009Pangaea
GeoB1041	-3.4968	-7.5968	4033	21.152	-0.2	Bickert2009Pangaea
GeoB1041	-3.4968	-7.5968	4033	22.192	-0.63	Bickert2009Pangaea
GeoB1041	-3.4968	-7.5968	4033	23.613	-0.44	Bickert2009Pangaea
GeoB1041	-3.4968	-7.5968	4033	24.994	-0.45	Bickert2009Pangaea
GeoB1041	-3.4968	-7.5968	4033	27.314	-0.07	Bickert2009Pangaea
GeoB1041	-3.4968	-7.5968	4033	29.805	-0.12	Bickert2009Pangaea
GeoB1041	-3.4968	-7.5968	4033	31.924	-0.08	Bickert2009Pangaea
GeoB1041	-3.4968	-7.5968	4033	35.132	-0.15	Bickert2009Pangaea
GeoB1041	-3.4968	-7.5968	4033	37.879	0	Bickert2009Pangaea
GeoB1101	1.7061	-10.8939	4588.01	1.9725	0.96	Bickert2003Pangaea
GeoB1101	1.7061	-10.8939	4588.01	4.7071	0.93	Bickert2003Pangaea
GeoB1101	1.7061	-10.8939	4588.01	7.4552	0.83	Bickert2003Pangaea
GeoB1101	1.7061	-10.8939	4588.01	9.3149	0.79	Bickert2003Pangaea
GeoB1101	1.7061	-10.8939	4588.01	10.653	0.84	Bickert2003Pangaea
GeoB1101	1.7061	-10.8939	4588.01	11.507	0.68	Bickert2003Pangaea
GeoB1101	1.7061	-10.8939	4588.01	14.118	0.73	Bickert2003Pangaea
GeoB1101	1.7061	-10.8939	4588.01	16.49	0.19	Bickert2003Pangaea
GeoB1101	1.7061	-10.8939	4588.01	19.022	-0.42	Bickert2003Pangaea
GeoB1101	1.7061	-10.8939	4588.01	21.93	-0.64	Bickert2003Pangaea
GeoB1101	1.7061	-10.8939	4588.01	25.291	-0.03	Bickert2003Pangaea
GeoB1101	1.7061	-10.8939	4588.01	30.67	-0.23	Bickert2003Pangaea
GeoB1101	1.7061	-10.8939	4588.01	35.571	0.04	Bickert2003Pangaea
GeoB1101	1.7061	-10.8939	4588.01	42.079	0.24	Bickert2003Pangaea
GeoB1101	1.7061	-10.8939	4588.01	46.15	0.19	Bickert2003Pangaea
GeoB1112	-5.796	-10.796	3125	0.52595	0.98	Bickert2003Pangaea
GeoB1112	-5.796	-10.796	3125	3.1387	0.87	Bickert2003Pangaea
GeoB1112	-5.796	-10.796	3125	3.7822	0.93	Bickert2003Pangaea
GeoB1112	-5.796	-10.796	3125	5.1673	1.03	Bickert2003Pangaea
GeoB1112	-5.796	-10.796	3125	7.1724	0.92	Bickert2003Pangaea
GeoB1112	-5.796	-10.796	3125	7.1724	1.01	Bickert2003Pangaea
GeoB1112	-5.796	-10.796	3125	8.9083	1.08	Bickert2003Pangaea
GeoB1112	-5.796	-10.796	3125	9.7138	0.62	Bickert2003Pangaea
GeoB1112	-5.796	-10.796	3125	10.093	0.77	Bickert2003Pangaea
GeoB1112	-5.796	-10.796	3125	11.312	0.79	Bickert2003Pangaea
GeoB1112	-5.796	-10.796	3125	11.762	0.91	Bickert2003Pangaea
GeoB1112	-5.796	-10.796	3125	12.672	0.54	Bickert2003Pangaea
GeoB1112	-5.796	-10.796	3125	13.798	0.58	Bickert2003Pangaea
GeoB1112	-5.796	-10.796	3125	15.257	0.53	Bickert2003Pangaea
GeoB1112	-5.796	-10.796	3125	16.896	0.11	Bickert2003Pangaea
GeoB1112	-5.796	-10.796	3125	18.586	0.23	Bickert2003Pangaea
GeoB1112	-5.796	-10.796	3125	19.845	0.26	Bickert2003Pangaea
GeoB1112	-5.796	-10.796	3125	20.815	0.3	Bickert2003Pangaea
GeoB1112	-5.796	-10.796	3125	21.741	0.32	Bickert2003Pangaea
GeoB1112	-5.796	-10.796	3125	22.839	0.52	Bickert2003Pangaea
GeoB1112	-5.796	-10.796	3125	24.043	0.34	Bickert2003Pangaea
GeoB1112	-5.796	-10.796	3125	25.48	0.44	Bickert2003Pangaea
GeoB1112	-5.796	-10.796	3125	27.658	0.51	Bickert2003Pangaea
GeoB1112	-5.796	-10.796	3125	29.735	0.58	Bickert2003Pangaea
GeoB1112	-5.796	-10.796	3125	31.252	0.58	Bickert2003Pangaea
GeoB1112	-5.796	-10.796	3125	33.144	0.53	Bickert2003Pangaea
GeoB1112	-5.796	-10.796	3125	34.841	0.7	Bickert2003Pangaea
GeoB1112	-5.796	-10.796	3125	36.15	0.59	Bickert2003Pangaea
GeoB1112	-5.796	-10.796	3125	37.567	0.49	Bickert2003Pangaea
GeoB1112	-5.796	-10.796	3125	39.531	0.54	Bickert2003Pangaea
GeoB1112	-5.796	-10.796	3125	40.689	0.54	Bickert2003Pangaea
GeoB1117	-3.7982	-14.8982	3984	3.9981	0.92	Bickert2001Pangaea
GeoB1117	-3.7982	-14.8982	3984	6.0959	0.05	Bickert2001Pangaea
GeoB1117	-3.7982	-14.8982	3984	8.2187	0.84	Bickert2001Pangaea
GeoB1117	-3.7982	-14.8982	3984	9.7601	0.89	Bickert2001Pangaea
GeoB1117	-3.7982	-14.8982	3984	11.355	0.76	Bickert2001Pangaea
GeoB1117	-3.7982	-14.8982	3984	13.046	0.98	Bickert2001Pangaea
GeoB1117	-3.7982	-14.8982	3984	14.269	0.51	Bickert2001Pangaea
GeoB1117	-3.7982	-14.8982	3984	15.118	0.67	Bickert2001Pangaea
GeoB1117	-3.7982	-14.8982	3984	15.974	0.53	Bickert2001Pangaea
GeoB1117	-3.7982	-14.8982	3984	16.767	0.04	Bickert2001Pangaea
GeoB1117	-3.7982	-14.8982	3984	17.718	-0.77	Bickert2001Pangaea
GeoB1117	-3.7982	-14.8982	3984	18.514	-0.08	Bickert2001Pangaea
GeoB1117	-3.7982	-14.8982	3984	19.249	-0.35	Bickert2001Pangaea
GeoB1117	-3.7982	-14.8982	3984	19.978	-0.42	Bickert2001Pangaea
GeoB1117	-3.7982	-14.8982	3984	20.736	-0.27	Bickert2001Pangaea
GeoB1117	-3.7982	-14.8982	3984	21.465	-0.36	Bickert2001Pangaea
GeoB1117	-3.7982	-14.8982	3984	22.175	-0.52	Bickert2001Pangaea
GeoB1117	-3.7982	-14.8982	3984	22.935	-0.6	Bickert2001Pangaea
GeoB1117	-3.7982	-14.8982	3984	23.588	-0.34	Bickert2001Pangaea
GeoB1117	-3.7982	-14.8982	3984	24.157	0.05	Bickert2001Pangaea
GeoB1117	-3.7982	-14.8982	3984	24.778	-0.2	Bickert2001Pangaea
GeoB1117	-3.7982	-14.8982	3984	25.524	0.13	Bickert2001Pangaea
GeoB1117	-3.7982	-14.8982	3984	26.418	0.28	Bickert2001Pangaea
GeoB1117	-3.7982	-14.8982	3984	27.339	0.05	Bickert2001Pangaea
GeoB1117	-3.7982	-14.8982	3984	28.336	0.43	Bickert2001Pangaea
GeoB1117	-3.7982	-14.8982	3984	29.531	0.28	Bickert2001Pangaea
GeoB1117	-3.7982	-14.8982	3984	30.54	0.38	Bickert2001Pangaea
GeoB1117	-3.7982	-14.8982	3984	31.414	0.14	Bickert2001Pangaea
GeoB1117	-3.7982	-14.8982	3984	32.24	-0.05	Bickert2001Pangaea
GeoB1117	-3.7982	-14.8982	3984	33.854	-0.23	Bickert2001Pangaea
GeoB1117	-3.7982	-14.8982	3984	34.748	-0.3	Bickert2001Pangaea
GeoB1117	-3.7982	-14.8982	3984	35.581	0.13	Bickert2001Pangaea
GeoB1117	-3.7982	-14.8982	3984	36.58	0.11	Bickert2001Pangaea
GeoB1117	-3.7982	-14.8982	3984	38.034	0.14	Bickert2001Pangaea
GeoB1117	-3.7982	-14.8982	3984	40.148	0.62	Bickert2001Pangaea
GeoB1118	-3.5977	-16.3977	4675	0.013611	0.22	Bickert2009Pangaea
GeoB1118	-3.5977	-16.3977	4675	3.5363	-0.23	Bickert2009Pangaea
GeoB1118	-3.5977	-16.3977	4675	5.4322	0.37	Bickert2009Pangaea
GeoB1118	-3.5977	-16.3977	4675	6.194	0.67	Bickert2009Pangaea
GeoB1118	-3.5977	-16.3977	4675	8.0318	0.32	Bickert2009Pangaea
GeoB1118	-3.5977	-16.3977	4675	8.4842	0.5	Bickert2009Pangaea
GeoB1118	-3.5977	-16.3977	4675	9.231	0.09	Bickert2009Pangaea
GeoB1118	-3.5977	-16.3977	4675	10.128	0.46	Bickert2009Pangaea
GeoB1118	-3.5977	-16.3977	4675	10.128	0.64	Bickert2009Pangaea
GeoB1118	-3.5977	-16.3977	4675	10.9	0.6	Bickert2009Pangaea
GeoB1118	-3.5977	-16.3977	4675	11.498	0.5	Bickert2009Pangaea
GeoB1118	-3.5977	-16.3977	4675	11.846	0.34	Bickert2009Pangaea
GeoB1118	-3.5977	-16.3977	4675	12.852	-0.29	Bickert2009Pangaea
GeoB1118	-3.5977	-16.3977	4675	13.167	0.13	Bickert2009Pangaea
GeoB1118	-3.5977	-16.3977	4675	13.717	0.5	Bickert2009Pangaea
GeoB1118	-3.5977	-16.3977	4675	14.438	-0.02	Bickert2009Pangaea
GeoB1118	-3.5977	-16.3977	4675	14.438	0.19	Bickert2009Pangaea
GeoB1118	-3.5977	-16.3977	4675	16.539	-0.14	Bickert2009Pangaea
GeoB1118	-3.5977	-16.3977	4675	19.119	-1.04	Bickert2009Pangaea
GeoB1118	-3.5977	-16.3977	4675	20.724	-0.21	Bickert2009Pangaea
GeoB1118	-3.5977	-16.3977	4675	22.087	-0.68	Bickert2009Pangaea
GeoB1118	-3.5977	-16.3977	4675	23.362	-0.37	Bickert2009Pangaea
GeoB1118	-3.5977	-16.3977	4675	24.117	-0.5	Bickert2009Pangaea
GeoB1118	-3.5977	-16.3977	4675	24.854	-0.47	Bickert2009Pangaea
GeoB1118	-3.5977	-16.3977	4675	26.856	-0.43	Bickert2009Pangaea
GeoB1118	-3.5977	-16.3977	4675	27.963	-0.27	Bickert2009Pangaea
GeoB1118	-3.5977	-16.3977	4675	29.137	-0.35	Bickert2009Pangaea
GeoB1118	-3.5977	-16.3977	4675	30.319	-0.41	Bickert2009Pangaea
GeoB1118	-3.5977	-16.3977	4675	31.414	-0.36	Bickert2009Pangaea
GeoB1118	-3.5977	-16.3977	4675	32.674	0.03	Bickert2009Pangaea
GeoB1118	-3.5977	-16.3977	4675	34.38	0.04	Bickert2009Pangaea
GeoB1118	-3.5977	-16.3977	4675	35.394	-0.54	Bickert2009Pangaea
GeoB1118	-3.5977	-16.3977	4675	36.587	-0.38	Bickert2009Pangaea
GeoB1118	-3.5977	-16.3977	4675	37.887	0	Bickert2009Pangaea
GeoB1118	-3.5977	-16.3977	4675	39.626	-0.08	Bickert2009Pangaea
GeoB1118	-3.5977	-16.3977	4675	40.516	-0.2	Bickert2009Pangaea
GeoB1211	-24.4924	7.5076	4089.01	2.9622	0.26	Bickert2009Pangaea
GeoB1211	-24.4924	7.5076	4089.01	5.7382	0.45	Bickert2009Pangaea
GeoB1211	-24.4924	7.5076	4089.01	5.7382	0.57	Bickert2009Pangaea
GeoB1211	-24.4924	7.5076	4089.01	8.4354	0.3	Bickert2009Pangaea
GeoB1211	-24.4924	7.5076	4089.01	9.5369	0.3	Bickert2009Pangaea
GeoB1211	-24.4924	7.5076	4089.01	9.9851	0.38	Bickert2009Pangaea
GeoB1211	-24.4924	7.5076	4089.01	11.516	0.53	Bickert2009Pangaea
GeoB1211	-24.4924	7.5076	4089.01	12.176	0.35	Bickert2009Pangaea
GeoB1211	-24.4924	7.5076	4089.01	13.475	0.19	Bickert2009Pangaea
GeoB1211	-24.4924	7.5076	4089.01	14.681	0	Bickert2009Pangaea
GeoB1211	-24.4924	7.5076	4089.01	14.681	0.02	Bickert2009Pangaea
GeoB1211	-24.4924	7.5076	4089.01	16.17	0.2	Bickert2009Pangaea
GeoB1211	-24.4924	7.5076	4089.01	18.935	-0.35	Bickert2009Pangaea
GeoB1211	-24.4924	7.5076	4089.01	22.086	0.25	Bickert2009Pangaea
GeoB1211	-24.4924	7.5076	4089.01	24.99	0.07	Bickert2009Pangaea
GeoB1211	-24.4924	7.5076	4089.01	28.997	0.26	Bickert2009Pangaea
GeoB1211	-24.4924	7.5076	4089.01	31.834	0.32	Bickert2009Pangaea
GeoB1211	-24.4924	7.5076	4089.01	35.081	0.22	Bickert2009Pangaea
GeoB1211	-24.4924	7.5076	4089.01	39.36	0.07	Bickert2009Pangaea
GeoB1214	-24.6955	7.2045	3210	1.5363	0.88	Bickert2003Pangaea
GeoB1214	-24.6955	7.2045	3210	2.6477	0.68	Bickert2003Pangaea
GeoB1214	-24.6955	7.2045	3210	4.9947	0.69	Bickert2003Pangaea
GeoB1214	-24.6955	7.2045	3210	5.7623	0.69	Bickert2003Pangaea
GeoB1214	-24.6955	7.2045	3210	7.3628	0.51	Bickert2003Pangaea
GeoB1214	-24.6955	7.2045	3210	9.3521	0.66	Bickert2003Pangaea
GeoB1214	-24.6955	7.2045	3210	9.3521	0.83	Bickert2003Pangaea
GeoB1214	-24.6955	7.2045	3210	11.181	0.53	Bickert2003Pangaea
GeoB1214	-24.6955	7.2045	3210	13.324	0.56	Bickert2003Pangaea
GeoB1214	-24.6955	7.2045	3210	14.336	0.47	Bickert2003Pangaea
GeoB1214	-24.6955	7.2045	3210	18.473	-0.3	Bickert2003Pangaea
GeoB1214	-24.6955	7.2045	3210	21.511	0.22	Bickert2003Pangaea
GeoB1214	-24.6955	7.2045	3210	23.335	0.23	Bickert2003Pangaea
GeoB1214	-24.6955	7.2045	3210	24.824	0.08	Bickert2003Pangaea
GeoB1214	-24.6955	7.2045	3210	27.326	0.16	Bickert2003Pangaea
GeoB1214	-24.6955	7.2045	3210	30.398	0.4	Bickert2003Pangaea
GeoB1214	-24.6955	7.2045	3210	32.755	0.23	Bickert2003Pangaea
GeoB1214	-24.6955	7.2045	3210	35.531	0.46	Bickert2003Pangaea
GeoB1214	-24.6955	7.2045	3210	39.908	0.65	Bickert2003Pangaea
GeoB1710	-23.3967	11.7033	2987	1.4189	0.36	Schmidl&Mackensen1997P-cubed
GeoB1710	-23.3967	11.7033	2987	3.2984	0.75	Schmidl&Mackensen1997P-cubed
GeoB1710	-23.3967	11.7033	2987	4.7288	0.37	Schmidl&Mackensen1997P-cubed
GeoB1710	-23.3967	11.7033	2987	6.0745	0.52	Schmidl&Mackensen1997P-cubed
GeoB1710	-23.3967	11.7033	2987	7.5174	0.29	Schmidl&Mackensen1997P-cubed
GeoB1710	-23.3967	11.7033	2987	8.6889	0.39	Schmidl&Mackensen1997P-cubed
GeoB1710	-23.3967	11.7033	2987	9.6185	0.51	Schmidl&Mackensen1997P-cubed
GeoB1710	-23.3967	11.7033	2987	10.302	0.13	Schmidl&Mackensen1997P-cubed
GeoB1710	-23.3967	11.7033	2987	10.99	0.59	Schmidl&Mackensen1997P-cubed
GeoB1710	-23.3967	11.7033	2987	11.881	0.14	Schmidl&Mackensen1997P-cubed
GeoB1710	-23.3967	11.7033	2987	12.892	0.3	Schmidl&Mackensen1997P-cubed
GeoB1710	-23.3967	11.7033	2987	13.833	0.06	Schmidl&Mackensen1997P-cubed
GeoB1710	-23.3967	11.7033	2987	14.731	0	Schmidl&Mackensen1997P-cubed
GeoB1710	-23.3967	11.7033	2987	15.662	0.02	Schmidl&Mackensen1997P-cubed
GeoB1710	-23.3967	11.7033	2987	16.548	-0.03	Schmidl&Mackensen1997P-cubed
GeoB1710	-23.3967	11.7033	2987	17.592	-0.04	Schmidl&Mackensen1997P-cubed
GeoB1710	-23.3967	11.7033	2987	18.214	-0.33	Schmidl&Mackensen1997P-cubed
GeoB1710	-23.3967	11.7033	2987	18.613	-0.21	Schmidl&Mackensen1997P-cubed
GeoB1710	-23.3967	11.7033	2987	19.016	-0.35	Schmidl&Mackensen1997P-cubed
GeoB1710	-23.3967	11.7033	2987	19.412	-0.24	Schmidl&Mackensen1997P-cubed
GeoB1710	-23.3967	11.7033	2987	19.807	-0.53	Schmidl&Mackensen1997P-cubed
GeoB1710	-23.3967	11.7033	2987	20.225	-0.36	Schmidl&Mackensen1997P-cubed
GeoB1710	-23.3967	11.7033	2987	20.638	-0.22	Schmidl&Mackensen1997P-cubed
GeoB1710	-23.3967	11.7033	2987	21.044	-0.29	Schmidl&Mackensen1997P-cubed
GeoB1710	-23.3967	11.7033	2987	21.44	-0.42	Schmidl&Mackensen1997P-cubed
GeoB1710	-23.3967	11.7033	2987	21.832	-0.06	Schmidl&Mackensen1997P-cubed
GeoB1710	-23.3967	11.7033	2987	22.215	-0.1	Schmidl&Mackensen1997P-cubed
GeoB1710	-23.3967	11.7033	2987	22.608	-0.42	Schmidl&Mackensen1997P-cubed
GeoB1710	-23.3967	11.7033	2987	23.061	-0.36	Schmidl&Mackensen1997P-cubed
GeoB1710	-23.3967	11.7033	2987	23.41	-0.22	Schmidl&Mackensen1997P-cubed
GeoB1710	-23.3967	11.7033	2987	23.728	-0.04	Schmidl&Mackensen1997P-cubed
GeoB1710	-23.3967	11.7033	2987	24.098	-0.2	Schmidl&Mackensen1997P-cubed
GeoB1710	-23.3967	11.7033	2987	24.481	-0.12	Schmidl&Mackensen1997P-cubed
GeoB1710	-23.3967	11.7033	2987	24.92	0.02	Schmidl&Mackensen1997P-cubed
GeoB1710	-23.3967	11.7033	2987	25.421	-0.45	Schmidl&Mackensen1997P-cubed
GeoB1710	-23.3967	11.7033	2987	25.988	-0.2	Schmidl&Mackensen1997P-cubed
GeoB1710	-23.3967	11.7033	2987	26.584	0.33	Schmidl&Mackensen1997P-cubed
GeoB1710	-23.3967	11.7033	2987	27.187	-0.06	Schmidl&Mackensen1997P-cubed
GeoB1710	-23.3967	11.7033	2987	27.803	0.14	Schmidl&Mackensen1997P-cubed
GeoB1710	-23.3967	11.7033	2987	28.426	0.47	Schmidl&Mackensen1997P-cubed
GeoB1710	-23.3967	11.7033	2987	29.095	0.25	Schmidl&Mackensen1997P-cubed
GeoB1710	-23.3967	11.7033	2987	29.748	-0.13	Schmidl&Mackensen1997P-cubed
GeoB1710	-23.3967	11.7033	2987	30.405	0.21	Schmidl&Mackensen1997P-cubed
GeoB1710	-23.3967	11.7033	2987	31.004	-0.29	Schmidl&Mackensen1997P-cubed
GeoB1710	-23.3967	11.7033	2987	31.697	-0.29	Schmidl&Mackensen1997P-cubed
GeoB1710	-23.3967	11.7033	2987	32.394	-0.27	Schmidl&Mackensen1997P-cubed
GeoB1710	-23.3967	11.7033	2987	34.091	0.05	Schmidl&Mackensen1997P-cubed
GeoB1710	-23.3967	11.7033	2987	35.124	-0.32	Schmidl&Mackensen1997P-cubed
GeoB1710	-23.3967	11.7033	2987	36.305	-0.01	Schmidl&Mackensen1997P-cubed
GeoB1710	-23.3967	11.7033	2987	37.717	0.12	Schmidl&Mackensen1997P-cubed
GeoB1710	-23.3967	11.7033	2987	39.634	0.14	Schmidl&Mackensen1997P-cubed
GeoB1710	-23.3967	11.7033	2987	40.481	0.21	Schmidl&Mackensen1997P-cubed
GeoB3104	-3.6909	-37.6909	767.009	0.63762	1.43	Arz1999EPSL
GeoB3104	-3.6909	-37.6909	767.009	1.7234	1.4	Arz1999EPSL
GeoB3104	-3.6909	-37.6909	767.009	1.9852	1.37	Arz1999EPSL
GeoB3104	-3.6909	-37.6909	767.009	2.189	1.49	Arz1999EPSL
GeoB3104	-3.6909	-37.6909	767.009	2.6267	1.31	Arz1999EPSL
GeoB3104	-3.6909	-37.6909	767.009	3.2438	1.21	Arz1999EPSL
GeoB3104	-3.6909	-37.6909	767.009	3.8304	1.31	Arz1999EPSL
GeoB3104	-3.6909	-37.6909	767.009	5.2505	1.07	Arz1999EPSL
GeoB3104	-3.6909	-37.6909	767.009	6.3085	1.31	Arz1999EPSL
GeoB3104	-3.6909	-37.6909	767.009	6.5137	1.15	Arz1999EPSL
GeoB3104	-3.6909	-37.6909	767.009	6.7969	1.24	Arz1999EPSL
GeoB3104	-3.6909	-37.6909	767.009	7.9857	1.06	Arz1999EPSL
GeoB3104	-3.6909	-37.6909	767.009	8.3777	1.1	Arz1999EPSL
GeoB3104	-3.6909	-37.6909	767.009	8.5927	1.15	Arz1999EPSL
GeoB3104	-3.6909	-37.6909	767.009	9.5645	1.07	Arz1999EPSL
GeoB3104	-3.6909	-37.6909	767.009	9.7246	1.16	Arz1999EPSL
GeoB3104	-3.6909	-37.6909	767.009	11.137	0.94	Arz1999EPSL
GeoB3104	-3.6909	-37.6909	767.009	11.244	0.92	Arz1999EPSL
GeoB3104	-3.6909	-37.6909	767.009	11.455	0.89	Arz1999EPSL
GeoB3104	-3.6909	-37.6909	767.009	11.984	1.02	Arz1999EPSL
GeoB3104	-3.6909	-37.6909	767.009	12.299	1.18	Arz1999EPSL
GeoB3104	-3.6909	-37.6909	767.009	12.392	0.99	Arz1999EPSL
GeoB3104	-3.6909	-37.6909	767.009	12.458	1.12	Arz1999EPSL
GeoB3104	-3.6909	-37.6909	767.009	12.523	1.04	Arz1999EPSL
GeoB3104	-3.6909	-37.6909	767.009	12.847	1.05	Arz1999EPSL
GeoB3104	-3.6909	-37.6909	767.009	13.167	1.04	Arz1999EPSL
GeoB3104	-3.6909	-37.6909	767.009	13.243	1.27	Arz1999EPSL
GeoB3104	-3.6909	-37.6909	767.009	13.315	0.83	Arz1999EPSL
GeoB3104	-3.6909	-37.6909	767.009	13.827	0.62	Arz1999EPSL
GeoB3104	-3.6909	-37.6909	767.009	15.356	0.7	Arz1999EPSL
GeoB3104	-3.6909	-37.6909	767.009	16.321	0.81	Arz1999EPSL
GeoB3104	-3.6909	-37.6909	767.009	17.681	0.79	Arz1999EPSL
GeoB3104	-3.6909	-37.6909	767.009	17.999	0.87	Arz1999EPSL
GeoB3104	-3.6909	-37.6909	767.009	18.741	1.01	Arz1999EPSL
GeoB3104	-3.6909	-37.6909	767.009	18.981	0.71	Arz1999EPSL
GeoB3104	-3.6909	-37.6909	767.009	19.547	0.97	Arz1999EPSL
GeoB3104	-3.6909	-37.6909	767.009	19.861	0.83	Arz1999EPSL
GeoB3104	-3.6909	-37.6909	767.009	20.836	0.98	Arz1999EPSL
GeoB3104	-3.6909	-37.6909	767.009	21.136	0.85	Arz1999EPSL
GeoB3104	-3.6909	-37.6909	767.009	21.428	0.89	Arz1999EPSL
GeoB3104	-3.6909	-37.6909	767.009	21.769	0.99	Arz1999EPSL
GeoB3104	-3.6909	-37.6909	767.009	22.106	0.86	Arz1999EPSL
GeoB3104	-3.6909	-37.6909	767.009	22.244	0.96	Arz1999EPSL
GeoB3104	-3.6909	-37.6909	767.009	22.503	0.85	Arz1999EPSL
GeoB3104	-3.6909	-37.6909	767.009	22.804	0.89	Arz1999EPSL
GeoB3104	-3.6909	-37.6909	767.009	23.101	0.83	Arz1999EPSL
GeoB3104	-3.6909	-37.6909	767.009	23.228	0.83	Arz1999EPSL
GeoB3104	-3.6909	-37.6909	767.009	23.418	0.93	Arz1999EPSL
GeoB3104	-3.6909	-37.6909	767.009	23.642	0.86	Arz1999EPSL
GeoB3104	-3.6909	-37.6909	767.009	24.269	0.99	Arz1999EPSL
GeoB3104	-3.6909	-37.6909	767.009	25.167	0.93	Arz1999EPSL
GeoB3104	-3.6909	-37.6909	767.009	25.443	1.08	Arz1999EPSL
GeoB3104	-3.6909	-37.6909	767.009	25.573	1.02	Arz1999EPSL
GeoB3104	-3.6909	-37.6909	767.009	25.963	0.94	Arz1999EPSL
GeoB3104	-3.6909	-37.6909	767.009	26.544	0.99	Arz1999EPSL
GeoB3104	-3.6909	-37.6909	767.009	26.668	0.89	Arz1999EPSL
GeoB3104	-3.6909	-37.6909	767.009	26.998	1	Arz1999EPSL
GeoB3104	-3.6909	-37.6909	767.009	27.089	0.95	Arz1999EPSL
GeoB3104	-3.6909	-37.6909	767.009	27.177	0.9	Arz1999EPSL
GeoB3104	-3.6909	-37.6909	767.009	27.487	0.96	Arz1999EPSL
GeoB3104	-3.6909	-37.6909	767.009	27.969	0.79	Arz1999EPSL
GeoB3104	-3.6909	-37.6909	767.009	28.369	0.88	Arz1999EPSL
GeoB3104	-3.6909	-37.6909	767.009	29.1	0.98	Arz1999EPSL
GeoB3104	-3.6909	-37.6909	767.009	30.067	0.91	Arz1999EPSL
GeoB3104	-3.6909	-37.6909	767.009	30.418	1.05	Arz1999EPSL
GeoB3104	-3.6909	-37.6909	767.009	30.808	1.02	Arz1999EPSL
GeoB3104	-3.6909	-37.6909	767.009	32.501	0.91	Arz1999EPSL
GeoB3104	-3.6909	-37.6909	767.009	32.763	1.01	Arz1999EPSL
GeoB3104	-3.6909	-37.6909	767.009	32.839	0.88	Arz1999EPSL
GeoB3104	-3.6909	-37.6909	767.009	32.915	0.88	Arz1999EPSL
GeoB3104	-3.6909	-37.6909	767.009	33.847	0.98	Arz1999EPSL
GeoB3104	-3.6909	-37.6909	767.009	33.99	0.98	Arz1999EPSL
GeoB3104	-3.6909	-37.6909	767.009	34.054	0.97	Arz1999EPSL
GeoB3104	-3.6909	-37.6909	767.009	34.319	1.06	Arz1999EPSL
GeoB3104	-3.6909	-37.6909	767.009	34.743	1	Arz1999EPSL
GeoB3104	-3.6909	-37.6909	767.009	35.221	0.87	Arz1999EPSL
GeoB3104	-3.6909	-37.6909	767.009	35.796	0.97	Arz1999EPSL
GeoB3104	-3.6909	-37.6909	767.009	35.756	0.87	Arz1999EPSL
GeoB3104	-3.6909	-37.6909	767.009	35.535	0.87	Arz1999EPSL
GeoB3104	-3.6909	-37.6909	767.009	35.796	1	Arz1999EPSL
GeoB3104	-3.6909	-37.6909	767.009	36.214	0.98	Arz1999EPSL
GeoB3104	-3.6909	-37.6909	767.009	36.762	0.91	Arz1999EPSL
GeoB3104	-3.6909	-37.6909	767.009	37.572	0.98	Arz1999EPSL
GeoB3104	-3.6909	-37.6909	767.009	38.268	1.01	Arz1999EPSL
GeoB3104	-3.6909	-37.6909	767.009	38.42	0.88	Arz1999EPSL
GeoB3104	-3.6909	-37.6909	767.009	38.489	0.96	Arz1999EPSL
GeoB3104	-3.6909	-37.6909	767.009	38.639	0.73	Arz1999EPSL
GeoB3104	-3.6909	-37.6909	767.009	39.61	0.7	Arz1999EPSL
GeoB3104	-3.6909	-37.6909	767.009	40.341	0.88	Arz1999EPSL
GeoB4216	30.6043	-12.3957	2324	3.3437	1.05	Feudenthal2002DSR
GeoB4216	30.6043	-12.3957	2324	7.262	1	Feudenthal2002DSR
GeoB4216	30.6043	-12.3957	2324	8.9015	1.12	Feudenthal2002DSR
GeoB4216	30.6043	-12.3957	2324	10.256	0.94	Feudenthal2002DSR
GeoB4216	30.6043	-12.3957	2324	11.458	0.81	Feudenthal2002DSR
GeoB4216	30.6043	-12.3957	2324	12.375	0.64	Feudenthal2002DSR
GeoB4216	30.6043	-12.3957	2324	13.359	0.42	Feudenthal2002DSR
GeoB4216	30.6043	-12.3957	2324	14.177	0.75	Feudenthal2002DSR
GeoB4216	30.6043	-12.3957	2324	14.798	0.56	Feudenthal2002DSR
GeoB4216	30.6043	-12.3957	2324	15.287	0.25	Feudenthal2002DSR
GeoB4216	30.6043	-12.3957	2324	15.798	0.17	Feudenthal2002DSR
GeoB4216	30.6043	-12.3957	2324	16.145	0.02	Feudenthal2002DSR
GeoB4216	30.6043	-12.3957	2324	16.454	0.45	Feudenthal2002DSR
GeoB4216	30.6043	-12.3957	2324	16.789	0.52	Feudenthal2002DSR
GeoB4216	30.6043	-12.3957	2324	17.233	0.85	Feudenthal2002DSR
GeoB4216	30.6043	-12.3957	2324	17.774	0.24	Feudenthal2002DSR
GeoB4216	30.6043	-12.3957	2324	18.334	0.38	Feudenthal2002DSR
GeoB4216	30.6043	-12.3957	2324	18.842	0.47	Feudenthal2002DSR
GeoB4216	30.6043	-12.3957	2324	19.331	0.58	Feudenthal2002DSR
GeoB4216	30.6043	-12.3957	2324	19.85	0.6	Feudenthal2002DSR
GeoB4216	30.6043	-12.3957	2324	20.494	0.76	Feudenthal2002DSR
GeoB4216	30.6043	-12.3957	2324	21.536	0.42	Feudenthal2002DSR
GeoB4216	30.6043	-12.3957	2324	22.551	0.56	Feudenthal2002DSR
GeoB4216	30.6043	-12.3957	2324	24.602	0.52	Feudenthal2002DSR
GeoB4216	30.6043	-12.3957	2324	25.463	0.58	Feudenthal2002DSR
GeoB4216	30.6043	-12.3957	2324	26.285	0.45	Feudenthal2002DSR
GeoB4216	30.6043	-12.3957	2324	29.158	0.68	Feudenthal2002DSR
GeoB4216	30.6043	-12.3957	2324	30.474	0.38	Feudenthal2002DSR
GeoB4216	30.6043	-12.3957	2324	31.448	0.82	Feudenthal2002DSR
GeoB4216	30.6043	-12.3957	2324	32.324	0.41	Feudenthal2002DSR
GeoB4216	30.6043	-12.3957	2324	33.42	0.68	Feudenthal2002DSR
GeoB4216	30.6043	-12.3957	2324	34.529	0.64	Feudenthal2002DSR
GeoB4216	30.6043	-12.3957	2324	35.732	0.62	Feudenthal2002DSR
GeoB4216	30.6043	-12.3957	2324	37.249	0.67	Feudenthal2002DSR
GeoB4216	30.6043	-12.3957	2324	38.788	0.86	Feudenthal2002DSR
GeoB4216	30.6043	-12.3957	2324	39.865	0.44	Feudenthal2002DSR
GeoB4216	30.6043	-12.3957	2324	41.746	0.84	Feudenthal2002DSR
GeoB4216	30.6043	-12.3957	2324	42.603	0.76	Feudenthal2002DSR
GeoB4216	30.6043	-12.3957	2324	43.458	0.59	Feudenthal2002DSR
GeoB4216	30.6043	-12.3957	2324	44.061	0.82	Feudenthal2002DSR
GeoB4216	30.6043	-12.3957	2324	44.64	0.77	Feudenthal2002DSR
GeoB4216	30.6043	-12.3957	2324	45.204	0.9	Feudenthal2002DSR
GeoB4216	30.6043	-12.3957	2324	45.702	0.91	Feudenthal2002DSR
GeoB4240	28.83	-13.225	1358	2.0698	1.04	Feudenthal2002DSR
GeoB4240	28.83	-13.225	1358	4.2974	1.03	Feudenthal2002DSR
GeoB4240	28.83	-13.225	1358	5.4543	1.04	Feudenthal2002DSR
GeoB4240	28.83	-13.225	1358	7.487	0.88	Feudenthal2002DSR
GeoB4240	28.83	-13.225	1358	8.2179	0.9	Feudenthal2002DSR
GeoB4240	28.83	-13.225	1358	9.3388	0.55	Feudenthal2002DSR
GeoB4240	28.83	-13.225	1358	11.068	0.87	Feudenthal2002DSR
GeoB4240	28.83	-13.225	1358	11.857	0.77	Feudenthal2002DSR
GeoB4240	28.83	-13.225	1358	13.215	0.67	Feudenthal2002DSR
GeoB4240	28.83	-13.225	1358	13.643	0.56	Feudenthal2002DSR
GeoB4240	28.83	-13.225	1358	14.063	0.51	Feudenthal2002DSR
GeoB4240	28.83	-13.225	1358	16.108	1.03	Feudenthal2002DSR
GeoB4240	28.83	-13.225	1358	17.349	1.1	Feudenthal2002DSR
GeoB4240	28.83	-13.225	1358	19.202	0.65	Feudenthal2002DSR
GeoB4240	28.83	-13.225	1358	20.931	1.05	Feudenthal2002DSR
GeoB4240	28.83	-13.225	1358	21.837	1.27	Feudenthal2002DSR
GeoB4240	28.83	-13.225	1358	22.821	1.3	Feudenthal2002DSR
GeoB4240	28.83	-13.225	1358	25.043	1.21	Feudenthal2002DSR
GeoB4240	28.83	-13.225	1358	26.227	0.84	Feudenthal2002DSR
GeoB4240	28.83	-13.225	1358	27.628	0.9	Feudenthal2002DSR
GeoB4240	28.83	-13.225	1358	28.802	0.97	Feudenthal2002DSR
GeoB4240	28.83	-13.225	1358	29.553	0.71	Feudenthal2002DSR
GeoB4240	28.83	-13.225	1358	30.14	1.04	Feudenthal2002DSR
GeoB4240	28.83	-13.225	1358	30.848	0.67	Feudenthal2002DSR
GeoB4240	28.83	-13.225	1358	31.824	0.74	Feudenthal2002DSR
GeoB4240	28.83	-13.225	1358	33.088	0.84	Feudenthal2002DSR
GeoB4240	28.83	-13.225	1358	34.67	1.2	Feudenthal2002DSR
GeoB4240	28.83	-13.225	1358	36.077	1.14	Feudenthal2002DSR
GeoB4240	28.83	-13.225	1358	37.23	1.04	Feudenthal2002DSR
GeoB4240	28.83	-13.225	1358	38.308	1.24	Feudenthal2002DSR
GeoB4240	28.83	-13.225	1358	39.554	0.92	Feudenthal2002DSR
GeoB4240	28.83	-13.225	1358	40.869	0.96	Feudenthal2002DSR
GeoB4240	28.83	-13.225	1358	42.265	1.15	Feudenthal2002DSR
GeoB6718	52.2076	-12.7924	900.008	0.016777	1.28	Dorschel2005EPSL
GeoB6718	52.2076	-12.7924	900.008	1.8199	0.89	Dorschel2005EPSL
GeoB6718	52.2076	-12.7924	900.008	2.0327	0.96	Dorschel2005EPSL
GeoB6718	52.2076	-12.7924	900.008	2.2114	1.11	Dorschel2005EPSL
GeoB6718	52.2076	-12.7924	900.008	2.9475	0.61	Dorschel2005EPSL
GeoB6718	52.2076	-12.7924	900.008	3.7213	0.89	Dorschel2005EPSL
GeoB6718	52.2076	-12.7924	900.008	4.0423	1.08	Dorschel2005EPSL
GeoB6718	52.2076	-12.7924	900.008	5.0914	0.93	Dorschel2005EPSL
GeoB6718	52.2076	-12.7924	900.008	5.2902	1.17	Dorschel2005EPSL
GeoB6718	52.2076	-12.7924	900.008	6.5595	0.84	Dorschel2005EPSL
GeoB6718	52.2076	-12.7924	900.008	7.0296	0.94	Dorschel2005EPSL
GeoB6718	52.2076	-12.7924	900.008	7.3044	0.97	Dorschel2005EPSL
GeoB6718	52.2076	-12.7924	900.008	8.4351	0.86	Dorschel2005EPSL
GeoB6718	52.2076	-12.7924	900.008	9.6934	0.81	Dorschel2005EPSL
GeoB6718	52.2076	-12.7924	900.008	11.325	1.02	Dorschel2005EPSL
GeoB6718	52.2076	-12.7924	900.008	11.593	0.92	Dorschel2005EPSL
GeoB6718	52.2076	-12.7924	900.008	12.267	0.91	Dorschel2005EPSL
GeoB6718	52.2076	-12.7924	900.008	12.795	0.97	Dorschel2005EPSL
GeoB6718	52.2076	-12.7924	900.008	12.971	1.01	Dorschel2005EPSL
GeoB6718	52.2076	-12.7924	900.008	13.589	1.17	Dorschel2005EPSL
GeoB6718	52.2076	-12.7924	900.008	13.83	1.08	Dorschel2005EPSL
GeoB6718	52.2076	-12.7924	900.008	14.413	1.03	Dorschel2005EPSL
GeoB6718	52.2076	-12.7924	900.008	14.556	1.06	Dorschel2005EPSL
GeoB6718	52.2076	-12.7924	900.008	14.649	1.08	Dorschel2005EPSL
GeoB6718	52.2076	-12.7924	900.008	14.92	1.13	Dorschel2005EPSL
GeoB6718	52.2076	-12.7924	900.008	15.497	1.35	Dorschel2005EPSL
GeoB6718	52.2076	-12.7924	900.008	15.821	1.13	Dorschel2005EPSL
GeoB6718	52.2076	-12.7924	900.008	16.367	1.11	Dorschel2005EPSL
GeoB6718	52.2076	-12.7924	900.008	17.106	0.91	Dorschel2005EPSL
GeoB6718	52.2076	-12.7924	900.008	17.218	1.24	Dorschel2005EPSL
GeoB6718	52.2076	-12.7924	900.008	17.3	1.28	Dorschel2005EPSL
GeoB6718	52.2076	-12.7924	900.008	17.393	1.18	Dorschel2005EPSL
GeoB6718	52.2076	-12.7924	900.008	17.487	1.16	Dorschel2005EPSL
GeoB6718	52.2076	-12.7924	900.008	17.592	1.1	Dorschel2005EPSL
GeoB6718	52.2076	-12.7924	900.008	17.715	1.03	Dorschel2005EPSL
GeoB6718	52.2076	-12.7924	900.008	17.993	1.16	Dorschel2005EPSL
GeoB6718	52.2076	-12.7924	900.008	18.197	1.38	Dorschel2005EPSL
GeoB6718	52.2076	-12.7924	900.008	18.552	1.2	Dorschel2005EPSL
GeoB6718	52.2076	-12.7924	900.008	18.716	1.52	Dorschel2005EPSL
GeoB6718	52.2076	-12.7924	900.008	19.01	1.39	Dorschel2005EPSL
GeoB6718	52.2076	-12.7924	900.008	19.858	1.27	Dorschel2005EPSL
GeoB6718	52.2076	-12.7924	900.008	20.032	1.53	Dorschel2005EPSL
GeoB6718	52.2076	-12.7924	900.008	20.235	1.56	Dorschel2005EPSL
GeoB6718	52.2076	-12.7924	900.008	20.454	1.5	Dorschel2005EPSL
GeoB6718	52.2076	-12.7924	900.008	20.972	1.32	Dorschel2005EPSL
GeoB6718	52.2076	-12.7924	900.008	21.216	1.26	Dorschel2005EPSL
GeoB6718	52.2076	-12.7924	900.008	21.339	1.18	Dorschel2005EPSL
GeoB6718	52.2076	-12.7924	900.008	21.534	1.28	Dorschel2005EPSL
GeoB6718	52.2076	-12.7924	900.008	21.921	1.13	Dorschel2005EPSL
GeoB6718	52.2076	-12.7924	900.008	22.138	1.36	Dorschel2005EPSL
GeoB6718	52.2076	-12.7924	900.008	22.286	1.23	Dorschel2005EPSL
GeoB6718	52.2076	-12.7924	900.008	22.44	1.29	Dorschel2005EPSL
GeoB6718	52.2076	-12.7924	900.008	22.609	1.33	Dorschel2005EPSL
GeoB6718	52.2076	-12.7924	900.008	22.705	1.31	Dorschel2005EPSL
GeoB6718	52.2076	-12.7924	900.008	22.801	1.25	Dorschel2005EPSL
GeoB6718	52.2076	-12.7924	900.008	22.89	1.26	Dorschel2005EPSL
GeoB6718	52.2076	-12.7924	900.008	22.976	1.27	Dorschel2005EPSL
GeoB6718	52.2076	-12.7924	900.008	23.152	1.24	Dorschel2005EPSL
GeoB6718	52.2076	-12.7924	900.008	23.795	1.44	Dorschel2005EPSL
GeoB6718	52.2076	-12.7924	900.008	24.103	1.27	Dorschel2005EPSL
GeoB6718	52.2076	-12.7924	900.008	24.255	1.3	Dorschel2005EPSL
GeoB6718	52.2076	-12.7924	900.008	24.355	1.28	Dorschel2005EPSL
GeoB6718	52.2076	-12.7924	900.008	24.459	1.14	Dorschel2005EPSL
GeoB6718	52.2076	-12.7924	900.008	24.637	1.33	Dorschel2005EPSL
GeoB6718	52.2076	-12.7924	900.008	24.913	0.99	Dorschel2005EPSL
GeoB6718	52.2076	-12.7924	900.008	25.145	0.98	Dorschel2005EPSL
GeoB6718	52.2076	-12.7924	900.008	25.37	1.14	Dorschel2005EPSL
GeoB6718	52.2076	-12.7924	900.008	25.598	1.17	Dorschel2005EPSL
GeoB6718	52.2076	-12.7924	900.008	25.81	1.08	Dorschel2005EPSL
GeoB6718	52.2076	-12.7924	900.008	25.914	1.09	Dorschel2005EPSL
GeoB6718	52.2076	-12.7924	900.008	26.027	1.09	Dorschel2005EPSL
GeoB6718	52.2076	-12.7924	900.008	26.162	1.21	Dorschel2005EPSL
GeoB6718	52.2076	-12.7924	900.008	26.4	1.29	Dorschel2005EPSL
GeoB6718	52.2076	-12.7924	900.008	27.04	1.23	Dorschel2005EPSL
GeoB6718	52.2076	-12.7924	900.008	27.849	1.13	Dorschel2005EPSL
GeoB6718	52.2076	-12.7924	900.008	28.017	1.25	Dorschel2005EPSL
GeoB6718	52.2076	-12.7924	900.008	28.189	1.15	Dorschel2005EPSL
GeoB6718	52.2076	-12.7924	900.008	28.298	1.29	Dorschel2005EPSL
GeoB6718	52.2076	-12.7924	900.008	28.367	1.22	Dorschel2005EPSL
GeoB6718	52.2076	-12.7924	900.008	28.437	1.27	Dorschel2005EPSL
GeoB6718	52.2076	-12.7924	900.008	28.5	1.35	Dorschel2005EPSL
GeoB6718	52.2076	-12.7924	900.008	28.556	1.46	Dorschel2005EPSL
GeoB6718	52.2076	-12.7924	900.008	28.633	1.44	Dorschel2005EPSL
GeoB6718	52.2076	-12.7924	900.008	28.688	1.12	Dorschel2005EPSL
GeoB6718	52.2076	-12.7924	900.008	28.734	1.23	Dorschel2005EPSL
GeoB7920-2	20.8025	-18.5975	2278	0.92552	0.6	Tjallingii2008NatGeo
GeoB7920-2	20.8025	-18.5975	2278	1.226	0.69	Tjallingii2008NatGeo
GeoB7920-2	20.8025	-18.5975	2278	1.5362	0.53	Tjallingii2008NatGeo
GeoB7920-2	20.8025	-18.5975	2278	1.9075	0.77	Tjallingii2008NatGeo
GeoB7920-2	20.8025	-18.5975	2278	2.2938	0.84	Tjallingii2008NatGeo
GeoB7920-2	20.8025	-18.5975	2278	2.6431	0.77	Tjallingii2008NatGeo
GeoB7920-2	20.8025	-18.5975	2278	2.9724	1.01	Tjallingii2008NatGeo
GeoB7920-2	20.8025	-18.5975	2278	3.3051	0.85	Tjallingii2008NatGeo
GeoB7920-2	20.8025	-18.5975	2278	3.6319	0.89	Tjallingii2008NatGeo
GeoB7920-2	20.8025	-18.5975	2278	3.9538	0.9	Tjallingii2008NatGeo
GeoB7920-2	20.8025	-18.5975	2278	4.2229	0.99	Tjallingii2008NatGeo
GeoB7920-2	20.8025	-18.5975	2278	4.4931	0.58	Tjallingii2008NatGeo
GeoB7920-2	20.8025	-18.5975	2278	4.7702	0.88	Tjallingii2008NatGeo
GeoB7920-2	20.8025	-18.5975	2278	5.0376	1	Tjallingii2008NatGeo
GeoB7920-2	20.8025	-18.5975	2278	5.3181	1.06	Tjallingii2008NatGeo
GeoB7920-2	20.8025	-18.5975	2278	5.6082	0.95	Tjallingii2008NatGeo
GeoB7920-2	20.8025	-18.5975	2278	5.9582	0.93	Tjallingii2008NatGeo
GeoB7920-2	20.8025	-18.5975	2278	6.4807	0.78	Tjallingii2008NatGeo
GeoB7920-2	20.8025	-18.5975	2278	7.0817	0.9	Tjallingii2008NatGeo
GeoB7920-2	20.8025	-18.5975	2278	7.639	0.91	Tjallingii2008NatGeo
GeoB7920-2	20.8025	-18.5975	2278	8.1292	0.79	Tjallingii2008NatGeo
GeoB7920-2	20.8025	-18.5975	2278	8.5805	0.67	Tjallingii2008NatGeo
GeoB7920-2	20.8025	-18.5975	2278	8.9975	0.59	Tjallingii2008NatGeo
GeoB7920-2	20.8025	-18.5975	2278	9.3403	0.8	Tjallingii2008NatGeo
GeoB7920-2	20.8025	-18.5975	2278	9.6453	0.59	Tjallingii2008NatGeo
GeoB7920-2	20.8025	-18.5975	2278	9.9046	0.77	Tjallingii2008NatGeo
GeoB7920-2	20.8025	-18.5975	2278	10.157	0.69	Tjallingii2008NatGeo
GeoB7920-2	20.8025	-18.5975	2278	10.406	0.42	Tjallingii2008NatGeo
GeoB7920-2	20.8025	-18.5975	2278	10.659	0.66	Tjallingii2008NatGeo
GeoB7920-2	20.8025	-18.5975	2278	10.906	0.63	Tjallingii2008NatGeo
GeoB7920-2	20.8025	-18.5975	2278	11.151	0.36	Tjallingii2008NatGeo
GeoB7920-2	20.8025	-18.5975	2278	11.411	0.65	Tjallingii2008NatGeo
GeoB7920-2	20.8025	-18.5975	2278	11.66	0.48	Tjallingii2008NatGeo
GeoB7920-2	20.8025	-18.5975	2278	11.897	0.6	Tjallingii2008NatGeo
GeoB7920-2	20.8025	-18.5975	2278	12.135	0.39	Tjallingii2008NatGeo
GeoB7920-2	20.8025	-18.5975	2278	12.417	0.89	Tjallingii2008NatGeo
GeoB7920-2	20.8025	-18.5975	2278	12.707	0.47	Tjallingii2008NatGeo
GeoB7920-2	20.8025	-18.5975	2278	13.014	0.51	Tjallingii2008NatGeo
GeoB7920-2	20.8025	-18.5975	2278	13.317	0.87	Tjallingii2008NatGeo
GeoB7920-2	20.8025	-18.5975	2278	13.596	0.5	Tjallingii2008NatGeo
GeoB7920-2	20.8025	-18.5975	2278	13.872	0.6	Tjallingii2008NatGeo
GeoB7920-2	20.8025	-18.5975	2278	14.136	0.26	Tjallingii2008NatGeo
GeoB7920-2	20.8025	-18.5975	2278	14.405	0.29	Tjallingii2008NatGeo
GeoB7920-2	20.8025	-18.5975	2278	14.682	0.46	Tjallingii2008NatGeo
GeoB7920-2	20.8025	-18.5975	2278	14.955	0.37	Tjallingii2008NatGeo
GeoB7920-2	20.8025	-18.5975	2278	15.226	0.02	Tjallingii2008NatGeo
GeoB7920-2	20.8025	-18.5975	2278	15.543	0.37	Tjallingii2008NatGeo
GeoB7920-2	20.8025	-18.5975	2278	16.076	0.39	Tjallingii2008NatGeo
GeoB7920-2	20.8025	-18.5975	2278	16.579	0.43	Tjallingii2008NatGeo
GeoB7920-2	20.8025	-18.5975	2278	17.149	0.28	Tjallingii2008NatGeo
GeoB7920-2	20.8025	-18.5975	2278	17.903	0.65	Tjallingii2008NatGeo
GeoB7920-2	20.8025	-18.5975	2278	18.58	0.44	Tjallingii2008NatGeo
GeoB7920-2	20.8025	-18.5975	2278	19.131	0.52	Tjallingii2008NatGeo
GeoB7920-2	20.8025	-18.5975	2278	19.676	0.43	Tjallingii2008NatGeo
GeoB7920-2	20.8025	-18.5975	2278	20.21	0.5	Tjallingii2008NatGeo
GeoB7920-2	20.8025	-18.5975	2278	20.745	0.45	Tjallingii2008NatGeo
GeoB7920-2	20.8025	-18.5975	2278	21.264	0.52	Tjallingii2008NatGeo
GeoB7920-2	20.8025	-18.5975	2278	21.773	0.6	Tjallingii2008NatGeo
GeoB7920-2	20.8025	-18.5975	2278	22.249	0.31	Tjallingii2008NatGeo
GeoB7920-2	20.8025	-18.5975	2278	22.935	0.5	Tjallingii2008NatGeo
GeoB7920-2	20.8025	-18.5975	2278	23.507	0.55	Tjallingii2008NatGeo
GeoB7920-2	20.8025	-18.5975	2278	24.012	0.43	Tjallingii2008NatGeo
GeoB7920-2	20.8025	-18.5975	2278	24.623	0.47	Tjallingii2008NatGeo
GeoB7920-2	20.8025	-18.5975	2278	25.168	0.42	Tjallingii2008NatGeo
GeoB7920-2	20.8025	-18.5975	2278	25.743	0.58	Tjallingii2008NatGeo
GeoB7920-2	20.8025	-18.5975	2278	26.371	0.65	Tjallingii2008NatGeo
GeoB7920-2	20.8025	-18.5975	2278	27.131	0.55	Tjallingii2008NatGeo
GeoB7920-2	20.8025	-18.5975	2278	27.995	0.61	Tjallingii2008NatGeo
GeoB7920-2	20.8025	-18.5975	2278	28.794	0.6	Tjallingii2008NatGeo
GeoB7920-2	20.8025	-18.5975	2278	29.408	0.37	Tjallingii2008NatGeo
GeoB7920-2	20.8025	-18.5975	2278	29.928	0.07	Tjallingii2008NatGeo
GeoB7920-2	20.8025	-18.5975	2278	30.38	0.09	Tjallingii2008NatGeo
GeoB7920-2	20.8025	-18.5975	2278	30.802	0.45	Tjallingii2008NatGeo
GeoB7920-2	20.8025	-18.5975	2278	31.125	0.66	Tjallingii2008NatGeo
GeoB7920-2	20.8025	-18.5975	2278	31.457	0.48	Tjallingii2008NatGeo
GeoB7920-2	20.8025	-18.5975	2278	31.704	0.57	Tjallingii2008NatGeo
GeoB7920-2	20.8025	-18.5975	2278	31.934	0.57	Tjallingii2008NatGeo
GeoB7920-2	20.8025	-18.5975	2278	32.18	0.55	Tjallingii2008NatGeo
GeoB7920-2	20.8025	-18.5975	2278	32.652	0.44	Tjallingii2008NatGeo
GeoB7920-2	20.8025	-18.5975	2278	33.278	0.5	Tjallingii2008NatGeo
GeoB7920-2	20.8025	-18.5975	2278	33.881	0.67	Tjallingii2008NatGeo
GeoB7920-2	20.8025	-18.5975	2278	34.345	0.73	Tjallingii2008NatGeo
GeoB7920-2	20.8025	-18.5975	2278	34.824	0.5	Tjallingii2008NatGeo
GeoB7920-2	20.8025	-18.5975	2278	35.299	0.57	Tjallingii2008NatGeo
GeoB7920-2	20.8025	-18.5975	2278	35.769	0.73	Tjallingii2008NatGeo
GeoB7920-2	20.8025	-18.5975	2278	36.22	0.74	Tjallingii2008NatGeo
GeoB7920-2	20.8025	-18.5975	2278	36.677	0.69	Tjallingii2008NatGeo
GeoB7920-2	20.8025	-18.5975	2278	37.147	0.64	Tjallingii2008NatGeo
GeoB7920-2	20.8025	-18.5975	2278	37.646	0.67	Tjallingii2008NatGeo
GeoB7920-2	20.8025	-18.5975	2278	38.223	0.27	Tjallingii2008NatGeo
GeoB7920-2	20.8025	-18.5975	2278	38.836	0.26	Tjallingii2008NatGeo
GeoB7920-2	20.8025	-18.5975	2278	39.688	0.44	Tjallingii2008NatGeo
GeoB7920-2	20.8025	-18.5975	2278	40.058	0.59	Tjallingii2008NatGeo
GeoB7920-2	20.8025	-18.5975	2278	40.414	0.6	Tjallingii2008NatGeo
GeoB7920-2	20.8025	-18.5975	2278	40.743	0.55	Tjallingii2008NatGeo
GeoB7920-2	20.8025	-18.5975	2278	41.053	0.56	Tjallingii2008NatGeo
GeoB7920-2	20.8025	-18.5975	2278	41.346	0.37	Tjallingii2008NatGeo
GeoB7920-2	20.8025	-18.5975	2278	41.568	0.81	Tjallingii2008NatGeo
GeoB7920-2	20.8025	-18.5975	2278	41.761	0.62	Tjallingii2008NatGeo
GeoB7920-2	20.8025	-18.5975	2278	41.936	0.81	Tjallingii2008NatGeo
GeoB7920-2	20.8025	-18.5975	2278	42.091	0.68	Tjallingii2008NatGeo
GeoB7920-2	20.8025	-18.5975	2278	42.246	0.75	Tjallingii2008NatGeo
GeoB7920-2	20.8025	-18.5975	2278	42.397	0.67	Tjallingii2008NatGeo
GeoB7920-2	20.8025	-18.5975	2278	42.548	0.7	Tjallingii2008NatGeo
GeoB7920-2	20.8025	-18.5975	2278	42.72	0.83	Tjallingii2008NatGeo
GeoB7920-2	20.8025	-18.5975	2278	42.957	0.53	Tjallingii2008NatGeo
GeoB7920-2	20.8025	-18.5975	2278	43.231	0.52	Tjallingii2008NatGeo
GeoB7920-2	20.8025	-18.5975	2278	43.504	0.87	Tjallingii2008NatGeo
GeoB7920-2	20.8025	-18.5975	2278	43.742	0.45	Tjallingii2008NatGeo
GeoB7920-2	20.8025	-18.5975	2278	43.962	0.2	Tjallingii2008NatGeo
GeoB7920-2	20.8025	-18.5975	2278	44.248	0.15	Tjallingii2008NatGeo
GeoB7920-2	20.8025	-18.5975	2278	44.594	0.35	Tjallingii2008NatGeo
GeoB7920-2	20.8025	-18.5975	2278	44.956	0.29	Tjallingii2008NatGeo
GeoB7920-2	20.8025	-18.5975	2278	45.268	0.29	Tjallingii2008NatGeo
GeoB7920-2	20.8025	-18.5975	2278	45.624	0.4	Tjallingii2008NatGeo
GeoB7920-2	20.8025	-18.5975	2278	46.177	0.39	Tjallingii2008NatGeo
GeoB9508-5	14.5095	-17.8905	2384.01	1.1911	0.87	Mulitza2009Paleoc
GeoB9508-5	14.5095	-17.8905	2384.01	1.4846	0.96	Mulitza2009Paleoc
GeoB9508-5	14.5095	-17.8905	2384.01	1.6083	0.55	Mulitza2009Paleoc
GeoB9508-5	14.5095	-17.8905	2384.01	2.1552	0.93	Mulitza2009Paleoc
GeoB9508-5	14.5095	-17.8905	2384.01	2.303	0.8	Mulitza2009Paleoc
GeoB9508-5	14.5095	-17.8905	2384.01	2.5407	0.71	Mulitza2009Paleoc
GeoB9508-5	14.5095	-17.8905	2384.01	2.7083	0.95	Mulitza2009Paleoc
GeoB9508-5	14.5095	-17.8905	2384.01	2.9603	0.24	Mulitza2009Paleoc
GeoB9508-5	14.5095	-17.8905	2384.01	3.1301	0.89	Mulitza2009Paleoc
GeoB9508-5	14.5095	-17.8905	2384.01	3.3857	1.1	Mulitza2009Paleoc
GeoB9508-5	14.5095	-17.8905	2384.01	3.5726	0.94	Mulitza2009Paleoc
GeoB9508-5	14.5095	-17.8905	2384.01	4.27	1.11	Mulitza2009Paleoc
GeoB9508-5	14.5095	-17.8905	2384.01	4.4347	0.76	Mulitza2009Paleoc
GeoB9508-5	14.5095	-17.8905	2384.01	4.6892	0.99	Mulitza2009Paleoc
GeoB9508-5	14.5095	-17.8905	2384.01	4.8589	0.92	Mulitza2009Paleoc
GeoB9508-5	14.5095	-17.8905	2384.01	5.1001	0.86	Mulitza2009Paleoc
GeoB9508-5	14.5095	-17.8905	2384.01	5.2608	0.98	Mulitza2009Paleoc
GeoB9508-5	14.5095	-17.8905	2384.01	5.509	1.02	Mulitza2009Paleoc
GeoB9508-5	14.5095	-17.8905	2384.01	5.6754	0.98	Mulitza2009Paleoc
GeoB9508-5	14.5095	-17.8905	2384.01	5.9274	0.86	Mulitza2009Paleoc
GeoB9508-5	14.5095	-17.8905	2384.01	6.1121	0.82	Mulitza2009Paleoc
GeoB9508-5	14.5095	-17.8905	2384.01	6.4179	0.93	Mulitza2009Paleoc
GeoB9508-5	14.5095	-17.8905	2384.01	6.6326	0.78	Mulitza2009Paleoc
GeoB9508-5	14.5095	-17.8905	2384.01	6.9824	0.7	Mulitza2009Paleoc
GeoB9508-5	14.5095	-17.8905	2384.01	7.2342	0.84	Mulitza2009Paleoc
GeoB9508-5	14.5095	-17.8905	2384.01	7.643	0.75	Mulitza2009Paleoc
GeoB9508-5	14.5095	-17.8905	2384.01	7.9255	0.78	Mulitza2009Paleoc
GeoB9508-5	14.5095	-17.8905	2384.01	8.3427	0.74	Mulitza2009Paleoc
GeoB9508-5	14.5095	-17.8905	2384.01	8.6114	0.64	Mulitza2009Paleoc
GeoB9508-5	14.5095	-17.8905	2384.01	8.9929	0.78	Mulitza2009Paleoc
GeoB9508-5	14.5095	-17.8905	2384.01	9.1934	0.75	Mulitza2009Paleoc
GeoB9508-5	14.5095	-17.8905	2384.01	9.5019	0.74	Mulitza2009Paleoc
GeoB9508-5	14.5095	-17.8905	2384.01	9.681	0.78	Mulitza2009Paleoc
GeoB9508-5	14.5095	-17.8905	2384.01	9.9289	0.76	Mulitza2009Paleoc
GeoB9508-5	14.5095	-17.8905	2384.01	10.328	0.72	Mulitza2009Paleoc
GeoB9508-5	14.5095	-17.8905	2384.01	10.489	0.31	Mulitza2009Paleoc
GeoB9508-5	14.5095	-17.8905	2384.01	10.707	0.65	Mulitza2009Paleoc
GeoB9508-5	14.5095	-17.8905	2384.01	10.845	0.34	Mulitza2009Paleoc
GeoB9508-5	14.5095	-17.8905	2384.01	11.045	0.49	Mulitza2009Paleoc
GeoB9508-5	14.5095	-17.8905	2384.01	11.172	0.31	Mulitza2009Paleoc
GeoB9508-5	14.5095	-17.8905	2384.01	11.324	0.21	Mulitza2009Paleoc
GeoB9508-5	14.5095	-17.8905	2384.01	11.412	0.6	Mulitza2009Paleoc
GeoB9508-5	14.5095	-17.8905	2384.01	11.543	0.22	Mulitza2009Paleoc
GeoB9508-5	14.5095	-17.8905	2384.01	11.626	0.04	Mulitza2009Paleoc
GeoB9508-5	14.5095	-17.8905	2384.01	11.746	0.42	Mulitza2009Paleoc
GeoB9508-5	14.5095	-17.8905	2384.01	11.827	0.37	Mulitza2009Paleoc
GeoB9508-5	14.5095	-17.8905	2384.01	11.948	0.29	Mulitza2009Paleoc
GeoB9508-5	14.5095	-17.8905	2384.01	12.029	0.2	Mulitza2009Paleoc
GeoB9508-5	14.5095	-17.8905	2384.01	12.14	0.16	Mulitza2009Paleoc
GeoB9508-5	14.5095	-17.8905	2384.01	12.218	0.36	Mulitza2009Paleoc
GeoB9508-5	14.5095	-17.8905	2384.01	12.338	0.73	Mulitza2009Paleoc
GeoB9508-5	14.5095	-17.8905	2384.01	12.418	0.51	Mulitza2009Paleoc
GeoB9508-5	14.5095	-17.8905	2384.01	12.518	0.31	Mulitza2009Paleoc
GeoB9508-5	14.5095	-17.8905	2384.01	12.584	0.12	Mulitza2009Paleoc
GeoB9508-5	14.5095	-17.8905	2384.01	12.681	0.62	Mulitza2009Paleoc
GeoB9508-5	14.5095	-17.8905	2384.01	12.736	0.23	Mulitza2009Paleoc
GeoB9508-5	14.5095	-17.8905	2384.01	12.821	0.55	Mulitza2009Paleoc
GeoB9508-5	14.5095	-17.8905	2384.01	12.877	0.53	Mulitza2009Paleoc
GeoB9508-5	14.5095	-17.8905	2384.01	12.962	0.4	Mulitza2009Paleoc
GeoB9508-5	14.5095	-17.8905	2384.01	13.018	0.51	Mulitza2009Paleoc
GeoB9508-5	14.5095	-17.8905	2384.01	13.103	0.66	Mulitza2009Paleoc
GeoB9508-5	14.5095	-17.8905	2384.01	13.159	0.41	Mulitza2009Paleoc
GeoB9508-5	14.5095	-17.8905	2384.01	13.254	0.17	Mulitza2009Paleoc
GeoB9508-5	14.5095	-17.8905	2384.01	13.32	0.41	Mulitza2009Paleoc
GeoB9508-5	14.5095	-17.8905	2384.01	13.458	0.42	Mulitza2009Paleoc
GeoB9508-5	14.5095	-17.8905	2384.01	13.554	0.48	Mulitza2009Paleoc
GeoB9508-5	14.5095	-17.8905	2384.01	13.698	0.43	Mulitza2009Paleoc
GeoB9508-5	14.5095	-17.8905	2384.01	13.826	0.47	Mulitza2009Paleoc
GeoB9508-5	14.5095	-17.8905	2384.01	14.054	0.08	Mulitza2009Paleoc
GeoB9508-5	14.5095	-17.8905	2384.01	14.206	-0.06	Mulitza2009Paleoc
GeoB9508-5	14.5095	-17.8905	2384.01	14.439	0.13	Mulitza2009Paleoc
GeoB9508-5	14.5095	-17.8905	2384.01	14.598	-0.08	Mulitza2009Paleoc
GeoB9508-5	14.5095	-17.8905	2384.01	14.837	0.16	Mulitza2009Paleoc
GeoB9508-5	14.5095	-17.8905	2384.01	15.179	-0.07	Mulitza2009Paleoc
GeoB9508-5	14.5095	-17.8905	2384.01	15.29	-0.43	Mulitza2009Paleoc
GeoB9508-5	14.5095	-17.8905	2384.01	15.444	-0.09	Mulitza2009Paleoc
GeoB9508-5	14.5095	-17.8905	2384.01	15.706	0.1	Mulitza2009Paleoc
GeoB9508-5	14.5095	-17.8905	2384.01	15.811	-0.32	Mulitza2009Paleoc
GeoB9508-5	14.5095	-17.8905	2384.01	15.947	-0.31	Mulitza2009Paleoc
GeoB9508-5	14.5095	-17.8905	2384.01	16.025	-0.22	Mulitza2009Paleoc
GeoB9508-5	14.5095	-17.8905	2384.01	16.142	-0.27	Mulitza2009Paleoc
GeoB9508-5	14.5095	-17.8905	2384.01	16.22	-0.22	Mulitza2009Paleoc
GeoB9508-5	14.5095	-17.8905	2384.01	16.334	-0.11	Mulitza2009Paleoc
GeoB9508-5	14.5095	-17.8905	2384.01	16.408	-0.31	Mulitza2009Paleoc
GeoB9508-5	14.5095	-17.8905	2384.01	16.516	-0.05	Mulitza2009Paleoc
GeoB9508-5	14.5095	-17.8905	2384.01	16.691	-0.12	Mulitza2009Paleoc
GeoB9508-5	14.5095	-17.8905	2384.01	16.769	-0.14	Mulitza2009Paleoc
GeoB9508-5	14.5095	-17.8905	2384.01	16.887	0	Mulitza2009Paleoc
GeoB9508-5	14.5095	-17.8905	2384.01	16.966	0.27	Mulitza2009Paleoc
GeoB9508-5	14.5095	-17.8905	2384.01	17.082	-0.07	Mulitza2009Paleoc
GeoB9508-5	14.5095	-17.8905	2384.01	17.169	0.11	Mulitza2009Paleoc
GeoB9508-5	14.5095	-17.8905	2384.01	17.304	0.08	Mulitza2009Paleoc
GeoB9508-5	14.5095	-17.8905	2384.01	17.387	-0.31	Mulitza2009Paleoc
GeoB9508-5	14.5095	-17.8905	2384.01	17.509	0.1	Mulitza2009Paleoc
GeoB9508-5	14.5095	-17.8905	2384.01	17.59	-0.05	Mulitza2009Paleoc
GeoB9508-5	14.5095	-17.8905	2384.01	17.716	0.13	Mulitza2009Paleoc
GeoB9508-5	14.5095	-17.8905	2384.01	17.803	-0.02	Mulitza2009Paleoc
GeoB9508-5	14.5095	-17.8905	2384.01	17.934	0.06	Mulitza2009Paleoc
GeoB9508-5	14.5095	-17.8905	2384.01	18.021	-0.06	Mulitza2009Paleoc
GeoB9508-5	14.5095	-17.8905	2384.01	18.155	0	Mulitza2009Paleoc
GeoB9508-5	14.5095	-17.8905	2384.01	18.252	0.19	Mulitza2009Paleoc
GeoB9508-5	14.5095	-17.8905	2384.01	18.381	0.29	Mulitza2009Paleoc
GeoB9508-5	14.5095	-17.8905	2384.01	18.468	0.22	Mulitza2009Paleoc
GeoB9508-5	14.5095	-17.8905	2384.01	18.598	0.24	Mulitza2009Paleoc
GeoB9508-5	14.5095	-17.8905	2384.01	18.684	0.35	Mulitza2009Paleoc
GeoB9508-5	14.5095	-17.8905	2384.01	18.813	0.17	Mulitza2009Paleoc
GeoB9508-5	14.5095	-17.8905	2384.01	18.896	0.24	Mulitza2009Paleoc
GeoB9508-5	14.5095	-17.8905	2384.01	19.019	0.58	Mulitza2009Paleoc
GeoB9508-5	14.5095	-17.8905	2384.01	19.241	0.51	Mulitza2009Paleoc
GeoB9508-5	14.5095	-17.8905	2384.01	19.485	0.37	Mulitza2009Paleoc
GeoB9508-5	14.5095	-17.8905	2384.01	19.733	0.32	Mulitza2009Paleoc
GeoB9508-5	14.5095	-17.8905	2384.01	19.832	0.29	Mulitza2009Paleoc
GeoB9508-5	14.5095	-17.8905	2384.01	19.987	0.42	Mulitza2009Paleoc
GeoB9508-5	14.5095	-17.8905	2384.01	20.091	0.31	Mulitza2009Paleoc
GeoB9508-5	14.5095	-17.8905	2384.01	20.247	0.34	Mulitza2009Paleoc
GeoB9508-5	14.5095	-17.8905	2384.01	20.354	0.2	Mulitza2009Paleoc
GeoB9508-5	14.5095	-17.8905	2384.01	20.614	0.23	Mulitza2009Paleoc
GeoB9508-5	14.5095	-17.8905	2384.01	20.814	0.06	Mulitza2009Paleoc
GeoB9508-5	14.5095	-17.8905	2384.01	21.113	0.39	Mulitza2009Paleoc
GeoB9508-5	14.5095	-17.8905	2384.01	21.315	0.3	Mulitza2009Paleoc
GeoB9508-5	14.5095	-17.8905	2384.01	21.632	0.33	Mulitza2009Paleoc
GeoB9508-5	14.5095	-17.8905	2384.01	21.83	0.52	Mulitza2009Paleoc
GeoB9508-5	14.5095	-17.8905	2384.01	22.122	0.29	Mulitza2009Paleoc
GeoB9508-5	14.5095	-17.8905	2384.01	22.322	0.25	Mulitza2009Paleoc
GeoB9508-5	14.5095	-17.8905	2384.01	22.68	0.16	Mulitza2009Paleoc
GeoB9508-5	14.5095	-17.8905	2384.01	22.918	0.19	Mulitza2009Paleoc
GeoB9508-5	14.5095	-17.8905	2384.01	23.213	0.34	Mulitza2009Paleoc
GeoB9508-5	14.5095	-17.8905	2384.01	23.393	0.01	Mulitza2009Paleoc
GeoB9508-5	14.5095	-17.8905	2384.01	23.817	0.12	Mulitza2009Paleoc
GeoB9508-5	14.5095	-17.8905	2384.01	24.061	0.36	Mulitza2009Paleoc
GeoB9508-5	14.5095	-17.8905	2384.01	24.261	0.01	Mulitza2009Paleoc
GeoB9508-5	14.5095	-17.8905	2384.01	25.114	0.21	Mulitza2009Paleoc
GeoB9508-5	14.5095	-17.8905	2384.01	25.329	0.34	Mulitza2009Paleoc
GeoB9508-5	14.5095	-17.8905	2384.01	25.472	-0.16	Mulitza2009Paleoc
GeoB9508-5	14.5095	-17.8905	2384.01	25.683	0.27	Mulitza2009Paleoc
GeoB9508-5	14.5095	-17.8905	2384.01	25.819	0.13	Mulitza2009Paleoc
GeoB9508-5	14.5095	-17.8905	2384.01	26.024	0.18	Mulitza2009Paleoc
GeoB9508-5	14.5095	-17.8905	2384.01	26.167	0.06	Mulitza2009Paleoc
GeoB9508-5	14.5095	-17.8905	2384.01	26.373	0.22	Mulitza2009Paleoc
GeoB9508-5	14.5095	-17.8905	2384.01	26.508	-0.13	Mulitza2009Paleoc
GeoB9508-5	14.5095	-17.8905	2384.01	26.716	-0.09	Mulitza2009Paleoc
GeoB9508-5	14.5095	-17.8905	2384.01	26.839	-0.09	Mulitza2009Paleoc
GeoB9508-5	14.5095	-17.8905	2384.01	26.988	0.05	Mulitza2009Paleoc
GeoB9508-5	14.5095	-17.8905	2384.01	27.569	-0.04	Mulitza2009Paleoc
GeoB9508-5	14.5095	-17.8905	2384.01	27.8	0.03	Mulitza2009Paleoc
GeoB9508-5	14.5095	-17.8905	2384.01	28.032	0.07	Mulitza2009Paleoc
GeoB9508-5	14.5095	-17.8905	2384.01	28.259	0.06	Mulitza2009Paleoc
GeoB9508-5	14.5095	-17.8905	2384.01	28.484	-0.26	Mulitza2009Paleoc
GeoB9508-5	14.5095	-17.8905	2384.01	28.619	0.2	Mulitza2009Paleoc
GeoB9508-5	14.5095	-17.8905	2384.01	28.709	-0.08	Mulitza2009Paleoc
GeoB9508-5	14.5095	-17.8905	2384.01	28.83	0.05	Mulitza2009Paleoc
GeoB9508-5	14.5095	-17.8905	2384.01	28.916	-0.03	Mulitza2009Paleoc
GeoB9508-5	14.5095	-17.8905	2384.01	29.045	0.06	Mulitza2009Paleoc
GeoB9508-5	14.5095	-17.8905	2384.01	29.145	0.14	Mulitza2009Paleoc
GeoB9508-5	14.5095	-17.8905	2384.01	29.299	0.17	Mulitza2009Paleoc
GeoB9508-5	14.5095	-17.8905	2384.01	29.398	0.09	Mulitza2009Paleoc
GeoB9508-5	14.5095	-17.8905	2384.01	29.55	0.02	Mulitza2009Paleoc
GeoB9508-5	14.5095	-17.8905	2384.01	29.675	-0.05	Mulitza2009Paleoc
GeoB9508-5	14.5095	-17.8905	2384.01	29.869	-0.14	Mulitza2009Paleoc
GeoB9508-5	14.5095	-17.8905	2384.01	30.005	0.01	Mulitza2009Paleoc
GeoB9508-5	14.5095	-17.8905	2384.01	30.208	-0.03	Mulitza2009Paleoc
GeoB9508-5	14.5095	-17.8905	2384.01	30.344	-0.08	Mulitza2009Paleoc
GeoB9508-5	14.5095	-17.8905	2384.01	30.549	0.18	Mulitza2009Paleoc
GeoB9508-5	14.5095	-17.8905	2384.01	30.683	-0.07	Mulitza2009Paleoc
GeoB9508-5	14.5095	-17.8905	2384.01	30.856	0.13	Mulitza2009Paleoc
GeoB9508-5	14.5095	-17.8905	2384.01	30.971	-0.17	Mulitza2009Paleoc
GeoB9508-5	14.5095	-17.8905	2384.01	31.154	-0.03	Mulitza2009Paleoc
GeoB9508-5	14.5095	-17.8905	2384.01	31.281	-0.23	Mulitza2009Paleoc
GeoB9508-5	14.5095	-17.8905	2384.01	31.472	-0.07	Mulitza2009Paleoc
GeoB9508-5	14.5095	-17.8905	2384.01	31.585	-0.01	Mulitza2009Paleoc
GeoB9508-5	14.5095	-17.8905	2384.01	31.744	-0.3	Mulitza2009Paleoc
GeoB9508-5	14.5095	-17.8905	2384.01	31.835	0.03	Mulitza2009Paleoc
GeoB9508-5	14.5095	-17.8905	2384.01	31.962	0.01	Mulitza2009Paleoc
GeoB9508-5	14.5095	-17.8905	2384.01	32.173	-0.06	Mulitza2009Paleoc
GeoB9508-5	14.5095	-17.8905	2384.01	32.266	-0.04	Mulitza2009Paleoc
GeoB9508-5	14.5095	-17.8905	2384.01	32.462	0.21	Mulitza2009Paleoc
GeoB9508-5	14.5095	-17.8905	2384.01	32.578	0.19	Mulitza2009Paleoc
GeoB9508-5	14.5095	-17.8905	2384.01	32.778	0.18	Mulitza2009Paleoc
GeoB9508-5	14.5095	-17.8905	2384.01	32.857	-0.06	Mulitza2009Paleoc
GeoB9508-5	14.5095	-17.8905	2384.01	32.977	0.05	Mulitza2009Paleoc
GeoB9508-5	14.5095	-17.8905	2384.01	33.081	0.57	Mulitza2009Paleoc
GeoB9508-5	14.5095	-17.8905	2384.01	33.251	-0.17	Mulitza2009Paleoc
GeoB9508-5	14.5095	-17.8905	2384.01	33.534	-0.27	Mulitza2009Paleoc
GeoB9508-5	14.5095	-17.8905	2384.01	33.625	-0.03	Mulitza2009Paleoc
GeoB9508-5	14.5095	-17.8905	2384.01	33.733	0.23	Mulitza2009Paleoc
GeoB9508-5	14.5095	-17.8905	2384.01	33.914	-0.31	Mulitza2009Paleoc
GeoB9508-5	14.5095	-17.8905	2384.01	33.999	0.57	Mulitza2009Paleoc
GeoB9508-5	14.5095	-17.8905	2384.01	34.135	-0.11	Mulitza2009Paleoc
GeoB9508-5	14.5095	-17.8905	2384.01	34.24	-0.1	Mulitza2009Paleoc
GeoB9508-5	14.5095	-17.8905	2384.01	34.397	-0.16	Mulitza2009Paleoc
GeoB9508-5	14.5095	-17.8905	2384.01	34.501	0.22	Mulitza2009Paleoc
GeoB9508-5	14.5095	-17.8905	2384.01	34.659	-0.08	Mulitza2009Paleoc
GeoB9508-5	14.5095	-17.8905	2384.01	34.781	-0.12	Mulitza2009Paleoc
GeoB9508-5	14.5095	-17.8905	2384.01	34.964	0.01	Mulitza2009Paleoc
GeoB9508-5	14.5095	-17.8905	2384.01	35.083	-0.23	Mulitza2009Paleoc
GeoB9508-5	14.5095	-17.8905	2384.01	35.253	0.13	Mulitza2009Paleoc
GeoB9508-5	14.5095	-17.8905	2384.01	35.365	-0.05	Mulitza2009Paleoc
GeoB9508-5	14.5095	-17.8905	2384.01	35.511	0.22	Mulitza2009Paleoc
GeoB9508-5	14.5095	-17.8905	2384.01	35.605	-0.31	Mulitza2009Paleoc
GeoB9508-5	14.5095	-17.8905	2384.01	35.746	0.27	Mulitza2009Paleoc
GeoB9508-5	14.5095	-17.8905	2384.01	35.841	0.39	Mulitza2009Paleoc
GeoB9508-5	14.5095	-17.8905	2384.01	35.976	-0.09	Mulitza2009Paleoc
GeoB9508-5	14.5095	-17.8905	2384.01	36.061	0.03	Mulitza2009Paleoc
GeoB9508-5	14.5095	-17.8905	2384.01	36.19	-0.12	Mulitza2009Paleoc
GeoB9508-5	14.5095	-17.8905	2384.01	36.276	0.27	Mulitza2009Paleoc
GeoB9508-5	14.5095	-17.8905	2384.01	36.463	0.33	Mulitza2009Paleoc
GeoB9508-5	14.5095	-17.8905	2384.01	36.648	0.43	Mulitza2009Paleoc
GeoB9508-5	14.5095	-17.8905	2384.01	36.924	-0.06	Mulitza2009Paleoc
GeoB9508-5	14.5095	-17.8905	2384.01	37.075	0.15	Mulitza2009Paleoc
GeoB9508-5	14.5095	-17.8905	2384.01	37.289	-0.35	Mulitza2009Paleoc
GeoB9508-5	14.5095	-17.8905	2384.01	37.432	0.09	Mulitza2009Paleoc
GeoB9508-5	14.5095	-17.8905	2384.01	37.684	-0.09	Mulitza2009Paleoc
GeoB9508-5	14.5095	-17.8905	2384.01	37.853	-0.18	Mulitza2009Paleoc
GeoB9508-5	14.5095	-17.8905	2384.01	38.121	-0.32	Mulitza2009Paleoc
GeoB9508-5	14.5095	-17.8905	2384.01	38.31	-0.31	Mulitza2009Paleoc
GeoB9508-5	14.5095	-17.8905	2384.01	38.538	-0.68	Mulitza2009Paleoc
GeoB9508-5	14.5095	-17.8905	2384.01	38.835	-0.28	Mulitza2009Paleoc
GeoB9508-5	14.5095	-17.8905	2384.01	38.953	-0.02	Mulitza2009Paleoc
GeoB9508-5	14.5095	-17.8905	2384.01	39.13	0.11	Mulitza2009Paleoc
GeoB9508-5	14.5095	-17.8905	2384.01	39.244	-0.09	Mulitza2009Paleoc
GeoB9508-5	14.5095	-17.8905	2384.01	39.398	-0.1	Mulitza2009Paleoc
GeoB9508-5	14.5095	-17.8905	2384.01	39.5	-0.26	Mulitza2009Paleoc
GeoB9508-5	14.5095	-17.8905	2384.01	39.649	0.13	Mulitza2009Paleoc
GeoB9508-5	14.5095	-17.8905	2384.01	39.907	-0.12	Mulitza2009Paleoc
GeoB9508-5	14.5095	-17.8905	2384.01	40.177	0.19	Mulitza2009Paleoc
GeoB9508-5	14.5095	-17.8905	2384.01	40.285	-0.25	Mulitza2009Paleoc
GeoB9508-5	14.5095	-17.8905	2384.01	40.44	-0.15	Mulitza2009Paleoc
GeoB9508-5	14.5095	-17.8905	2384.01	40.541	0.12	Mulitza2009Paleoc
GeoB9508-5	14.5095	-17.8905	2384.01	40.692	-0.15	Mulitza2009Paleoc
GeoB9508-5	14.5095	-17.8905	2384.01	40.793	-0.4	Mulitza2009Paleoc
GeoB9508-5	14.5095	-17.8905	2384.01	40.938	-0.17	Mulitza2009Paleoc
GeoB9508-5	14.5095	-17.8905	2384.01	41.028	-0.21	Mulitza2009Paleoc
GeoB9508-5	14.5095	-17.8905	2384.01	41.162	0.17	Mulitza2009Paleoc
GeoB9508-5	14.5095	-17.8905	2384.01	41.252	0.48	Mulitza2009Paleoc
GeoB9508-5	14.5095	-17.8905	2384.01	41.386	-0.21	Mulitza2009Paleoc
GeoB9508-5	14.5095	-17.8905	2384.01	41.458	-0.4	Mulitza2009Paleoc
GeoB9508-5	14.5095	-17.8905	2384.01	41.566	0.37	Mulitza2009Paleoc
GeoB9508-5	14.5095	-17.8905	2384.01	41.638	0.07	Mulitza2009Paleoc
GeoB9508-5	14.5095	-17.8905	2384.01	41.747	-0.58	Mulitza2009Paleoc
GeoB9508-5	14.5095	-17.8905	2384.01	41.828	0.1	Mulitza2009Paleoc
GeoB9508-5	14.5095	-17.8905	2384.01	41.961	-0.14	Mulitza2009Paleoc
GeoB9508-5	14.5095	-17.8905	2384.01	42.05	-0.08	Mulitza2009Paleoc
GeoB9508-5	14.5095	-17.8905	2384.01	42.183	-0.25	Mulitza2009Paleoc
GeoB9508-5	14.5095	-17.8905	2384.01	42.272	-0.2	Mulitza2009Paleoc
GeoB9508-5	14.5095	-17.8905	2384.01	42.405	0.39	Mulitza2009Paleoc
GeoB9508-5	14.5095	-17.8905	2384.01	42.497	0.36	Mulitza2009Paleoc
GeoB9508-5	14.5095	-17.8905	2384.01	42.636	0.17	Mulitza2009Paleoc
GeoB9508-5	14.5095	-17.8905	2384.01	42.728	-0.24	Mulitza2009Paleoc
GeoB9508-5	14.5095	-17.8905	2384.01	42.89	-0.06	Mulitza2009Paleoc
GeoB9508-5	14.5095	-17.8905	2384.01	43.012	0.06	Mulitza2009Paleoc
GeoB9508-5	14.5095	-17.8905	2384.01	43.195	-0.21	Mulitza2009Paleoc
GeoB9508-5	14.5095	-17.8905	2384.01	43.307	-0.3	Mulitza2009Paleoc
GeoB9508-5	14.5095	-17.8905	2384.01	43.462	0.07	Mulitza2009Paleoc
GeoB9508-5	14.5095	-17.8905	2384.01	43.565	-0.09	Mulitza2009Paleoc
GeoB9508-5	14.5095	-17.8905	2384.01	43.715	0.33	Mulitza2009Paleoc
GeoB9508-5	14.5095	-17.8905	2384.01	43.804	-0.14	Mulitza2009Paleoc
GeoB9508-5	14.5095	-17.8905	2384.01	43.937	0.25	Mulitza2009Paleoc
GeoB9508-5	14.5095	-17.8905	2384.01	44.026	0	Mulitza2009Paleoc
GeoB9508-5	14.5095	-17.8905	2384.01	44.165	0.05	Mulitza2009Paleoc
GeoB9508-5	14.5095	-17.8905	2384.01	44.258	0.27	Mulitza2009Paleoc
GeoB9508-5	14.5095	-17.8905	2384.01	44.43	-0.15	Mulitza2009Paleoc
GeoB9508-5	14.5095	-17.8905	2384.01	44.551	0.05	Mulitza2009Paleoc
GeoB9508-5	14.5095	-17.8905	2384.01	44.731	-0.46	Mulitza2009Paleoc
GeoB9508-5	14.5095	-17.8905	2384.01	44.853	0.04	Mulitza2009Paleoc
GeoB9508-5	14.5095	-17.8905	2384.01	45.089	0.17	Mulitza2009Paleoc
GeoB9508-5	14.5095	-17.8905	2384.01	45.222	-0.18	Mulitza2009Paleoc
GeoB9508-5	14.5095	-17.8905	2384.01	45.353	0.19	Mulitza2009Paleoc
GeoB9508-5	14.5095	-17.8905	2384.01	45.429	-0.12	Mulitza2009Paleoc
GeoB9508-5	14.5095	-17.8905	2384.01	45.553	-0.01	Mulitza2009Paleoc
GeoB9508-5	14.5095	-17.8905	2384.01	45.641	0.03	Mulitza2009Paleoc
GeoB9508-5	14.5095	-17.8905	2384.01	45.774	0.14	Mulitza2009Paleoc
GeoB9508-5	14.5095	-17.8905	2384.01	45.872	0.05	Mulitza2009Paleoc
GeoB9508-5	14.5095	-17.8905	2384.01	46.014	0.04	Mulitza2009Paleoc
GeoB9508-5	14.5095	-17.8905	2384.01	46.108	0.1	Mulitza2009Paleoc
GeoB9526	12.4085	-18.0915	3223.01	0.94234	0.54	Zarriess&Mackensen2011Paleoc
GeoB9526	12.4085	-18.0915	3223.01	1.3641	0.68	Zarriess&Mackensen2011Paleoc
GeoB9526	12.4085	-18.0915	3223.01	1.8323	0.67	Zarriess&Mackensen2011Paleoc
GeoB9526	12.4085	-18.0915	3223.01	2.2984	0.85	Zarriess&Mackensen2011Paleoc
GeoB9526	12.4085	-18.0915	3223.01	2.7841	0.8	Zarriess&Mackensen2011Paleoc
GeoB9526	12.4085	-18.0915	3223.01	3.2806	0.98	Zarriess&Mackensen2011Paleoc
GeoB9526	12.4085	-18.0915	3223.01	3.8101	0.74	Zarriess&Mackensen2011Paleoc
GeoB9526	12.4085	-18.0915	3223.01	4.3053	0.65	Zarriess&Mackensen2011Paleoc
GeoB9526	12.4085	-18.0915	3223.01	4.7997	0.59	Zarriess&Mackensen2011Paleoc
GeoB9526	12.4085	-18.0915	3223.01	5.2746	0.42	Zarriess&Mackensen2011Paleoc
GeoB9526	12.4085	-18.0915	3223.01	5.7622	0.58	Zarriess&Mackensen2011Paleoc
GeoB9526	12.4085	-18.0915	3223.01	6.2623	0.58	Zarriess&Mackensen2011Paleoc
GeoB9526	12.4085	-18.0915	3223.01	6.8398	0.36	Zarriess&Mackensen2011Paleoc
GeoB9526	12.4085	-18.0915	3223.01	7.4569	0.25	Zarriess&Mackensen2011Paleoc
GeoB9526	12.4085	-18.0915	3223.01	8.0065	0.64	Zarriess&Mackensen2011Paleoc
GeoB9526	12.4085	-18.0915	3223.01	8.7457	0.11	Zarriess&Mackensen2011Paleoc
GeoB9526	12.4085	-18.0915	3223.01	9.6346	0.14	Zarriess&Mackensen2011Paleoc
GeoB9526	12.4085	-18.0915	3223.01	10.489	0.47	Zarriess&Mackensen2011Paleoc
GeoB9526	12.4085	-18.0915	3223.01	11.318	0.39	Zarriess&Mackensen2011Paleoc
GeoB9526	12.4085	-18.0915	3223.01	12.174	0.5	Zarriess&Mackensen2011Paleoc
GeoB9526	12.4085	-18.0915	3223.01	12.903	0.25	Zarriess&Mackensen2011Paleoc
GeoB9526	12.4085	-18.0915	3223.01	13.532	0.19	Zarriess&Mackensen2011Paleoc
GeoB9526	12.4085	-18.0915	3223.01	14.029	0.31	Zarriess&Mackensen2011Paleoc
GeoB9526	12.4085	-18.0915	3223.01	14.485	0.2	Zarriess&Mackensen2011Paleoc
GeoB9526	12.4085	-18.0915	3223.01	14.873	-0.07	Zarriess&Mackensen2011Paleoc
GeoB9526	12.4085	-18.0915	3223.01	15.164	0.07	Zarriess&Mackensen2011Paleoc
GeoB9526	12.4085	-18.0915	3223.01	15.449	0.05	Zarriess&Mackensen2011Paleoc
GeoB9526	12.4085	-18.0915	3223.01	15.725	0.05	Zarriess&Mackensen2011Paleoc
GeoB9526	12.4085	-18.0915	3223.01	15.949	-0.2	Zarriess&Mackensen2011Paleoc
GeoB9526	12.4085	-18.0915	3223.01	16.121	-0.04	Zarriess&Mackensen2011Paleoc
GeoB9526	12.4085	-18.0915	3223.01	16.293	-0.22	Zarriess&Mackensen2011Paleoc
GeoB9526	12.4085	-18.0915	3223.01	16.454	-0.01	Zarriess&Mackensen2011Paleoc
GeoB9526	12.4085	-18.0915	3223.01	16.614	-0.37	Zarriess&Mackensen2011Paleoc
GeoB9526	12.4085	-18.0915	3223.01	16.792	-0.18	Zarriess&Mackensen2011Paleoc
GeoB9526	12.4085	-18.0915	3223.01	16.976	-0.07	Zarriess&Mackensen2011Paleoc
GeoB9526	12.4085	-18.0915	3223.01	17.13	-0.03	Zarriess&Mackensen2011Paleoc
GeoB9526	12.4085	-18.0915	3223.01	17.289	-0.35	Zarriess&Mackensen2011Paleoc
GeoB9526	12.4085	-18.0915	3223.01	17.448	0	Zarriess&Mackensen2011Paleoc
GeoB9526	12.4085	-18.0915	3223.01	17.616	0.02	Zarriess&Mackensen2011Paleoc
GeoB9526	12.4085	-18.0915	3223.01	17.913	-0.07	Zarriess&Mackensen2011Paleoc
GeoB9526	12.4085	-18.0915	3223.01	18.43	-0.01	Zarriess&Mackensen2011Paleoc
GeoB9526	12.4085	-18.0915	3223.01	19.031	-0.11	Zarriess&Mackensen2011Paleoc
GeoB9526	12.4085	-18.0915	3223.01	19.872	-0.03	Zarriess&Mackensen2011Paleoc
GeoB9526	12.4085	-18.0915	3223.01	20.634	0.02	Zarriess&Mackensen2011Paleoc
GeoB9526	12.4085	-18.0915	3223.01	21.32	-0.03	Zarriess&Mackensen2011Paleoc
GeoB9526	12.4085	-18.0915	3223.01	21.897	0.02	Zarriess&Mackensen2011Paleoc
GeoB9526	12.4085	-18.0915	3223.01	22.42	-0.08	Zarriess&Mackensen2011Paleoc
GeoB9526	12.4085	-18.0915	3223.01	22.944	0.02	Zarriess&Mackensen2011Paleoc
GeoB9526	12.4085	-18.0915	3223.01	23.399	-0.32	Zarriess&Mackensen2011Paleoc
GeoB9526	12.4085	-18.0915	3223.01	23.863	-0.15	Zarriess&Mackensen2011Paleoc
GeoB9526	12.4085	-18.0915	3223.01	24.371	-0.45	Zarriess&Mackensen2011Paleoc
GeoB9526	12.4085	-18.0915	3223.01	24.87	0.13	Zarriess&Mackensen2011Paleoc
GeoB9526	12.4085	-18.0915	3223.01	25.263	-0.03	Zarriess&Mackensen2011Paleoc
GeoB9526	12.4085	-18.0915	3223.01	25.654	-0.24	Zarriess&Mackensen2011Paleoc
GeoB9526	12.4085	-18.0915	3223.01	26.03	-0.17	Zarriess&Mackensen2011Paleoc
GeoB9526	12.4085	-18.0915	3223.01	26.348	-0.09	Zarriess&Mackensen2011Paleoc
GeoB9526	12.4085	-18.0915	3223.01	26.606	-0.16	Zarriess&Mackensen2011Paleoc
GeoB9526	12.4085	-18.0915	3223.01	26.86	-0.16	Zarriess&Mackensen2011Paleoc
GeoB9526	12.4085	-18.0915	3223.01	27.144	-0.14	Zarriess&Mackensen2011Paleoc
GeoB9526	12.4085	-18.0915	3223.01	27.41	-0.37	Zarriess&Mackensen2011Paleoc
GeoB9526	12.4085	-18.0915	3223.01	27.702	0.04	Zarriess&Mackensen2011Paleoc
GeoB9526	12.4085	-18.0915	3223.01	28.004	-0.34	Zarriess&Mackensen2011Paleoc
GeoB9526	12.4085	-18.0915	3223.01	28.301	-0.22	Zarriess&Mackensen2011Paleoc
GeoB9526	12.4085	-18.0915	3223.01	28.594	-0.15	Zarriess&Mackensen2011Paleoc
GeoB9526	12.4085	-18.0915	3223.01	28.866	-0.16	Zarriess&Mackensen2011Paleoc
GeoB9526	12.4085	-18.0915	3223.01	29.127	-0.47	Zarriess&Mackensen2011Paleoc
GeoB9526	12.4085	-18.0915	3223.01	29.406	-0.21	Zarriess&Mackensen2011Paleoc
GIK11944-2	35.6092	-8.0908	1765.01	0.016777	1.18	Weinelt&Sarnthein2003Pangaea
GIK11944-2	35.6092	-8.0908	1765.01	4.0145	1.23	Weinelt&Sarnthein2003Pangaea
GIK11944-2	35.6092	-8.0908	1765.01	6.8397	1.22	Weinelt&Sarnthein2003Pangaea
GIK11944-2	35.6092	-8.0908	1765.01	9.2172	1.21	Weinelt&Sarnthein2003Pangaea
GIK11944-2	35.6092	-8.0908	1765.01	10.454	0.99	Weinelt&Sarnthein2003Pangaea
GIK11944-2	35.6092	-8.0908	1765.01	10.454	0.95	Weinelt&Sarnthein2003Pangaea
GIK11944-2	35.6092	-8.0908	1765.01	10.844	0.97	Weinelt&Sarnthein2003Pangaea
GIK11944-2	35.6092	-8.0908	1765.01	11.035	0.94	Weinelt&Sarnthein2003Pangaea
GIK11944-2	35.6092	-8.0908	1765.01	11.035	0.86	Weinelt&Sarnthein2003Pangaea
GIK11944-2	35.6092	-8.0908	1765.01	11.404	1.04	Weinelt&Sarnthein2003Pangaea
GIK11944-2	35.6092	-8.0908	1765.01	11.404	1.03	Weinelt&Sarnthein2003Pangaea
GIK11944-2	35.6092	-8.0908	1765.01	11.588	1.04	Weinelt&Sarnthein2003Pangaea
GIK11944-2	35.6092	-8.0908	1765.01	11.588	0.85	Weinelt&Sarnthein2003Pangaea
GIK11944-2	35.6092	-8.0908	1765.01	11.948	1.08	Weinelt&Sarnthein2003Pangaea
GIK11944-2	35.6092	-8.0908	1765.01	12.118	0.99	Weinelt&Sarnthein2003Pangaea
GIK11944-2	35.6092	-8.0908	1765.01	12.118	1.03	Weinelt&Sarnthein2003Pangaea
GIK11944-2	35.6092	-8.0908	1765.01	12.27	0.99	Weinelt&Sarnthein2003Pangaea
GIK11944-2	35.6092	-8.0908	1765.01	12.421	0.82	Weinelt&Sarnthein2003Pangaea
GIK11944-2	35.6092	-8.0908	1765.01	12.72	0.72	Weinelt&Sarnthein2003Pangaea
GIK11944-2	35.6092	-8.0908	1765.01	12.854	0.93	Weinelt&Sarnthein2003Pangaea
GIK11944-2	35.6092	-8.0908	1765.01	12.987	0.79	Weinelt&Sarnthein2003Pangaea
GIK11944-2	35.6092	-8.0908	1765.01	12.987	1.05	Weinelt&Sarnthein2003Pangaea
GIK11944-2	35.6092	-8.0908	1765.01	12.987	0.81	Weinelt&Sarnthein2003Pangaea
GIK11944-2	35.6092	-8.0908	1765.01	13.128	0.71	Weinelt&Sarnthein2003Pangaea
GIK11944-2	35.6092	-8.0908	1765.01	13.271	0.69	Weinelt&Sarnthein2003Pangaea
GIK11944-2	35.6092	-8.0908	1765.01	13.554	0.46	Weinelt&Sarnthein2003Pangaea
GIK11944-2	35.6092	-8.0908	1765.01	13.554	0.69	Weinelt&Sarnthein2003Pangaea
GIK11944-2	35.6092	-8.0908	1765.01	13.691	0.73	Weinelt&Sarnthein2003Pangaea
GIK11944-2	35.6092	-8.0908	1765.01	13.964	0.76	Weinelt&Sarnthein2003Pangaea
GIK11944-2	35.6092	-8.0908	1765.01	14.253	0.89	Weinelt&Sarnthein2003Pangaea
GIK11944-2	35.6092	-8.0908	1765.01	14.253	0.78	Weinelt&Sarnthein2003Pangaea
GIK11944-2	35.6092	-8.0908	1765.01	14.673	0.69	Weinelt&Sarnthein2003Pangaea
GIK11944-2	35.6092	-8.0908	1765.01	14.804	0.86	Weinelt&Sarnthein2003Pangaea
GIK11944-2	35.6092	-8.0908	1765.01	15.08	0.8	Weinelt&Sarnthein2003Pangaea
GIK11944-2	35.6092	-8.0908	1765.01	15.517	0.88	Weinelt&Sarnthein2003Pangaea
GIK11944-2	35.6092	-8.0908	1765.01	15.669	0.9	Weinelt&Sarnthein2003Pangaea
GIK11944-2	35.6092	-8.0908	1765.01	15.669	0.74	Weinelt&Sarnthein2003Pangaea
GIK11944-2	35.6092	-8.0908	1765.01	15.669	0.72	Weinelt&Sarnthein2003Pangaea
GIK11944-2	35.6092	-8.0908	1765.01	15.821	0.92	Weinelt&Sarnthein2003Pangaea
GIK11944-2	35.6092	-8.0908	1765.01	15.983	0.78	Weinelt&Sarnthein2003Pangaea
GIK11944-2	35.6092	-8.0908	1765.01	16.51	0.65	Weinelt&Sarnthein2003Pangaea
GIK11944-2	35.6092	-8.0908	1765.01	16.687	1.04	Weinelt&Sarnthein2003Pangaea
GIK11944-2	35.6092	-8.0908	1765.01	17.03	0.61	Weinelt&Sarnthein2003Pangaea
GIK11944-2	35.6092	-8.0908	1765.01	17.185	0.44	Weinelt&Sarnthein2003Pangaea
GIK11944-2	35.6092	-8.0908	1765.01	17.257	0.63	Weinelt&Sarnthein2003Pangaea
GIK11944-2	35.6092	-8.0908	1765.01	17.443	0.66	Weinelt&Sarnthein2003Pangaea
GIK11944-2	35.6092	-8.0908	1765.01	17.539	1.09	Weinelt&Sarnthein2003Pangaea
GIK11944-2	35.6092	-8.0908	1765.01	17.637	1.04	Weinelt&Sarnthein2003Pangaea
GIK11944-2	35.6092	-8.0908	1765.01	17.81	1.14	Weinelt&Sarnthein2003Pangaea
GIK11944-2	35.6092	-8.0908	1765.01	17.897	1.08	Weinelt&Sarnthein2003Pangaea
GIK11944-2	35.6092	-8.0908	1765.01	17.975	1.04	Weinelt&Sarnthein2003Pangaea
GIK11944-2	35.6092	-8.0908	1765.01	17.975	1.02	Weinelt&Sarnthein2003Pangaea
GIK11944-2	35.6092	-8.0908	1765.01	18.046	1.08	Weinelt&Sarnthein2003Pangaea
GIK11944-2	35.6092	-8.0908	1765.01	18.764	1.02	Weinelt&Sarnthein2003Pangaea
GIK11944-2	35.6092	-8.0908	1765.01	19.551	1.05	Weinelt&Sarnthein2003Pangaea
GIK11944-2	35.6092	-8.0908	1765.01	20.23	0.96	Weinelt&Sarnthein2003Pangaea
GIK11944-2	35.6092	-8.0908	1765.01	21.101	0.99	Weinelt&Sarnthein2003Pangaea
GIK11944-2	35.6092	-8.0908	1765.01	21.911	1.01	Weinelt&Sarnthein2003Pangaea
GIK11944-2	35.6092	-8.0908	1765.01	23.721	0.88	Weinelt&Sarnthein2003Pangaea
GIK11944-2	35.6092	-8.0908	1765.01	23.947	1.01	Weinelt&Sarnthein2003Pangaea
GIK11944-2	35.6092	-8.0908	1765.01	25.197	1.16	Weinelt&Sarnthein2003Pangaea
GIK11944-2	35.6092	-8.0908	1765.01	26.368	1.06	Weinelt&Sarnthein2003Pangaea
GIK11944-2	35.6092	-8.0908	1765.01	28.042	1.03	Weinelt&Sarnthein2003Pangaea
GIK11944-2	35.6092	-8.0908	1765.01	29.447	1.03	Weinelt&Sarnthein2003Pangaea
GIK11944-2	35.6092	-8.0908	1765.01	30.244	1.03	Weinelt&Sarnthein2003Pangaea
GIK11944-2	35.6092	-8.0908	1765.01	31.141	1.26	Weinelt&Sarnthein2003Pangaea
GIK11944-2	35.6092	-8.0908	1765.01	32.312	1.08	Weinelt&Sarnthein2003Pangaea
GIK11944-2	35.6092	-8.0908	1765.01	33.513	1.11	Weinelt&Sarnthein2003Pangaea
GIK11944-2	35.6092	-8.0908	1765.01	35.403	1.11	Weinelt&Sarnthein2003Pangaea
GIK11944-2	35.6092	-8.0908	1765.01	36.805	1.18	Weinelt&Sarnthein2003Pangaea
GIK11944-2	35.6092	-8.0908	1765.01	38.439	1.04	Weinelt&Sarnthein2003Pangaea
GIK11944-2	35.6092	-8.0908	1765.01	40.751	1.17	Weinelt&Sarnthein2003Pangaea
GIK11944-2	35.6092	-8.0908	1765.01	43.016	1.11	Weinelt&Sarnthein2003Pangaea
GIK12328-5	21.2056	-18.5944	2778.01	1.1142	0.83	Sarnthein1994Paleoc
GIK12328-5	21.2056	-18.5944	2778.01	1.8813	0.9	Sarnthein1994Paleoc
GIK12328-5	21.2056	-18.5944	2778.01	2.6515	1.03	Sarnthein1994Paleoc
GIK12328-5	21.2056	-18.5944	2778.01	3.4591	0.76	Sarnthein1994Paleoc
GIK12328-5	21.2056	-18.5944	2778.01	4.2109	0.99	Sarnthein1994Paleoc
GIK12328-5	21.2056	-18.5944	2778.01	4.7082	0.86	Sarnthein1994Paleoc
GIK12328-5	21.2056	-18.5944	2778.01	4.9212	0.94	Sarnthein1994Paleoc
GIK12328-5	21.2056	-18.5944	2778.01	6.3456	0.9	Sarnthein1994Paleoc
GIK12328-5	21.2056	-18.5944	2778.01	7.1629	0.74	Sarnthein1994Paleoc
GIK12328-5	21.2056	-18.5944	2778.01	8.1794	0.67	Sarnthein1994Paleoc
GIK12328-5	21.2056	-18.5944	2778.01	9.3166	0.58	Sarnthein1994Paleoc
GIK12328-5	21.2056	-18.5944	2778.01	10.286	0.66	Sarnthein1994Paleoc
GIK12328-5	21.2056	-18.5944	2778.01	11.232	0.72	Sarnthein1994Paleoc
GIK12328-5	21.2056	-18.5944	2778.01	12.265	0.5	Sarnthein1994Paleoc
GIK12328-5	21.2056	-18.5944	2778.01	13.102	0.48	Sarnthein1994Paleoc
GIK12328-5	21.2056	-18.5944	2778.01	13.861	0.42	Sarnthein1994Paleoc
GIK12328-5	21.2056	-18.5944	2778.01	14.57	0.15	Sarnthein1994Paleoc
GIK12328-5	21.2056	-18.5944	2778.01	15.11	-0.09	Sarnthein1994Paleoc
GIK12328-5	21.2056	-18.5944	2778.01	15.473	0.08	Sarnthein1994Paleoc
GIK12328-5	21.2056	-18.5944	2778.01	15.848	0.3	Sarnthein1994Paleoc
GIK12328-5	21.2056	-18.5944	2778.01	16.138	0.23	Sarnthein1994Paleoc
GIK12328-5	21.2056	-18.5944	2778.01	16.541	0.03	Sarnthein1994Paleoc
GIK12328-5	21.2056	-18.5944	2778.01	17.133	0.23	Sarnthein1994Paleoc
GIK12328-5	21.2056	-18.5944	2778.01	17.929	0.23	Sarnthein1994Paleoc
GIK12328-5	21.2056	-18.5944	2778.01	18.707	0.45	Sarnthein1994Paleoc
GIK12328-5	21.2056	-18.5944	2778.01	19.244	0.37	Sarnthein1994Paleoc
GIK12328-5	21.2056	-18.5944	2778.01	19.809	0.48	Sarnthein1994Paleoc
GIK12328-5	21.2056	-18.5944	2778.01	20.369	0.44	Sarnthein1994Paleoc
GIK12328-5	21.2056	-18.5944	2778.01	21.056	0.35	Sarnthein1994Paleoc
GIK12328-5	21.2056	-18.5944	2778.01	21.774	0.32	Sarnthein1994Paleoc
GIK12328-5	21.2056	-18.5944	2778.01	22.192	0.27	Sarnthein1994Paleoc
GIK12328-5	21.2056	-18.5944	2778.01	22.631	0.16	Sarnthein1994Paleoc
GIK12328-5	21.2056	-18.5944	2778.01	23.347	0.18	Sarnthein1994Paleoc
GIK12328-5	21.2056	-18.5944	2778.01	24.033	0.1	Sarnthein1994Paleoc
GIK12328-5	21.2056	-18.5944	2778.01	24.847	0.42	Sarnthein1994Paleoc
GIK12328-5	21.2056	-18.5944	2778.01	25.463	0.04	Sarnthein1994Paleoc
GIK12328-5	21.2056	-18.5944	2778.01	26.09	0.3	Sarnthein1994Paleoc
GIK12328-5	21.2056	-18.5944	2778.01	26.824	0.18	Sarnthein1994Paleoc
GIK12328-5	21.2056	-18.5944	2778.01	27.892	0.3	Sarnthein1994Paleoc
GIK12328-5	21.2056	-18.5944	2778.01	29.001	0.26	Sarnthein1994Paleoc
GIK12328-5	21.2056	-18.5944	2778.01	29.939	0.26	Sarnthein1994Paleoc
GIK12328-5	21.2056	-18.5944	2778.01	30.759	0.16	Sarnthein1994Paleoc
GIK12328-5	21.2056	-18.5944	2778.01	31.677	0.47	Sarnthein1994Paleoc
GIK12328-5	21.2056	-18.5944	2778.01	32.539	0.39	Sarnthein1994Paleoc
GIK12328-5	21.2056	-18.5944	2778.01	33.657	0.4	Sarnthein1994Paleoc
GIK12328-5	21.2056	-18.5944	2778.01	34.481	0.48	Sarnthein1994Paleoc
GIK12328-5	21.2056	-18.5944	2778.01	35.362	0.61	Sarnthein1994Paleoc
GIK12328-5	21.2056	-18.5944	2778.01	36.446	0.35	Sarnthein1994Paleoc
GIK12328-5	21.2056	-18.5944	2778.01	37.694	0.11	Sarnthein1994Paleoc
GIK12328-5	21.2056	-18.5944	2778.01	39.094	0.29	Sarnthein1994Paleoc
GIK12328-5	21.2056	-18.5944	2778.01	40.404	0.2	Sarnthein1994Paleoc
GIK12328-5	21.2056	-18.5944	2778.01	41.534	0.61	Sarnthein1994Paleoc
GIK12328-5	21.2056	-18.5944	2778.01	42.157	0.3	Sarnthein1994Paleoc
GIK12328-5	21.2056	-18.5944	2778.01	42.828	0.14	Sarnthein1994Paleoc
GIK12328-5	21.2056	-18.5944	2778.01	43.486	0.34	Sarnthein1994Paleoc
GIK12328-5	21.2056	-18.5944	2778.01	43.816	0.11	Sarnthein1994Paleoc
GIK12328-5	21.2056	-18.5944	2778.01	44.217	0.29	Sarnthein1994Paleoc
GIK12328-5	21.2056	-18.5944	2778.01	44.785	0.34	Sarnthein1994Paleoc
GIK12328-5	21.2056	-18.5944	2778.01	45.259	0.14	Sarnthein1994Paleoc
GIK12328-5	21.2056	-18.5944	2778.01	45.642	0.15	Sarnthein1994Paleoc
GIK12347-2	15.8089	-17.8911	2576.01	4.8007	0.88	Sarnthein1994Paleoc
GIK12347-2	15.8089	-17.8911	2576.01	5.9786	0.93	Sarnthein1994Paleoc
GIK12347-2	15.8089	-17.8911	2576.01	6.4981	0.94	Sarnthein1994Paleoc
GIK12347-2	15.8089	-17.8911	2576.01	7.0946	1.11	Sarnthein1994Paleoc
GIK12347-2	15.8089	-17.8911	2576.01	7.6438	1	Sarnthein1994Paleoc
GIK12347-2	15.8089	-17.8911	2576.01	8.1528	0.92	Sarnthein1994Paleoc
GIK12347-2	15.8089	-17.8911	2576.01	9.0256	0.99	Sarnthein1994Paleoc
GIK12347-2	15.8089	-17.8911	2576.01	9.7445	0.81	Sarnthein1994Paleoc
GIK12347-2	15.8089	-17.8911	2576.01	10.376	0.86	Sarnthein1994Paleoc
GIK12347-2	15.8089	-17.8911	2576.01	10.88	0.61	Sarnthein1994Paleoc
GIK12347-2	15.8089	-17.8911	2576.01	11.276	0.66	Sarnthein1994Paleoc
GIK12347-2	15.8089	-17.8911	2576.01	11.67	0.31	Sarnthein1994Paleoc
GIK12347-2	15.8089	-17.8911	2576.01	12.046	0.24	Sarnthein1994Paleoc
GIK12347-2	15.8089	-17.8911	2576.01	12.391	0.12	Sarnthein1994Paleoc
GIK12347-2	15.8089	-17.8911	2576.01	12.666	0.46	Sarnthein1994Paleoc
GIK12347-2	15.8089	-17.8911	2576.01	12.956	0.56	Sarnthein1994Paleoc
GIK12347-2	15.8089	-17.8911	2576.01	13.253	0.49	Sarnthein1994Paleoc
GIK12347-2	15.8089	-17.8911	2576.01	13.618	0.48	Sarnthein1994Paleoc
GIK12347-2	15.8089	-17.8911	2576.01	14.004	0.29	Sarnthein1994Paleoc
GIK12347-2	15.8089	-17.8911	2576.01	14.426	0.43	Sarnthein1994Paleoc
GIK12347-2	15.8089	-17.8911	2576.01	14.864	-0.04	Sarnthein1994Paleoc
GIK12347-2	15.8089	-17.8911	2576.01	15.292	-0.2	Sarnthein1994Paleoc
GIK12347-2	15.8089	-17.8911	2576.01	15.819	-0.11	Sarnthein1994Paleoc
GIK12347-2	15.8089	-17.8911	2576.01	16.153	0.03	Sarnthein1994Paleoc
GIK12347-2	15.8089	-17.8911	2576.01	16.438	0.04	Sarnthein1994Paleoc
GIK12347-2	15.8089	-17.8911	2576.01	16.73	-0.28	Sarnthein1994Paleoc
GIK12347-2	15.8089	-17.8911	2576.01	17.574	0.12	Sarnthein1994Paleoc
GIK12347-2	15.8089	-17.8911	2576.01	18.254	0.34	Sarnthein1994Paleoc
GIK12347-2	15.8089	-17.8911	2576.01	19.483	0.35	Sarnthein1994Paleoc
GIK12347-2	15.8089	-17.8911	2576.01	21.348	0.36	Sarnthein1994Paleoc
GIK12379-3	23.1089	-17.7911	2136.01	1.2069	1.05	Sarnthein1994Paleoc
GIK12379-3	23.1089	-17.7911	2136.01	2.2375	0.99	Sarnthein1994Paleoc
GIK12379-3	23.1089	-17.7911	2136.01	2.5866	0.97	Sarnthein1994Paleoc
GIK12379-3	23.1089	-17.7911	2136.01	2.9461	1.01	Sarnthein1994Paleoc
GIK12379-3	23.1089	-17.7911	2136.01	3.3098	1.05	Sarnthein1994Paleoc
GIK12379-3	23.1089	-17.7911	2136.01	4.0109	0.99	Sarnthein1994Paleoc
GIK12379-3	23.1089	-17.7911	2136.01	4.5127	1.11	Sarnthein1994Paleoc
GIK12379-3	23.1089	-17.7911	2136.01	4.7282	0.72	Sarnthein1994Paleoc
GIK12379-3	23.1089	-17.7911	2136.01	5.1433	1.01	Sarnthein1994Paleoc
GIK12379-3	23.1089	-17.7911	2136.01	5.5603	0.82	Sarnthein1994Paleoc
GIK12379-3	23.1089	-17.7911	2136.01	6.6876	0.96	Sarnthein1994Paleoc
GIK12379-3	23.1089	-17.7911	2136.01	7.4808	0.86	Sarnthein1994Paleoc
GIK12379-3	23.1089	-17.7911	2136.01	7.9124	1.01	Sarnthein1994Paleoc
GIK12379-3	23.1089	-17.7911	2136.01	8.9339	0.76	Sarnthein1994Paleoc
GIK12379-3	23.1089	-17.7911	2136.01	9.4672	0.73	Sarnthein1994Paleoc
GIK12379-3	23.1089	-17.7911	2136.01	9.7928	0.62	Sarnthein1994Paleoc
GIK12379-3	23.1089	-17.7911	2136.01	10.522	0.38	Sarnthein1994Paleoc
GIK12379-3	23.1089	-17.7911	2136.01	10.799	0.41	Sarnthein1994Paleoc
GIK12379-3	23.1089	-17.7911	2136.01	11.235	0.43	Sarnthein1994Paleoc
GIK12379-3	23.1089	-17.7911	2136.01	11.942	0.86	Sarnthein1994Paleoc
GIK12379-3	23.1089	-17.7911	2136.01	12.164	0.49	Sarnthein1994Paleoc
GIK12379-3	23.1089	-17.7911	2136.01	12.529	0.31	Sarnthein1994Paleoc
GIK12379-3	23.1089	-17.7911	2136.01	13.149	0.48	Sarnthein1994Paleoc
GIK12379-3	23.1089	-17.7911	2136.01	13.709	0.38	Sarnthein1994Paleoc
GIK12379-3	23.1089	-17.7911	2136.01	13.709	0.35	Sarnthein1994Paleoc
GIK12379-3	23.1089	-17.7911	2136.01	14.235	0.3	Sarnthein1994Paleoc
GIK12379-3	23.1089	-17.7911	2136.01	14.741	0.25	Sarnthein1994Paleoc
GIK12379-3	23.1089	-17.7911	2136.01	14.933	0.41	Sarnthein1994Paleoc
GIK12379-3	23.1089	-17.7911	2136.01	15.216	0.26	Sarnthein1994Paleoc
GIK12379-3	23.1089	-17.7911	2136.01	15.708	0.17	Sarnthein1994Paleoc
GIK12379-3	23.1089	-17.7911	2136.01	15.808	0.2	Sarnthein1994Paleoc
GIK12379-3	23.1089	-17.7911	2136.01	16.125	0.57	Sarnthein1994Paleoc
GIK12379-3	23.1089	-17.7911	2136.01	16.125	0.22	Sarnthein1994Paleoc
GIK12379-3	23.1089	-17.7911	2136.01	16.2	0.08	Sarnthein1994Paleoc
GIK12379-3	23.1089	-17.7911	2136.01	16.484	0.19	Sarnthein1994Paleoc
GIK12379-3	23.1089	-17.7911	2136.01	16.553	0.29	Sarnthein1994Paleoc
GIK12379-3	23.1089	-17.7911	2136.01	16.857	0.3	Sarnthein1994Paleoc
GIK12379-3	23.1089	-17.7911	2136.01	16.897	0.46	Sarnthein1994Paleoc
GIK12379-3	23.1089	-17.7911	2136.01	17.303	0.4	Sarnthein1994Paleoc
GIK12379-3	23.1089	-17.7911	2136.01	17.51	0.45	Sarnthein1994Paleoc
GIK12379-3	23.1089	-17.7911	2136.01	17.831	0.34	Sarnthein1994Paleoc
GIK12379-3	23.1089	-17.7911	2136.01	18.37	0.51	Sarnthein1994Paleoc
GIK12379-3	23.1089	-17.7911	2136.01	18.469	0.34	Sarnthein1994Paleoc
GIK12379-3	23.1089	-17.7911	2136.01	18.861	0.41	Sarnthein1994Paleoc
GIK12379-3	23.1089	-17.7911	2136.01	18.955	0.34	Sarnthein1994Paleoc
GIK12379-3	23.1089	-17.7911	2136.01	19.347	0.57	Sarnthein1994Paleoc
GIK12379-3	23.1089	-17.7911	2136.01	19.912	0.41	Sarnthein1994Paleoc
GIK12379-3	23.1089	-17.7911	2136.01	20.491	0.46	Sarnthein1994Paleoc
GIK12379-3	23.1089	-17.7911	2136.01	21.175	0.31	Sarnthein1994Paleoc
GIK12379-3	23.1089	-17.7911	2136.01	21.841	0.53	Sarnthein1994Paleoc
GIK12379-3	23.1089	-17.7911	2136.01	22.557	0.58	Sarnthein1994Paleoc
GIK12379-3	23.1089	-17.7911	2136.01	23.288	0.47	Sarnthein1994Paleoc
GIK12379-3	23.1089	-17.7911	2136.01	23.873	0.54	Sarnthein1994Paleoc
GIK12379-3	23.1089	-17.7911	2136.01	24.522	0.32	Sarnthein1994Paleoc
GIK12379-3	23.1089	-17.7911	2136.01	25.071	0.49	Sarnthein1994Paleoc
GIK12379-3	23.1089	-17.7911	2136.01	25.663	0.54	Sarnthein1994Paleoc
GIK12379-3	23.1089	-17.7911	2136.01	25.78	0.53	Sarnthein1994Paleoc
GIK12379-3	23.1089	-17.7911	2136.01	26.884	0.51	Sarnthein1994Paleoc
GIK12379-3	23.1089	-17.7911	2136.01	27.187	0.44	Sarnthein1994Paleoc
GIK12379-3	23.1089	-17.7911	2136.01	27.676	0.46	Sarnthein1994Paleoc
GIK12379-3	23.1089	-17.7911	2136.01	28.545	0.34	Sarnthein1994Paleoc
GIK12379-3	23.1089	-17.7911	2136.01	29.013	0.31	Sarnthein1994Paleoc
GIK12379-3	23.1089	-17.7911	2136.01	29.307	0.26	Sarnthein1994Paleoc
GIK12379-3	23.1089	-17.7911	2136.01	29.987	0.53	Sarnthein1994Paleoc
GIK12379-3	23.1089	-17.7911	2136.01	30.359	0.31	Sarnthein1994Paleoc
GIK12379-3	23.1089	-17.7911	2136.01	30.609	0.47	Sarnthein1994Paleoc
GIK12379-3	23.1089	-17.7911	2136.01	31.155	0.49	Sarnthein1994Paleoc
GIK12379-3	23.1089	-17.7911	2136.01	31.271	0.45	Sarnthein1994Paleoc
GIK12379-3	23.1089	-17.7911	2136.01	32.31	0.53	Sarnthein1994Paleoc
GIK12379-3	23.1089	-17.7911	2136.01	33.612	0.62	Sarnthein1994Paleoc
GIK12379-3	23.1089	-17.7911	2136.01	34.595	0.46	Sarnthein1994Paleoc
GIK12392-1	25.2042	-16.8958	2573	1.9424	0.8	Sarnthein1994Paleoc
GIK12392-1	25.2042	-16.8958	2573	2.4543	0.94	Sarnthein1994Paleoc
GIK12392-1	25.2042	-16.8958	2573	3.9847	0.92	Sarnthein1994Paleoc
GIK12392-1	25.2042	-16.8958	2573	4.4173	1.15	Sarnthein1994Paleoc
GIK12392-1	25.2042	-16.8958	2573	4.4173	1.08	Sarnthein1994Paleoc
GIK12392-1	25.2042	-16.8958	2573	4.4173	1.02	Sarnthein1994Paleoc
GIK12392-1	25.2042	-16.8958	2573	6.0896	0.99	Sarnthein1994Paleoc
GIK12392-1	25.2042	-16.8958	2573	7.6161	1.04	Sarnthein1994Paleoc
GIK12392-1	25.2042	-16.8958	2573	7.6161	1.02	Sarnthein1994Paleoc
GIK12392-1	25.2042	-16.8958	2573	7.6161	0.99	Sarnthein1994Paleoc
GIK12392-1	25.2042	-16.8958	2573	9.3138	0.96	Sarnthein1994Paleoc
GIK12392-1	25.2042	-16.8958	2573	11.148	0.65	Sarnthein1994Paleoc
GIK12392-1	25.2042	-16.8958	2573	12.936	0.7	Sarnthein1994Paleoc
GIK12392-1	25.2042	-16.8958	2573	13.603	0.51	Sarnthein1994Paleoc
GIK12392-1	25.2042	-16.8958	2573	14.204	0.57	Sarnthein1994Paleoc
GIK12392-1	25.2042	-16.8958	2573	14.204	0.4	Sarnthein1994Paleoc
GIK12392-1	25.2042	-16.8958	2573	14.204	0.22	Sarnthein1994Paleoc
GIK12392-1	25.2042	-16.8958	2573	15.309	0.51	Sarnthein1994Paleoc
GIK12392-1	25.2042	-16.8958	2573	15.837	0.35	Sarnthein1994Paleoc
GIK12392-1	25.2042	-16.8958	2573	16.237	0.23	Sarnthein1994Paleoc
GIK12392-1	25.2042	-16.8958	2573	17.01	0.25	Sarnthein1994Paleoc
GIK12392-1	25.2042	-16.8958	2573	18.079	0.41	Sarnthein1994Paleoc
GIK12392-1	25.2042	-16.8958	2573	18.079	0.39	Sarnthein1994Paleoc
GIK12392-1	25.2042	-16.8958	2573	18.079	0.37	Sarnthein1994Paleoc
GIK12392-1	25.2042	-16.8958	2573	18.948	0.46	Sarnthein1994Paleoc
GIK12392-1	25.2042	-16.8958	2573	19.625	0.26	Sarnthein1994Paleoc
GIK12392-1	25.2042	-16.8958	2573	19.625	0.25	Sarnthein1994Paleoc
GIK12392-1	25.2042	-16.8958	2573	19.625	0.23	Sarnthein1994Paleoc
GIK12392-1	25.2042	-16.8958	2573	20.323	0.31	Sarnthein1994Paleoc
GIK12392-1	25.2042	-16.8958	2573	21.156	0.25	Sarnthein1994Paleoc
GIK12392-1	25.2042	-16.8958	2573	21.714	0.48	Sarnthein1994Paleoc
GIK12392-1	25.2042	-16.8958	2573	21.961	0.51	Sarnthein1994Paleoc
GIK12392-1	25.2042	-16.8958	2573	22.833	0.45	Sarnthein1994Paleoc
GIK12392-1	25.2042	-16.8958	2573	23.592	0.56	Sarnthein1994Paleoc
GIK12392-1	25.2042	-16.8958	2573	23.598	0.29	Sarnthein1994Paleoc
GIK12392-1	25.2042	-16.8958	2573	24.287	0.36	Sarnthein1994Paleoc
GIK12392-1	25.2042	-16.8958	2573	24.984	0.32	Sarnthein1994Paleoc
GIK12392-1	25.2042	-16.8958	2573	25.547	0.21	Sarnthein1994Paleoc
GIK12392-1	25.2042	-16.8958	2573	25.564	0.53	Sarnthein1994Paleoc
GIK12392-1	25.2042	-16.8958	2573	26.1	0.21	Sarnthein1994Paleoc
GIK12392-1	25.2042	-16.8958	2573	26.556	0.21	Sarnthein1994Paleoc
GIK12392-1	25.2042	-16.8958	2573	27.329	0.27	Sarnthein1994Paleoc
GIK12392-1	25.2042	-16.8958	2573	28.134	0.3	Sarnthein1994Paleoc
GIK12392-1	25.2042	-16.8958	2573	28.893	0.45	Sarnthein1994Paleoc
GIK12392-1	25.2042	-16.8958	2573	29.571	0.38	Sarnthein1994Paleoc
GIK12392-1	25.2042	-16.8958	2573	30.166	0.34	Sarnthein1994Paleoc
GIK12392-1	25.2042	-16.8958	2573	30.722	0.32	Sarnthein1994Paleoc
GIK12392-1	25.2042	-16.8958	2573	30.732	0.25	Sarnthein1994Paleoc
GIK12392-1	25.2042	-16.8958	2573	31.32	0.6	Sarnthein1994Paleoc
GIK12392-1	25.2042	-16.8958	2573	32.027	0.41	Sarnthein1994Paleoc
GIK12392-1	25.2042	-16.8958	2573	32.812	0.45	Sarnthein1994Paleoc
GIK12392-1	25.2042	-16.8958	2573	33.831	0.1	Sarnthein1994Paleoc
GIK12392-1	25.2042	-16.8958	2573	33.895	0.08	Sarnthein1994Paleoc
GIK12392-1	25.2042	-16.8958	2573	34.58	0.37	Sarnthein1994Paleoc
GIK12392-1	25.2042	-16.8958	2573	35.41	0.41	Sarnthein1994Paleoc
GIK12392-1	25.2042	-16.8958	2573	36.402	0.24	Sarnthein1994Paleoc
GIK12392-1	25.2042	-16.8958	2573	37.344	0.25	Sarnthein1994Paleoc
GIK12392-1	25.2042	-16.8958	2573	39.131	0.31	Sarnthein1994Paleoc
GIK12392-1	25.2042	-16.8958	2573	40.567	0.25	Sarnthein1994Paleoc
GIK12392-1	25.2042	-16.8958	2573	41.104	0.4	Sarnthein1994Paleoc
GIK12392-1	25.2042	-16.8958	2573	41.749	0.56	Sarnthein1994Paleoc
GIK12392-1	25.2042	-16.8958	2573	42.979	0.48	Sarnthein1994Paleoc
GIK12392-1	25.2042	-16.8958	2573	43.491	0.55	Sarnthein1994Paleoc
GIK12392-1	25.2042	-16.8958	2573	43.976	0.55	Sarnthein1994Paleoc
GIK12392-1	25.2042	-16.8958	2573	44.855	0.52	Sarnthein1994Paleoc
GIK12392-1	25.2042	-16.8958	2573	45.419	0.49	Sarnthein1994Paleoc
GIK13521	3.0011	-21.9989	4504	5.1894	0.52	Sarnthein1994Paleoc
GIK13521	3.0011	-21.9989	4504	5.1894	0.96	Sarnthein1994Paleoc
GIK13521	3.0011	-21.9989	4504	8.9353	0.89	Sarnthein1994Paleoc
GIK13521	3.0011	-21.9989	4504	9.4971	0.82	Sarnthein1994Paleoc
GIK13521	3.0011	-21.9989	4504	11.251	0.14	Sarnthein1994Paleoc
GIK13521	3.0011	-21.9989	4504	13.719	0.18	Sarnthein1994Paleoc
GIK13521	3.0011	-21.9989	4504	14.38	0.12	Sarnthein1994Paleoc
GIK13521	3.0011	-21.9989	4504	14.574	0.91	Sarnthein1994Paleoc
GIK13521	3.0011	-21.9989	4504	16.177	0.44	Sarnthein1994Paleoc
GIK13521	3.0011	-21.9989	4504	16.608	-0.13	Sarnthein1994Paleoc
GIK13521	3.0011	-21.9989	4504	17.326	-0.05	Sarnthein1994Paleoc
GIK13521	3.0011	-21.9989	4504	17.326	0.4	Sarnthein1994Paleoc
GIK13521	3.0011	-21.9989	4504	17.436	0.84	Sarnthein1994Paleoc
GIK13521	3.0011	-21.9989	4504	17.481	-0.41	Sarnthein1994Paleoc
GIK13521	3.0011	-21.9989	4504	17.526	0.28	Sarnthein1994Paleoc
GIK13521	3.0011	-21.9989	4504	17.758	-0.42	Sarnthein1994Paleoc
GIK13521	3.0011	-21.9989	4504	19.188	0.1	Sarnthein1994Paleoc
GIK13521	3.0011	-21.9989	4504	21.032	0.16	Sarnthein1994Paleoc
GIK13521	3.0011	-21.9989	4504	21.13	0.57	Sarnthein1994Paleoc
GIK13521	3.0011	-21.9989	4504	21.23	0.76	Sarnthein1994Paleoc
GIK13521	3.0011	-21.9989	4504	23.856	0.65	Sarnthein1994Paleoc
GIK15612-2	44.4059	-26.4941	3050.01	0.01851	1.21	Sarnthein1994Paleoc
GIK15612-2	44.4059	-26.4941	3050.01	3.0357	0.98	Sarnthein1994Paleoc
GIK15612-2	44.4059	-26.4941	3050.01	5.5059	1.25	Sarnthein1994Paleoc
GIK15612-2	44.4059	-26.4941	3050.01	8.3339	1.2	Sarnthein1994Paleoc
GIK15612-2	44.4059	-26.4941	3050.01	10.022	0.91	Sarnthein1994Paleoc
GIK15612-2	44.4059	-26.4941	3050.01	10.85	0.99	Sarnthein1994Paleoc
GIK15612-2	44.4059	-26.4941	3050.01	11.45	0.87	Sarnthein1994Paleoc
GIK15612-2	44.4059	-26.4941	3050.01	11.924	0.88	Sarnthein1994Paleoc
GIK15612-2	44.4059	-26.4941	3050.01	12.416	0.6	Sarnthein1994Paleoc
GIK15612-2	44.4059	-26.4941	3050.01	13.435	0.97	Sarnthein1994Paleoc
GIK15612-2	44.4059	-26.4941	3050.01	13.871	0.95	Sarnthein1994Paleoc
GIK15612-2	44.4059	-26.4941	3050.01	14.282	0.65	Sarnthein1994Paleoc
GIK15612-2	44.4059	-26.4941	3050.01	14.674	0.62	Sarnthein1994Paleoc
GIK15612-2	44.4059	-26.4941	3050.01	15.45	0.92	Sarnthein1994Paleoc
GIK15612-2	44.4059	-26.4941	3050.01	15.867	0.52	Sarnthein1994Paleoc
GIK15612-2	44.4059	-26.4941	3050.01	16.404	0.68	Sarnthein1994Paleoc
GIK15612-2	44.4059	-26.4941	3050.01	17.086	0.62	Sarnthein1994Paleoc
GIK15612-2	44.4059	-26.4941	3050.01	18.04	0.62	Sarnthein1994Paleoc
GIK15612-2	44.4059	-26.4941	3050.01	18.947	0.7	Sarnthein1994Paleoc
GIK15612-2	44.4059	-26.4941	3050.01	19.831	0.39	Sarnthein1994Paleoc
GIK15612-2	44.4059	-26.4941	3050.01	20.805	0.77	Sarnthein1994Paleoc
GIK15612-2	44.4059	-26.4941	3050.01	21.878	0.73	Sarnthein1994Paleoc
GIK15612-2	44.4059	-26.4941	3050.01	22.706	0.39	Sarnthein1994Paleoc
GIK15612-2	44.4059	-26.4941	3050.01	23.864	0.45	Sarnthein1994Paleoc
GIK15612-2	44.4059	-26.4941	3050.01	25.465	0.45	Sarnthein1994Paleoc
GIK15612-2	44.4059	-26.4941	3050.01	27.252	0.47	Sarnthein1994Paleoc
GIK15612-2	44.4059	-26.4941	3050.01	28.017	0.64	Sarnthein1994Paleoc
GIK15612-2	44.4059	-26.4941	3050.01	28.784	0.51	Sarnthein1994Paleoc
GIK15612-2	44.4059	-26.4941	3050.01	30.108	0.2	Sarnthein1994Paleoc
GIK15612-2	44.4059	-26.4941	3050.01	30.642	0.51	Sarnthein1994Paleoc
GIK15612-2	44.4059	-26.4941	3050.01	30.837	0.54	Sarnthein1994Paleoc
GIK15612-2	44.4059	-26.4941	3050.01	31.008	0.79	Sarnthein1994Paleoc
GIK15612-2	44.4059	-26.4941	3050.01	31.444	0.79	Sarnthein1994Paleoc
GIK15612-2	44.4059	-26.4941	3050.01	31.634	1.03	Sarnthein1994Paleoc
GIK15612-2	44.4059	-26.4941	3050.01	31.775	0.81	Sarnthein1994Paleoc
GIK15612-2	44.4059	-26.4941	3050.01	31.954	1.12	Sarnthein1994Paleoc
GIK15612-2	44.4059	-26.4941	3050.01	32.267	0.73	Sarnthein1994Paleoc
GIK15612-2	44.4059	-26.4941	3050.01	32.565	0.71	Sarnthein1994Paleoc
GIK15612-2	44.4059	-26.4941	3050.01	32.924	1.01	Sarnthein1994Paleoc
GIK15612-2	44.4059	-26.4941	3050.01	33.404	0.43	Sarnthein1994Paleoc
GIK15612-2	44.4059	-26.4941	3050.01	33.749	0.75	Sarnthein1994Paleoc
GIK15612-2	44.4059	-26.4941	3050.01	34.101	1.01	Sarnthein1994Paleoc
GIK15612-2	44.4059	-26.4941	3050.01	34.479	1.05	Sarnthein1994Paleoc
GIK15612-2	44.4059	-26.4941	3050.01	34.864	0.87	Sarnthein1994Paleoc
GIK15612-2	44.4059	-26.4941	3050.01	35.368	1.12	Sarnthein1994Paleoc
GIK15612-2	44.4059	-26.4941	3050.01	35.987	0.88	Sarnthein1994Paleoc
GIK15612-2	44.4059	-26.4941	3050.01	36.61	1.21	Sarnthein1994Paleoc
GIK15612-2	44.4059	-26.4941	3050.01	37.376	1.08	Sarnthein1994Paleoc
GIK15612-2	44.4059	-26.4941	3050.01	39.778	0.96	Sarnthein1994Paleoc
GIK15612-2	44.4059	-26.4941	3050.01	40.638	1.08	Sarnthein1994Paleoc
GIK15612-2	44.4059	-26.4941	3050.01	41.359	1.06	Sarnthein1994Paleoc
GIK15612-2	44.4059	-26.4941	3050.01	42.069	1.21	Sarnthein1994Paleoc
GIK15612-2	44.4059	-26.4941	3050.01	42.862	1.08	Sarnthein1994Paleoc
GIK15612-2	44.4059	-26.4941	3050.01	43.525	1.03	Sarnthein1994Paleoc
GIK15612-2	44.4059	-26.4941	3050.01	44.081	1.4	Sarnthein1994Paleoc
GIK15612-2	44.4059	-26.4941	3050.01	44.614	1.14	Sarnthein1994Paleoc
GIK15612-2	44.4059	-26.4941	3050.01	45.13	1.03	Sarnthein1994Paleoc
GIK15612-2	44.4059	-26.4941	3050.01	45.549	1.1	Sarnthein1994Paleoc
GIK15612-2	44.4059	-26.4941	3050.01	46.174	1.16	Sarnthein1994Paleoc
GIK15666-6	34.9099	-7.0901	803.01	2.7841	1.49	Sarnthein2004Pangaea
GIK15666-6	34.9099	-7.0901	803.01	8.8621	1.49	Sarnthein2004Pangaea
GIK15666-6	34.9099	-7.0901	803.01	11.75	1.32	Sarnthein2004Pangaea
GIK15666-6	34.9099	-7.0901	803.01	12.685	0.68	Sarnthein2004Pangaea
GIK15666-6	34.9099	-7.0901	803.01	12.685	1.3	Sarnthein2004Pangaea
GIK15666-6	34.9099	-7.0901	803.01	12.872	1.58	Sarnthein2004Pangaea
GIK15666-6	34.9099	-7.0901	803.01	13.024	1.68	Sarnthein2004Pangaea
GIK15666-6	34.9099	-7.0901	803.01	13.66	1.52	Sarnthein2004Pangaea
GIK15666-6	34.9099	-7.0901	803.01	13.834	1.41	Sarnthein2004Pangaea
GIK15666-6	34.9099	-7.0901	803.01	14.389	1.32	Sarnthein2004Pangaea
GIK15666-6	34.9099	-7.0901	803.01	14.389	1.41	Sarnthein2004Pangaea
GIK15666-6	34.9099	-7.0901	803.01	14.547	1.54	Sarnthein2004Pangaea
GIK15666-6	34.9099	-7.0901	803.01	14.657	1.4	Sarnthein2004Pangaea
GIK15666-6	34.9099	-7.0901	803.01	14.734	1.36	Sarnthein2004Pangaea
GIK15666-6	34.9099	-7.0901	803.01	15.112	1.47	Sarnthein2004Pangaea
GIK15666-6	34.9099	-7.0901	803.01	15.745	1.46	Sarnthein2004Pangaea
GIK15666-6	34.9099	-7.0901	803.01	17.027	1.66	Sarnthein2004Pangaea
GIK15666-6	34.9099	-7.0901	803.01	17.027	1.65	Sarnthein2004Pangaea
GIK15666-6	34.9099	-7.0901	803.01	17.265	1.59	Sarnthein2004Pangaea
GIK15666-6	34.9099	-7.0901	803.01	17.443	1.54	Sarnthein2004Pangaea
GIK15666-6	34.9099	-7.0901	803.01	17.518	1.85	Sarnthein2004Pangaea
GIK15666-6	34.9099	-7.0901	803.01	18.172	1.73	Sarnthein2004Pangaea
GIK15666-6	34.9099	-7.0901	803.01	20.133	1.59	Sarnthein2004Pangaea
GIK15666-6	34.9099	-7.0901	803.01	26.53	1.59	Sarnthein2004Pangaea
GIK15666-6	34.9099	-7.0901	803.01	33.051	1.06	Sarnthein2004Pangaea
GIK15669	34.9054	-7.7946	2022.01	0.01851	1.09	Sarnthein1994Paleoc
GIK15669	34.9054	-7.7946	2022.01	3.8406	1.13	Sarnthein1994Paleoc
GIK15669	34.9054	-7.7946	2022.01	5.383	1.15	Sarnthein1994Paleoc
GIK15669	34.9054	-7.7946	2022.01	7.0274	1.09	Sarnthein1994Paleoc
GIK15669	34.9054	-7.7946	2022.01	8.3584	1.15	Sarnthein1994Paleoc
GIK15669	34.9054	-7.7946	2022.01	9.3789	0.93	Sarnthein1994Paleoc
GIK15669	34.9054	-7.7946	2022.01	10.259	0.93	Sarnthein1994Paleoc
GIK15669	34.9054	-7.7946	2022.01	11.132	0.84	Sarnthein1994Paleoc
GIK15669	34.9054	-7.7946	2022.01	12.189	0.84	Sarnthein1994Paleoc
GIK15669	34.9054	-7.7946	2022.01	13.404	0.72	Sarnthein1994Paleoc
GIK15669	34.9054	-7.7946	2022.01	14.776	0.52	Sarnthein1994Paleoc
GIK15669	34.9054	-7.7946	2022.01	16.391	0.34	Sarnthein1994Paleoc
GIK15669	34.9054	-7.7946	2022.01	18.049	0.91	Sarnthein1994Paleoc
GIK15669	34.9054	-7.7946	2022.01	18.049	0.92	Sarnthein1994Paleoc
GIK15669	34.9054	-7.7946	2022.01	18.049	0.88	Sarnthein1994Paleoc
GIK15669	34.9054	-7.7946	2022.01	18.049	0.93	Sarnthein1994Paleoc
GIK15669	34.9054	-7.7946	2022.01	18.049	0.91	Sarnthein1994Paleoc
GIK15669	34.9054	-7.7946	2022.01	19.571	0.72	Sarnthein1994Paleoc
GIK15669	34.9054	-7.7946	2022.01	19.571	0.6	Sarnthein1994Paleoc
GIK15669	34.9054	-7.7946	2022.01	19.571	0.82	Sarnthein1994Paleoc
GIK15669	34.9054	-7.7946	2022.01	19.571	0.72	Sarnthein1994Paleoc
GIK15669	34.9054	-7.7946	2022.01	20.73	0.99	Sarnthein1994Paleoc
GIK15669	34.9054	-7.7946	2022.01	20.73	0.91	Sarnthein1994Paleoc
GIK15669	34.9054	-7.7946	2022.01	20.73	1.06	Sarnthein1994Paleoc
GIK15669	34.9054	-7.7946	2022.01	20.73	0.99	Sarnthein1994Paleoc
GIK15669	34.9054	-7.7946	2022.01	21.576	0.84	Sarnthein1994Paleoc
GIK15669	34.9054	-7.7946	2022.01	21.576	0.86	Sarnthein1994Paleoc
GIK15669	34.9054	-7.7946	2022.01	21.576	0.82	Sarnthein1994Paleoc
GIK15669	34.9054	-7.7946	2022.01	21.576	0.84	Sarnthein1994Paleoc
GIK15669	34.9054	-7.7946	2022.01	22.235	0.9	Sarnthein1994Paleoc
GIK15669	34.9054	-7.7946	2022.01	22.235	0.85	Sarnthein1994Paleoc
GIK15669	34.9054	-7.7946	2022.01	22.235	0.94	Sarnthein1994Paleoc
GIK15669	34.9054	-7.7946	2022.01	22.235	0.9	Sarnthein1994Paleoc
GIK15669	34.9054	-7.7946	2022.01	23.021	0.88	Sarnthein1994Paleoc
GIK15669	34.9054	-7.7946	2022.01	23.021	0.83	Sarnthein1994Paleoc
GIK15669	34.9054	-7.7946	2022.01	23.021	0.92	Sarnthein1994Paleoc
GIK15669	34.9054	-7.7946	2022.01	23.021	0.88	Sarnthein1994Paleoc
GIK15669	34.9054	-7.7946	2022.01	23.635	0.94	Sarnthein1994Paleoc
GIK15669	34.9054	-7.7946	2022.01	24.043	0.91	Sarnthein1994Paleoc
GIK15669	34.9054	-7.7946	2022.01	25.102	0.93	Sarnthein1994Paleoc
GIK15669	34.9054	-7.7946	2022.01	25.81	0.73	Sarnthein1994Paleoc
GIK15669	34.9054	-7.7946	2022.01	26.519	0.8	Sarnthein1994Paleoc
GIK15669	34.9054	-7.7946	2022.01	27.338	0.67	Sarnthein1994Paleoc
GIK15669	34.9054	-7.7946	2022.01	28.345	0.97	Sarnthein1994Paleoc
GIK15669	34.9054	-7.7946	2022.01	29.262	0.66	Sarnthein1994Paleoc
GIK15669	34.9054	-7.7946	2022.01	30.054	0.56	Sarnthein1994Paleoc
GIK15669	34.9054	-7.7946	2022.01	30.766	0.61	Sarnthein1994Paleoc
GIK15669	34.9054	-7.7946	2022.01	31.395	0.8	Sarnthein1994Paleoc
GIK15669	34.9054	-7.7946	2022.01	31.853	0.81	Sarnthein1994Paleoc
GIK15669	34.9054	-7.7946	2022.01	32.234	1.04	Sarnthein1994Paleoc
GIK15669	34.9054	-7.7946	2022.01	32.667	0.76	Sarnthein1994Paleoc
GIK15669	34.9054	-7.7946	2022.01	33.16	1.02	Sarnthein1994Paleoc
GIK15669	34.9054	-7.7946	2022.01	33.717	0.84	Sarnthein1994Paleoc
GIK15669	34.9054	-7.7946	2022.01	34.192	1.03	Sarnthein1994Paleoc
GIK15669	34.9054	-7.7946	2022.01	34.769	0.96	Sarnthein1994Paleoc
GIK15669	34.9054	-7.7946	2022.01	35.396	1.1	Sarnthein1994Paleoc
GIK15669	34.9054	-7.7946	2022.01	36.152	0.79	Sarnthein1994Paleoc
GIK15669	34.9054	-7.7946	2022.01	37.12	0.9	Sarnthein1994Paleoc
GIK15669	34.9054	-7.7946	2022.01	38.211	0.45	Sarnthein1994Paleoc
GIK15669	34.9054	-7.7946	2022.01	39.803	1.01	Sarnthein1994Paleoc
GIK15669	34.9054	-7.7946	2022.01	41.576	1.03	Sarnthein1994Paleoc
GIK15669	34.9054	-7.7946	2022.01	43.183	1.01	Sarnthein1994Paleoc
GIK15669	34.9054	-7.7946	2022.01	44.17	1.06	Sarnthein1994Paleoc
GIK15669	34.9054	-7.7946	2022.01	44.853	1	Sarnthein1994Paleoc
GIK15669	34.9054	-7.7946	2022.01	45.341	0.85	Sarnthein1994Paleoc
GIK15672	34.9079	-8.0921	2460.01	1.2125	1.1	Sarnthein1994Paleoc
GIK15672	34.9079	-8.0921	2460.01	3.8629	1.06	Sarnthein1994Paleoc
GIK15672	34.9079	-8.0921	2460.01	4.6642	1.07	Sarnthein1994Paleoc
GIK15672	34.9079	-8.0921	2460.01	6.2564	1.14	Sarnthein1994Paleoc
GIK15672	34.9079	-8.0921	2460.01	8.8489	1.11	Sarnthein1994Paleoc
GIK15672	34.9079	-8.0921	2460.01	10.73	1.08	Sarnthein1994Paleoc
GIK15672	34.9079	-8.0921	2460.01	11.659	0.99	Sarnthein1994Paleoc
GIK15672	34.9079	-8.0921	2460.01	12.008	0.86	Sarnthein1994Paleoc
GIK15672	34.9079	-8.0921	2460.01	12.782	0.74	Sarnthein1994Paleoc
GIK15672	34.9079	-8.0921	2460.01	13.025	0.78	Sarnthein1994Paleoc
GIK15672	34.9079	-8.0921	2460.01	13.851	0.82	Sarnthein1994Paleoc
GIK15672	34.9079	-8.0921	2460.01	14.559	0.64	Sarnthein1994Paleoc
GIK15672	34.9079	-8.0921	2460.01	15.337	0.76	Sarnthein1994Paleoc
GIK15672	34.9079	-8.0921	2460.01	15.431	0.43	Sarnthein1994Paleoc
GIK15672	34.9079	-8.0921	2460.01	15.912	0.34	Sarnthein1994Paleoc
GIK15672	34.9079	-8.0921	2460.01	16.193	0.51	Sarnthein1994Paleoc
GIK15672	34.9079	-8.0921	2460.01	16.453	0.65	Sarnthein1994Paleoc
GIK15672	34.9079	-8.0921	2460.01	16.873	0.72	Sarnthein1994Paleoc
GIK15672	34.9079	-8.0921	2460.01	17.587	0.68	Sarnthein1994Paleoc
GIK15672	34.9079	-8.0921	2460.01	18.025	0.57	Sarnthein1994Paleoc
GIK15672	34.9079	-8.0921	2460.01	19.079	0.65	Sarnthein1994Paleoc
GIK15672	34.9079	-8.0921	2460.01	19.672	0.55	Sarnthein1994Paleoc
GIK15672	34.9079	-8.0921	2460.01	20.615	0.74	Sarnthein1994Paleoc
GIK15672	34.9079	-8.0921	2460.01	21.528	0.58	Sarnthein1994Paleoc
GIK15672	34.9079	-8.0921	2460.01	22.66	0.54	Sarnthein1994Paleoc
GIK15672	34.9079	-8.0921	2460.01	24.395	0.64	Sarnthein1994Paleoc
GIK15672	34.9079	-8.0921	2460.01	28.737	0.77	Sarnthein1994Paleoc
GIK15672	34.9079	-8.0921	2460.01	31.496	0.71	Sarnthein1994Paleoc
GIK15672	34.9079	-8.0921	2460.01	33.825	0.94	Sarnthein1994Paleoc
GIK15672	34.9079	-8.0921	2460.01	37.405	1.11	Sarnthein1994Paleoc
GIK15672	34.9079	-8.0921	2460.01	39.326	1.04	Sarnthein1994Paleoc
GIK15672	34.9079	-8.0921	2460.01	40.848	1.02	Sarnthein1994Paleoc
GIK15672	34.9079	-8.0921	2460.01	41.97	1.09	Sarnthein1994Paleoc
GIK15672	34.9079	-8.0921	2460.01	43.122	0.68	Sarnthein1994Paleoc
GIK15672	34.9079	-8.0921	2460.01	44.081	0.89	Sarnthein1994Paleoc
GIK15672	34.9079	-8.0921	2460.01	44.931	0.83	Sarnthein1994Paleoc
GIK15672	34.9079	-8.0921	2460.01	45.811	0.66	Sarnthein1994Paleoc
GIK16004	29.9074	-10.6926	1512.01	0.016777	1.2	Sarnthein1994Paleoc
GIK16004	29.9074	-10.6926	1512.01	1.9629	1.17	Sarnthein1994Paleoc
GIK16004	29.9074	-10.6926	1512.01	6.9549	1.17	Sarnthein1994Paleoc
GIK16004	29.9074	-10.6926	1512.01	9.4985	0.92	Sarnthein1994Paleoc
GIK16004	29.9074	-10.6926	1512.01	10.917	0.85	Sarnthein1994Paleoc
GIK16004	29.9074	-10.6926	1512.01	12.167	0.79	Sarnthein1994Paleoc
GIK16004	29.9074	-10.6926	1512.01	12.468	0.65	Sarnthein1994Paleoc
GIK16004	29.9074	-10.6926	1512.01	12.867	0.71	Sarnthein1994Paleoc
GIK16004	29.9074	-10.6926	1512.01	13.281	0.68	Sarnthein1994Paleoc
GIK16004	29.9074	-10.6926	1512.01	13.596	0.52	Sarnthein1994Paleoc
GIK16004	29.9074	-10.6926	1512.01	16.26	0.86	Sarnthein1994Paleoc
GIK16004	29.9074	-10.6926	1512.01	16.376	0.54	Sarnthein1994Paleoc
GIK16004	29.9074	-10.6926	1512.01	16.891	1.2	Sarnthein1994Paleoc
GIK16004	29.9074	-10.6926	1512.01	17.197	0.91	Sarnthein1994Paleoc
GIK16004	29.9074	-10.6926	1512.01	17.256	1.16	Sarnthein1994Paleoc
GIK16004	29.9074	-10.6926	1512.01	18.866	1.06	Sarnthein1994Paleoc
GIK16004	29.9074	-10.6926	1512.01	21.117	1.27	Sarnthein1994Paleoc
GIK16004	29.9074	-10.6926	1512.01	22.258	1.11	Sarnthein1994Paleoc
GIK16004	29.9074	-10.6926	1512.01	25.126	1.3	Sarnthein1994Paleoc
GIK16004	29.9074	-10.6926	1512.01	26.482	1.2	Sarnthein1994Paleoc
GIK16004	29.9074	-10.6926	1512.01	27.744	1.07	Sarnthein1994Paleoc
GIK16004	29.9074	-10.6926	1512.01	28.705	0.82	Sarnthein1994Paleoc
GIK16004	29.9074	-10.6926	1512.01	28.705	1.05	Sarnthein1994Paleoc
GIK16004	29.9074	-10.6926	1512.01	28.705	1.27	Sarnthein1994Paleoc
GIK16004	29.9074	-10.6926	1512.01	29.332	1.05	Sarnthein1994Paleoc
GIK16004	29.9074	-10.6926	1512.01	29.994	1.23	Sarnthein1994Paleoc
GIK16004	29.9074	-10.6926	1512.01	31.559	1.1	Sarnthein1994Paleoc
GIK16004	29.9074	-10.6926	1512.01	34.404	1.22	Sarnthein1994Paleoc
GIK16004	29.9074	-10.6926	1512.01	37.887	0.97	Sarnthein1994Paleoc
GIK16004	29.9074	-10.6926	1512.01	42.258	1.16	Sarnthein1994Paleoc
GIK16006-1	29.3016	-11.4984	796.002	0.016777	1.17	Sarnthein1994Paleoc
GIK16006-1	29.3016	-11.4984	796.002	13.753	1.21	Sarnthein1994Paleoc
GIK16006-1	29.3016	-11.4984	796.002	14.453	1.09	Sarnthein1994Paleoc
GIK16006-1	29.3016	-11.4984	796.002	14.583	1.13	Sarnthein1994Paleoc
GIK16006-1	29.3016	-11.4984	796.002	14.699	1	Sarnthein1994Paleoc
GIK16006-1	29.3016	-11.4984	796.002	17.086	1.03	Sarnthein1994Paleoc
GIK16006-1	29.3016	-11.4984	796.002	17.393	1.39	Sarnthein1994Paleoc
GIK16006-1	29.3016	-11.4984	796.002	17.414	1.51	Sarnthein1994Paleoc
GIK16006-1	29.3016	-11.4984	796.002	17.477	1.34	Sarnthein1994Paleoc
GIK16006-1	29.3016	-11.4984	796.002	17.579	1.36	Sarnthein1994Paleoc
GIK16006-1	29.3016	-11.4984	796.002	17.668	1.43	Sarnthein1994Paleoc
GIK16006-1	29.3016	-11.4984	796.002	17.7	1.08	Sarnthein1994Paleoc
GIK16006-1	29.3016	-11.4984	796.002	17.869	1.26	Sarnthein1994Paleoc
GIK16006-1	29.3016	-11.4984	796.002	18.03	1.32	Sarnthein1994Paleoc
GIK16006-1	29.3016	-11.4984	796.002	18.081	1.59	Sarnthein1994Paleoc
GIK16006-1	29.3016	-11.4984	796.002	18.773	1.31	Sarnthein1994Paleoc
GIK16006-1	29.3016	-11.4984	796.002	20.269	1.51	Sarnthein1994Paleoc
GIK16006-1	29.3016	-11.4984	796.002	21.919	1.49	Sarnthein1994Paleoc
GIK16006-1	29.3016	-11.4984	796.002	23.014	1.48	Sarnthein1994Paleoc
GIK16006-1	29.3016	-11.4984	796.002	24.395	1.45	Sarnthein1994Paleoc
GIK16006-1	29.3016	-11.4984	796.002	26.03	1.56	Sarnthein1994Paleoc
GIK16006-1	29.3016	-11.4984	796.002	30.889	1.45	Sarnthein1994Paleoc
GIK16006-1	29.3016	-11.4984	796.002	36.494	1.32	Sarnthein1994Paleoc
GIK16006-1	29.3016	-11.4984	796.002	42.702	1.37	Sarnthein1994Paleoc
GIK16017	21.306	-17.794	812.006	0.016777	0.78	Sarnthein2004Pangaea
GIK16017	21.306	-17.794	812.006	1.5409	0.95	Sarnthein2004Pangaea
GIK16017	21.306	-17.794	812.006	1.9527	0.96	Sarnthein2004Pangaea
GIK16017	21.306	-17.794	812.006	2.3107	0.98	Sarnthein2004Pangaea
GIK16017	21.306	-17.794	812.006	3.5732	1.05	Sarnthein2004Pangaea
GIK16017	21.306	-17.794	812.006	3.7559	1.08	Sarnthein2004Pangaea
GIK16017	21.306	-17.794	812.006	3.9488	1.04	Sarnthein2004Pangaea
GIK16017	21.306	-17.794	812.006	4.971	1.04	Sarnthein2004Pangaea
GIK16017	21.306	-17.794	812.006	5.1634	1.01	Sarnthein2004Pangaea
GIK16017	21.306	-17.794	812.006	5.2969	1.09	Sarnthein2004Pangaea
GIK16017	21.306	-17.794	812.006	6.012	1.04	Sarnthein2004Pangaea
GIK16017	21.306	-17.794	812.006	6.8519	0.99	Sarnthein2004Pangaea
GIK16017	21.306	-17.794	812.006	7.0006	1.06	Sarnthein2004Pangaea
GIK16017	21.306	-17.794	812.006	7.1121	1.09	Sarnthein2004Pangaea
GIK16017	21.306	-17.794	812.006	7.3127	0.98	Sarnthein2004Pangaea
GIK16017	21.306	-17.794	812.006	7.8235	1.09	Sarnthein2004Pangaea
GIK16017	21.306	-17.794	812.006	8.4631	0.99	Sarnthein2004Pangaea
GIK16017	21.306	-17.794	812.006	8.6456	1.03	Sarnthein2004Pangaea
GIK16017	21.306	-17.794	812.006	9.6917	1.03	Sarnthein2004Pangaea
GIK16017	21.306	-17.794	812.006	9.8716	0.94	Sarnthein2004Pangaea
GIK16017	21.306	-17.794	812.006	11.184	1.07	Sarnthein2004Pangaea
GIK16017	21.306	-17.794	812.006	11.451	0.87	Sarnthein2004Pangaea
GIK16017	21.306	-17.794	812.006	11.613	1.14	Sarnthein2004Pangaea
GIK16017	21.306	-17.794	812.006	11.892	1	Sarnthein2004Pangaea
GIK16017	21.306	-17.794	812.006	12.824	1.05	Sarnthein2004Pangaea
GIK16017	21.306	-17.794	812.006	13.113	0.96	Sarnthein2004Pangaea
GIK16017	21.306	-17.794	812.006	13.809	0.77	Sarnthein2004Pangaea
GIK16017	21.306	-17.794	812.006	14.611	0.79	Sarnthein2004Pangaea
GIK16017	21.306	-17.794	812.006	14.735	1	Sarnthein2004Pangaea
GIK16017	21.306	-17.794	812.006	15.443	1.14	Sarnthein2004Pangaea
GIK16017	21.306	-17.794	812.006	16.653	1.1	Sarnthein2004Pangaea
GIK16017	21.306	-17.794	812.006	17.187	0.9	Sarnthein2004Pangaea
GIK16017	21.306	-17.794	812.006	17.264	1.2	Sarnthein2004Pangaea
GIK16017	21.306	-17.794	812.006	17.466	1.1	Sarnthein2004Pangaea
GIK16017	21.306	-17.794	812.006	17.558	0.95	Sarnthein2004Pangaea
GIK16017	21.306	-17.794	812.006	17.659	1.08	Sarnthein2004Pangaea
GIK16017	21.306	-17.794	812.006	17.897	1.21	Sarnthein2004Pangaea
GIK16017	21.306	-17.794	812.006	18.038	1.08	Sarnthein2004Pangaea
GIK16017	21.306	-17.794	812.006	18.491	1.11	Sarnthein2004Pangaea
GIK16017	21.306	-17.794	812.006	19.633	1.09	Sarnthein2004Pangaea
GIK16017	21.306	-17.794	812.006	20.069	1.17	Sarnthein2004Pangaea
GIK16017	21.306	-17.794	812.006	20.455	1.18	Sarnthein2004Pangaea
GIK16017	21.306	-17.794	812.006	22.08	0.97	Sarnthein2004Pangaea
GIK16017	21.306	-17.794	812.006	22.607	1.08	Sarnthein2004Pangaea
GIK16017	21.306	-17.794	812.006	22.956	1.04	Sarnthein2004Pangaea
GIK16017	21.306	-17.794	812.006	25.349	1.02	Sarnthein2004Pangaea
GIK16017	21.306	-17.794	812.006	26.021	0.99	Sarnthein2004Pangaea
GIK16017	21.306	-17.794	812.006	27.85	1.09	Sarnthein2004Pangaea
GIK16017	21.306	-17.794	812.006	28.752	0.88	Sarnthein2004Pangaea
GIK16017	21.306	-17.794	812.006	28.752	0.91	Sarnthein2004Pangaea
GIK16017	21.306	-17.794	812.006	29.774	0.89	Sarnthein2004Pangaea
GIK16017	21.306	-17.794	812.006	30.815	0.74	Sarnthein2004Pangaea
GIK16017	21.306	-17.794	812.006	32.03	0.91	Sarnthein2004Pangaea
GIK16017	21.306	-17.794	812.006	34.072	0.73	Sarnthein2004Pangaea
GIK16017	21.306	-17.794	812.006	35.919	0.92	Sarnthein2004Pangaea
GIK16017	21.306	-17.794	812.006	36.803	0.77	Sarnthein2004Pangaea
GIK16017	21.306	-17.794	812.006	38.147	0.99	Sarnthein2004Pangaea
GIK16017	21.306	-17.794	812.006	38.418	0.81	Sarnthein2004Pangaea
GIK16030	21.2033	-18.0967	1516	0.016777	1.1	Sarnthein1994Paleoc
GIK16030	21.2033	-18.0967	1516	1.4186	0.84	Sarnthein1994Paleoc
GIK16030	21.2033	-18.0967	1516	3.5132	0.89	Sarnthein1994Paleoc
GIK16030	21.2033	-18.0967	1516	5.7148	0.85	Sarnthein1994Paleoc
GIK16030	21.2033	-18.0967	1516	7.5855	0.73	Sarnthein1994Paleoc
GIK16030	21.2033	-18.0967	1516	9.3155	0.89	Sarnthein1994Paleoc
GIK16030	21.2033	-18.0967	1516	10.38	0.76	Sarnthein1994Paleoc
GIK16030	21.2033	-18.0967	1516	11.505	0.74	Sarnthein1994Paleoc
GIK16030	21.2033	-18.0967	1516	12.55	0.71	Sarnthein1994Paleoc
GIK16030	21.2033	-18.0967	1516	13.532	0.7	Sarnthein1994Paleoc
GIK16030	21.2033	-18.0967	1516	14.533	0.8	Sarnthein1994Paleoc
GIK16030	21.2033	-18.0967	1516	15.455	0.77	Sarnthein1994Paleoc
GIK16030	21.2033	-18.0967	1516	16.42	0.8	Sarnthein1994Paleoc
GIK16030	21.2033	-18.0967	1516	17.204	0.95	Sarnthein1994Paleoc
GIK16030	21.2033	-18.0967	1516	17.674	1.04	Sarnthein1994Paleoc
GIK16030	21.2033	-18.0967	1516	18.482	0.98	Sarnthein1994Paleoc
GIK16030	21.2033	-18.0967	1516	18.855	0.99	Sarnthein1994Paleoc
GIK16030	21.2033	-18.0967	1516	19.271	0.85	Sarnthein1994Paleoc
GIK16030	21.2033	-18.0967	1516	19.716	0.82	Sarnthein1994Paleoc
GIK16030	21.2033	-18.0967	1516	20.169	0.9	Sarnthein1994Paleoc
GIK16030	21.2033	-18.0967	1516	20.63	0.92	Sarnthein1994Paleoc
GIK16030	21.2033	-18.0967	1516	21.095	1.07	Sarnthein1994Paleoc
GIK16030	21.2033	-18.0967	1516	21.653	1.16	Sarnthein1994Paleoc
GIK16030	21.2033	-18.0967	1516	22.502	0.92	Sarnthein1994Paleoc
GIK16030	21.2033	-18.0967	1516	25.18	0.57	Sarnthein1994Paleoc
GIK16030	21.2033	-18.0967	1516	29.277	0.79	Sarnthein1994Paleoc
GIK16030	21.2033	-18.0967	1516	31.436	0.75	Sarnthein1994Paleoc
GIK16030	21.2033	-18.0967	1516	34.448	0.69	Sarnthein1994Paleoc
GIK16030	21.2033	-18.0967	1516	38.38	0.81	Sarnthein1994Paleoc
GIK16030	21.2033	-18.0967	1516	40.336	0.85	Sarnthein1994Paleoc
GIK16030	21.2033	-18.0967	1516	42.824	0.78	Sarnthein1994Paleoc
GIK16402	14.4043	-20.4957	4202	0.91323	0.62	Sarnthein2004Pangaea
GIK16402	14.4043	-20.4957	4202	1.3281	0.58	Sarnthein2004Pangaea
GIK16402	14.4043	-20.4957	4202	2.6236	0.77	Sarnthein2004Pangaea
GIK16402	14.4043	-20.4957	4202	4.3331	0.76	Sarnthein2004Pangaea
GIK16402	14.4043	-20.4957	4202	5.2729	0.91	Sarnthein2004Pangaea
GIK16402	14.4043	-20.4957	4202	5.5876	0.73	Sarnthein2004Pangaea
GIK16402	14.4043	-20.4957	4202	5.8674	0.71	Sarnthein2004Pangaea
GIK16402	14.4043	-20.4957	4202	7.0764	0.6	Sarnthein2004Pangaea
GIK16402	14.4043	-20.4957	4202	8.2114	0.31	Sarnthein2004Pangaea
GIK16402	14.4043	-20.4957	4202	9.1974	0.54	Sarnthein2004Pangaea
GIK16402	14.4043	-20.4957	4202	9.9948	0.28	Sarnthein2004Pangaea
GIK16402	14.4043	-20.4957	4202	10.723	0.37	Sarnthein2004Pangaea
GIK16402	14.4043	-20.4957	4202	11.53	0.61	Sarnthein2004Pangaea
GIK16402	14.4043	-20.4957	4202	12.354	0.03	Sarnthein2004Pangaea
GIK16402	14.4043	-20.4957	4202	13.135	0.23	Sarnthein2004Pangaea
GIK16402	14.4043	-20.4957	4202	13.818	0.13	Sarnthein2004Pangaea
GIK16402	14.4043	-20.4957	4202	14.279	0.14	Sarnthein2004Pangaea
GIK16402	14.4043	-20.4957	4202	14.519	0.34	Sarnthein2004Pangaea
GIK16402	14.4043	-20.4957	4202	14.76	0.29	Sarnthein2004Pangaea
GIK16402	14.4043	-20.4957	4202	15.232	0.04	Sarnthein2004Pangaea
GIK16402	14.4043	-20.4957	4202	15.613	-0.05	Sarnthein2004Pangaea
GIK16402	14.4043	-20.4957	4202	15.96	0.02	Sarnthein2004Pangaea
GIK16402	14.4043	-20.4957	4202	16.202	0.07	Sarnthein2004Pangaea
GIK16402	14.4043	-20.4957	4202	16.311	-0.18	Sarnthein2004Pangaea
GIK16402	14.4043	-20.4957	4202	17.557	-0.01	Sarnthein2004Pangaea
GIK16402	14.4043	-20.4957	4202	18.045	-0.17	Sarnthein2004Pangaea
GIK16402	14.4043	-20.4957	4202	19.087	-0.03	Sarnthein2004Pangaea
GIK16402	14.4043	-20.4957	4202	20.608	-0.06	Sarnthein2004Pangaea
GIK16402	14.4043	-20.4957	4202	20.79	-0.3	Sarnthein2004Pangaea
GIK16402	14.4043	-20.4957	4202	22.573	-0.18	Sarnthein2004Pangaea
GIK16402	14.4043	-20.4957	4202	24.018	-0.44	Sarnthein2004Pangaea
GIK16402	14.4043	-20.4957	4202	27.51	0.04	Sarnthein2004Pangaea
GIK16402	14.4043	-20.4957	4202	29.992	0.14	Sarnthein2004Pangaea
GIK16402	14.4043	-20.4957	4202	32.107	0.02	Sarnthein2004Pangaea
GIK16402	14.4043	-20.4957	4202	45.094	0.27	Sarnthein2004Pangaea
GIK16415	9.6071	-19.0929	3841.01	2.1825	0.44	Sarnthein1994Paleoc
GIK16415	9.6071	-19.0929	3841.01	4.1859	0.65	Sarnthein1994Paleoc
GIK16415	9.6071	-19.0929	3841.01	5.2984	0.69	Sarnthein1994Paleoc
GIK16415	9.6071	-19.0929	3841.01	7.2846	0.55	Sarnthein1994Paleoc
GIK16415	9.6071	-19.0929	3841.01	8.789	0.68	Sarnthein1994Paleoc
GIK16415	9.6071	-19.0929	3841.01	9.8519	0.59	Sarnthein1994Paleoc
GIK16415	9.6071	-19.0929	3841.01	11.075	0.84	Sarnthein1994Paleoc
GIK16415	9.6071	-19.0929	3841.01	11.381	0.57	Sarnthein1994Paleoc
GIK16415	9.6071	-19.0929	3841.01	12.43	0.45	Sarnthein1994Paleoc
GIK16415	9.6071	-19.0929	3841.01	12.779	0.2	Sarnthein1994Paleoc
GIK16415	9.6071	-19.0929	3841.01	13.659	0.63	Sarnthein1994Paleoc
GIK16415	9.6071	-19.0929	3841.01	14.409	0.12	Sarnthein1994Paleoc
GIK16415	9.6071	-19.0929	3841.01	15.546	0.08	Sarnthein1994Paleoc
GIK16415	9.6071	-19.0929	3841.01	16.861	0.37	Sarnthein1994Paleoc
GIK16415	9.6071	-19.0929	3841.01	17.31	0.08	Sarnthein1994Paleoc
GIK16415	9.6071	-19.0929	3841.01	17.505	0.65	Sarnthein1994Paleoc
GIK16415	9.6071	-19.0929	3841.01	17.702	-0.12	Sarnthein1994Paleoc
GIK16415	9.6071	-19.0929	3841.01	17.915	-0.23	Sarnthein1994Paleoc
GIK16415	9.6071	-19.0929	3841.01	20.474	-0.05	Sarnthein1994Paleoc
GIK16415	9.6071	-19.0929	3841.01	21.181	-0.08	Sarnthein1994Paleoc
GIK16415	9.6071	-19.0929	3841.01	22.505	0.27	Sarnthein1994Paleoc
GIK16415	9.6071	-19.0929	3841.01	23.206	0.01	Sarnthein1994Paleoc
GIK16415	9.6071	-19.0929	3841.01	23.481	0.12	Sarnthein1994Paleoc
GIK16415	9.6071	-19.0929	3841.01	23.752	0.11	Sarnthein1994Paleoc
GIK16415	9.6071	-19.0929	3841.01	23.927	0.03	Sarnthein1994Paleoc
GIK16415	9.6071	-19.0929	3841.01	24.19	0.25	Sarnthein1994Paleoc
GIK16415	9.6071	-19.0929	3841.01	24.602	0.09	Sarnthein1994Paleoc
GIK16415	9.6071	-19.0929	3841.01	25.089	0.17	Sarnthein1994Paleoc
GIK16415	9.6071	-19.0929	3841.01	25.603	0.63	Sarnthein1994Paleoc
GIK16415	9.6071	-19.0929	3841.01	29.451	0.63	Sarnthein1994Paleoc
GIK16415	9.6071	-19.0929	3841.01	33.344	0.25	Sarnthein1994Paleoc
GIK16415	9.6071	-19.0929	3841.01	37.942	0.62	Sarnthein1994Paleoc
GIK16415	9.6071	-19.0929	3841.01	42.946	0.95	Sarnthein1994Paleoc
GIK17049-6	55.3063	-26.6937	3331.01	0.01851	0.49	Jung&Sarnthein2003Pangaea
GIK17049-6	55.3063	-26.6937	3331.01	0.58552	1.17	Jung&Sarnthein2003Pangaea
GIK17049-6	55.3063	-26.6937	3331.01	1.3319	0.67	Jung&Sarnthein2003Pangaea
GIK17049-6	55.3063	-26.6937	3331.01	1.6453	0.93	Jung&Sarnthein2003Pangaea
GIK17049-6	55.3063	-26.6937	3331.01	2.9647	0.66	Jung&Sarnthein2003Pangaea
GIK17049-6	55.3063	-26.6937	3331.01	4.8456	0.45	Jung&Sarnthein2003Pangaea
GIK17049-6	55.3063	-26.6937	3331.01	6.4285	1.06	Jung&Sarnthein2003Pangaea
GIK17049-6	55.3063	-26.6937	3331.01	6.6592	1.04	Jung&Sarnthein2003Pangaea
GIK17049-6	55.3063	-26.6937	3331.01	6.8204	1.01	Jung&Sarnthein2003Pangaea
GIK17049-6	55.3063	-26.6937	3331.01	6.9849	0.9	Jung&Sarnthein2003Pangaea
GIK17049-6	55.3063	-26.6937	3331.01	7.1494	1.2	Jung&Sarnthein2003Pangaea
GIK17049-6	55.3063	-26.6937	3331.01	7.314	1.07	Jung&Sarnthein2003Pangaea
GIK17049-6	55.3063	-26.6937	3331.01	7.579	0.87	Jung&Sarnthein2003Pangaea
GIK17049-6	55.3063	-26.6937	3331.01	8.2102	0.99	Jung&Sarnthein2003Pangaea
GIK17049-6	55.3063	-26.6937	3331.01	8.8096	1.13	Jung&Sarnthein2003Pangaea
GIK17049-6	55.3063	-26.6937	3331.01	9.0993	0.99	Jung&Sarnthein2003Pangaea
GIK17049-6	55.3063	-26.6937	3331.01	10.839	0.81	Jung&Sarnthein2003Pangaea
GIK17049-6	55.3063	-26.6937	3331.01	11.601	1.09	Jung&Sarnthein2003Pangaea
GIK17049-6	55.3063	-26.6937	3331.01	12.663	0.69	Jung&Sarnthein2003Pangaea
GIK17049-6	55.3063	-26.6937	3331.01	13.579	0.46	Jung&Sarnthein2003Pangaea
GIK17049-6	55.3063	-26.6937	3331.01	14.18	0.42	Jung&Sarnthein2003Pangaea
GIK17049-6	55.3063	-26.6937	3331.01	14.744	0.9	Jung&Sarnthein2003Pangaea
GIK17049-6	55.3063	-26.6937	3331.01	15.27	0.5	Jung&Sarnthein2003Pangaea
GIK17049-6	55.3063	-26.6937	3331.01	15.796	0.54	Jung&Sarnthein2003Pangaea
GIK17049-6	55.3063	-26.6937	3331.01	16.081	0.49	Jung&Sarnthein2003Pangaea
GIK17049-6	55.3063	-26.6937	3331.01	16.341	0.36	Jung&Sarnthein2003Pangaea
GIK17049-6	55.3063	-26.6937	3331.01	16.587	0.42	Jung&Sarnthein2003Pangaea
GIK17049-6	55.3063	-26.6937	3331.01	16.858	1.1	Jung&Sarnthein2003Pangaea
GIK17049-6	55.3063	-26.6937	3331.01	17.2	0.27	Jung&Sarnthein2003Pangaea
GIK17049-6	55.3063	-26.6937	3331.01	17.819	0.57	Jung&Sarnthein2003Pangaea
GIK17049-6	55.3063	-26.6937	3331.01	18.538	0.45	Jung&Sarnthein2003Pangaea
GIK17049-6	55.3063	-26.6937	3331.01	19.98	0.47	Jung&Sarnthein2003Pangaea
GIK17049-6	55.3063	-26.6937	3331.01	21.675	0.43	Jung&Sarnthein2003Pangaea
GIK17049-6	55.3063	-26.6937	3331.01	23.415	0.09	Jung&Sarnthein2003Pangaea
GIK17049-6	55.3063	-26.6937	3331.01	24.123	0.41	Jung&Sarnthein2003Pangaea
GIK17049-6	55.3063	-26.6937	3331.01	25.506	0.41	Jung&Sarnthein2003Pangaea
GIK17049-6	55.3063	-26.6937	3331.01	26.088	0.69	Jung&Sarnthein2003Pangaea
GIK17049-6	55.3063	-26.6937	3331.01	26.695	0.62	Jung&Sarnthein2003Pangaea
GIK17049-6	55.3063	-26.6937	3331.01	27.386	0.61	Jung&Sarnthein2003Pangaea
GIK17049-6	55.3063	-26.6937	3331.01	28.953	1.11	Jung&Sarnthein2003Pangaea
GIK17049-6	55.3063	-26.6937	3331.01	29.58	0.53	Jung&Sarnthein2003Pangaea
GIK17049-6	55.3063	-26.6937	3331.01	29.727	0.92	Jung&Sarnthein2003Pangaea
GIK17049-6	55.3063	-26.6937	3331.01	30.321	1.29	Jung&Sarnthein2003Pangaea
GIK17049-6	55.3063	-26.6937	3331.01	30.789	0.6	Jung&Sarnthein2003Pangaea
GIK17049-6	55.3063	-26.6937	3331.01	33.486	0.78	Jung&Sarnthein2003Pangaea
GIK17049-6	55.3063	-26.6937	3331.01	33.644	1.19	Jung&Sarnthein2003Pangaea
GIK17049-6	55.3063	-26.6937	3331.01	33.765	0.84	Jung&Sarnthein2003Pangaea
GIK17049-6	55.3063	-26.6937	3331.01	33.887	0.78	Jung&Sarnthein2003Pangaea
GIK17049-6	55.3063	-26.6937	3331.01	34.005	0.97	Jung&Sarnthein2003Pangaea
GIK17049-6	55.3063	-26.6937	3331.01	34.232	1.06	Jung&Sarnthein2003Pangaea
GIK17049-6	55.3063	-26.6937	3331.01	34.345	0.83	Jung&Sarnthein2003Pangaea
[truncated: 4,894 more rows]

## Sheet: Table S7
Supplementary Table S7:
Site	Latitude (°N)	Longitude (°E)	Water depth (m)	Age (kyr)	BP_age (kyr)	Reference
17/1 GCA	-4.21633	-37.0752	1000	0.212	0	Freeman2016NatComm
17/1 GCA	-4.21633	-37.0752	1000	0.431	-0.081	Freeman2016NatComm
17/1 GCA	-4.21633	-37.0752	1000	9.27	0.199	Freeman2016NatComm
17/1 GCA	-4.21633	-37.0752	1000	10.024	0.06	Freeman2016NatComm
17/1 GCA	-4.21633	-37.0752	1000	11.2082	0.36	Freeman2016NatComm
17/1 GCA	-4.21633	-37.0752	1000	11.288	0.338	Freeman2016NatComm
17/1 GCA	-4.21633	-37.0752	1000	11.8605	0.429	Freeman2016NatComm
17/1 GCA	-4.21633	-37.0752	1000	11.989	0.406	Freeman2016NatComm
17/1 GCA	-4.21633	-37.0752	1000	12.657	0.637	Freeman2016NatComm
17/1 GCA	-4.21633	-37.0752	1000	12.91	0.397	Freeman2016NatComm
17/1 GCA	-4.21633	-37.0752	1000	13.63	0.331	Freeman2016NatComm
17/1 GCA	-4.21633	-37.0752	1000	14.7718	0.723	Freeman2016NatComm
17/1 GCA	-4.21633	-37.0752	1000	14.963	0.646	Freeman2016NatComm
17/1 GCA	-4.21633	-37.0752	1000	15.642	0.438	Freeman2016NatComm
17/1 GCA	-4.21633	-37.0752	1000	16.324	0.316	Freeman2016NatComm
17/1 GCA	-4.21633	-37.0752	1000	16.566	0.393	Freeman2016NatComm
17/1 GCA	-4.21633	-37.0752	1000	18.222	0.5	Freeman2016NatComm
17/1 GCA	-4.21633	-37.0752	1000	18.438	0.051	Freeman2016NatComm
17/1 GCA	-4.21633	-37.0752	1000	19.236	0.327	Freeman2016NatComm
17/1 GCA	-4.21633	-37.0752	1000	22.5745	0.125	Freeman2016NatComm
GS07-150-20/2A	-4.26092	-37.1374	700	13.0125	0.308	Freeman2016NatComm
GS07-150-20/2A	-4.26092	-37.1374	700	14.3915	0.483	Freeman2016NatComm
GS07-150-20/2A	-4.26092	-37.1374	700	15.037	0.073	Freeman2016NatComm
GS07-150-20/2A	-4.26092	-37.1374	700	16.792	0.29	Freeman2016NatComm
KNR159-5 36GGC	-27.2671	-46.4671	1268	5.214	-0.19	Sortor&Lund2011EPSL
KNR159-5 36GGC	-27.2671	-46.4671	1268	6.894	0.938	Sortor&Lund2011EPSL
KNR159-5 36GGC	-27.2671	-46.4671	1268	6.877	0.035	Sortor&Lund2011EPSL
KNR159-5 36GGC	-27.2671	-46.4671	1268	8.279	1.3	Sortor&Lund2011EPSL
KNR159-5 36GGC	-27.2671	-46.4671	1268	9.04	1.045	Sortor&Lund2011EPSL
KNR159-5 36GGC	-27.2671	-46.4671	1268	9.876	0.995	Sortor&Lund2011EPSL
KNR159-5 36GGC	-27.2671	-46.4671	1268	10.281	1.055	Sortor&Lund2011EPSL
KNR159-5 36GGC	-27.2671	-46.4671	1268	11.554	0.885	Sortor&Lund2011EPSL
KNR159-5 36GGC	-27.2671	-46.4671	1268	12.055	0.9	Sortor&Lund2011EPSL
KNR159-5 36GGC	-27.2671	-46.4671	1268	12.424	0.88	Sortor&Lund2011EPSL
KNR159-5 36GGC	-27.2671	-46.4671	1268	12.938	-0.095	Sortor&Lund2011EPSL
KNR159-5 36GGC	-27.2671	-46.4671	1268	13.909	1.395	Sortor&Lund2011EPSL
KNR159-5 36GGC	-27.2671	-46.4671	1268	14.299	1.175	Sortor&Lund2011EPSL
KNR159-5 36GGC	-27.2671	-46.4671	1268	13.687	0.62	Sortor&Lund2011EPSL
KNR159-5 36GGC	-27.2671	-46.4671	1268	14.305	0.925	Sortor&Lund2011EPSL
KNR159-5 36GGC	-27.2671	-46.4671	1268	15.499	0.79	Sortor&Lund2011EPSL
KNR159-5 36GGC	-27.2671	-46.4671	1268	15.74	0.73	Sortor&Lund2011EPSL
KNR159-5 36GGC	-27.2671	-46.4671	1268	16.121	1.36	Sortor&Lund2011EPSL
KNR159-5 36GGC	-27.2671	-46.4671	1268	15.606	1.29	Sortor&Lund2011EPSL
KNR159-5 36GGC	-27.2671	-46.4671	1268	16.357	1.135	Sortor&Lund2011EPSL
KNR159-5 36GGC	-27.2671	-46.4671	1268	16.642	1.125	Sortor&Lund2011EPSL
KNR159-5 36GGC	-27.2671	-46.4671	1268	17.019	1.145	Sortor&Lund2011EPSL
KNR159-5 36GGC	-27.2671	-46.4671	1268	16.748	1.37	Sortor&Lund2011EPSL
KNR159-5 36GGC	-27.2671	-46.4671	1268	13.457	2.22	Sortor&Lund2011EPSL
KNR159-5 36GGC	-27.2671	-46.4671	1268	18.166	0.65	Sortor&Lund2011EPSL
KNR159-5 36GGC	-27.2671	-46.4671	1268	18.31	0.89	Sortor&Lund2011EPSL
KNR159-5 36GGC	-27.2671	-46.4671	1268	13.519	0.58	Sortor&Lund2011EPSL
KNR159-5 36GGC	-27.2671	-46.4671	1268	17.026	0.49	Sortor&Lund2011EPSL
KNR159-5 36GGC	-27.2671	-46.4671	1268	20.085	0.79	Sortor&Lund2011EPSL
KNR159-5 36GGC	-27.2671	-46.4671	1268	20.549	0.54	Sortor&Lund2011EPSL
KNR159-5 36GGC	-27.2671	-46.4671	1268	21.892	0.77	Sortor&Lund2011EPSL
KNR159-5 36GGC	-27.2671	-46.4671	1268	22.621	1.28	Sortor&Lund2011EPSL
MD07-3077	-44.1533	-14.2282	3770	1.042	0.98	Skinner2010Science
MD07-3077	-44.1533	-14.2282	3770	1.458	1.004	Skinner2010Science
MD07-3077	-44.1533	-14.2282	3770	2.986	0.934	Skinner2010Science
MD07-3077	-44.1533	-14.2282	3770	4.329	0.895	Skinner2010Science
MD07-3077	-44.1533	-14.2282	3770	6.319	0.783	Skinner2010Science
MD07-3077	-44.1533	-14.2282	3770	6.806	0.677	Skinner2010Science
MD07-3077	-44.1533	-14.2282	3770	8.079	0.73	Skinner2010Science
MD07-3077	-44.1533	-14.2282	3770	9.074	0.413	Skinner2010Science
MD07-3077	-44.1533	-14.2282	3770	10.347	0.95	Skinner2010Science
MD07-3077	-44.1533	-14.2282	3770	10.694	1.14	Skinner2010Science
MD07-3077	-44.1533	-14.2282	3770	11.134	1.24	Skinner2010Science
MD07-3077	-44.1533	-14.2282	3770	11.389	0.772	Skinner2010Science
MD07-3077	-44.1533	-14.2282	3770	11.644	0.975	Skinner2010Science
MD07-3077	-44.1533	-14.2282	3770	12.222	0.83	Skinner2010Science
MD07-3077	-44.1533	-14.2282	3770	12.894	0.855	Skinner2010Science
MD07-3077	-44.1533	-14.2282	3770	13.241	0.44	Skinner2010Science
MD07-3077	-44.1533	-14.2282	3770	14.097	0.32	Skinner2010Science
MD07-3077	-44.1533	-14.2282	3770	14.097	0.45	Skinner2010Science
MD07-3077	-44.1533	-14.2282	3770	14.491	0.63	Skinner2010Science
MD07-3077	-44.1533	-14.2282	3770	14.653	0.65	Skinner2010Science
MD07-3077	-44.1533	-14.2282	3770	14.792	0.48	Skinner2010Science
MD07-3077	-44.1533	-14.2282	3770	15.139	1.668	Skinner2010Science
MD07-3077	-44.1533	-14.2282	3770	16.574	1.133	Skinner2010Science
MD07-3077	-44.1533	-14.2282	3770	17.106	1.36	Skinner2010Science
MD07-3077	-44.1533	-14.2282	3770	17.569	1.24	Skinner2010Science
MD07-3077	-44.1533	-14.2282	3770	17.801	1.176	Skinner2010Science
MD07-3077	-44.1533	-14.2282	3770	18.009	0.61	Skinner2010Science
MD07-3077	-44.1533	-14.2282	3770	18.38	1.09	Skinner2010Science
MD07-3077	-44.1533	-14.2282	3770	19.028	1.31	Skinner2010Science
MD07-3077	-44.1533	-14.2282	3770	19.398	1.8	Skinner2010Science
MD07-3077	-44.1533	-14.2282	3770	20.509	1.74	Skinner2010Science
MD07-3077	-44.1533	-14.2282	3770	22.87	1.69	Skinner2010Science
MD07-3077	-44.1533	-14.2282	3770	24.722	1.45	Skinner2010Science
MD07-3077	-44.1533	-14.2282	3770	26.227	2.03	Skinner2010Science
MD07-3077	-44.1533	-14.2282	3770	27.384	1.3	Skinner2010Science
MD07-3077	-44.1533	-14.2282	3770	28.472	1.56	Skinner2010Science
MD07-3077	-44.1533	-14.2282	3770	29.931	0.99	Skinner2010Science
MD07-3077	-44.1533	-14.2282	3770	30.81	2.12	Skinner2010Science
MD09-3256	-3.54683	-35.3852	3537	4.298	0.586	Freeman2016NatComm
MD09-3256	-3.54683	-35.3852	3537	10.6645	0.844	Freeman2016NatComm
MD09-3256	-3.54683	-35.3852	3537	12.1065	0.703	Freeman2016NatComm
MD09-3256	-3.54683	-35.3852	3537	12.5255	0.707	Freeman2016NatComm
MD09-3256	-3.54683	-35.3852	3537	14.2245	0.051	Freeman2016NatComm
MD09-3256	-3.54683	-35.3852	3537	15.499	1.366	Freeman2016NatComm
MD09-3256	-3.54683	-35.3852	3537	16.268	1.009	Freeman2016NatComm
MD09-3256	-3.54683	-35.3852	3537	17.416	0.881	Freeman2016NatComm
MD09-3256	-3.54683	-35.3852	3537	18.1025	0.862	Freeman2016NatComm
MD09-3256	-3.54683	-35.3852	3537	18.563	1.144	Freeman2016NatComm
MD09-3256	-3.54683	-35.3852	3537	19.955	0.97	Freeman2016NatComm
MD09-3256	-3.54683	-35.3852	3537	21.275	1.714	Freeman2016NatComm
MD09-3256	-3.54683	-35.3852	3537	23.757	0.537	Freeman2016NatComm
MD09-3257	-4.24467	-36.3527	2344	0.59825	0.499	Freeman2016NatComm
MD09-3257	-4.24467	-36.3527	2344	7.30075	0.805	Freeman2016NatComm
MD09-3257	-4.24467	-36.3527	2344	10.627	0.013	Freeman2016NatComm
MD09-3257	-4.24467	-36.3527	2344	11.4205	0.987	Freeman2016NatComm
MD09-3257	-4.24467	-36.3527	2344	12.2435	0.286	Freeman2016NatComm
MD09-3257	-4.24467	-36.3527	2344	12.53	0.478	Freeman2016NatComm
MD09-3257	-4.24467	-36.3527	2344	13.1365	0.027	Freeman2016NatComm
MD09-3257	-4.24467	-36.3527	2344	13.8355	0.442	Freeman2016NatComm
MD09-3257	-4.24467	-36.3527	2344	14.3145	2.328	Freeman2016NatComm
MD09-3257	-4.24467	-36.3527	2344	15.171	2.724	Freeman2016NatComm
MD09-3257	-4.24467	-36.3527	2344	15.618	1.572	Freeman2016NatComm
MD09-3257	-4.24467	-36.3527	2344	16.7855	2.098	Freeman2016NatComm
MD09-3257	-4.24467	-36.3527	2344	17.4275	2.218	Freeman2016NatComm
MD09-3257	-4.24467	-36.3527	2344	18.5983	0.608	Freeman2016NatComm
MD09-3257	-4.24467	-36.3527	2344	19.06	1.154	Freeman2016NatComm
MD99-2334K	37.8	-10.1667	3146	0.212121	0.538364	Skinner2010Science
MD99-2334K	37.8	-10.1667	3146	1.0106	0.845583	Skinner2010Science
MD99-2334K	37.8	-10.1667	3146	3.21585	0.832467	Skinner2010Science
MD99-2334K	37.8	-10.1667	3146	8.55963	0.434775	Skinner2010Science
MD99-2334K	37.8	-10.1667	3146	11.2667	1.07256	Skinner2010Science
MD99-2334K	37.8	-10.1667	3146	11.8558	1.14363	Skinner2010Science
MD99-2334K	37.8	-10.1667	3146	12.187	1.36766	Skinner2010Science
MD99-2334K	37.8	-10.1667	3146	12.45	1.376	Skinner2010Science
MD99-2334K	37.8	-10.1667	3146	12.592	1.26	Skinner2010Science
MD99-2334K	37.8	-10.1667	3146	12.762	0.808522	Skinner2010Science
MD99-2334K	37.8	-10.1667	3146	14.2127	0.687087	Skinner2010Science
MD99-2334K	37.8	-10.1667	3146	14.3649	0.605435	Skinner2010Science
MD99-2334K	37.8	-10.1667	3146	15.0427	1.43867	Skinner2010Science
MD99-2334K	37.8	-10.1667	3146	15.341	1.33	Skinner2010Science
MD99-2334K	37.8	-10.1667	3146	15.5311	2.02089	Skinner2010Science
MD99-2334K	37.8	-10.1667	3146	15.8131	1.69231	Skinner2010Science
MD99-2334K	37.8	-10.1667	3146	17.2636	1.50439	Skinner2010Science
MD99-2334K	37.8	-10.1667	3146	17.8869	1.5662	Skinner2010Science
MD99-2334K	37.8	-10.1667	3146	18.8081	1.36718	Skinner2010Science
MD99-2334K	37.8	-10.1667	3146	20.4352	1.49639	Skinner2010Science
MD99-2334K	37.8	-10.1667	3146	21.6933	1.71808	Skinner2010Science
MD99-2334K	37.8	-10.1667	3146	22.2278	1.30185	Skinner2010Science
MD99-2334K	37.8	-10.1667	3146	24.236	1.01681	Skinner2010Science
MD99-2334K	37.8	-10.1667	3146	25.2234	1.16025	Skinner2010Science
MD99-2334K	37.8	-10.1667	3146	25.9524	1.04658	Skinner2010Science
MD99-2334K	37.8	-10.1667	3146	27.1717	0.7275	Skinner2010Science
MD99-2334K	37.8	-10.1667	3146	27.7183	0.2334	Skinner2010Science
MD99-2334K	37.8	-10.1667	3146	30.1673	0.68	Skinner2010Science
MD99-2334K	37.8	-10.1667	3146	30.9285	0.10675	Skinner2010Science
MD99-2334K	37.8	-10.1667	3146	33.1217	0.275786	Skinner2010Science
SHAK-03-6K	37.7075	-10.4924	3729	0.292	0.665	Freeman2016NatComm
SHAK-03-6K	37.7075	-10.4924	3729	3.6215	0.541	Freeman2016NatComm
SHAK-03-6K	37.7075	-10.4924	3729	7.953	0.474	Freeman2016NatComm
SHAK-03-6K	37.7075	-10.4924	3729	11.9486	0.585	Freeman2016NatComm
SHAK-03-6K	37.7075	-10.4924	3729	13.2348	0.787	Freeman2016NatComm
SHAK-03-6K	37.7075	-10.4924	3729	14.5119	0.467	Freeman2016NatComm
SHAK-03-6K	37.7075	-10.4924	3729	15.1485	1.418	Freeman2016NatComm
SHAK-03-6K	37.7075	-10.4924	3729	15.5563	1.759	Freeman2016NatComm
SHAK-03-6K	37.7075	-10.4924	3729	16.1313	1.5505	Freeman2016NatComm
SHAK-03-6K	37.7075	-10.4924	3729	17.675	1.676	Freeman2016NatComm
SHAK-03-6K	37.7075	-10.4924	3729	18.1456	1.58	Freeman2016NatComm
SHAK-03-6K	37.7075	-10.4924	3729	19.7885	1.209	Freeman2016NatComm
SHAK-03-6K	37.7075	-10.4924	3729	22.765	1.445	Freeman2016NatComm
SHAK-03-6K	37.7075	-10.4924	3729	31.703	1.034	Freeman2016NatComm
SHAK-03-6K	37.7075	-10.4924	3729	34.2484	1.787	Freeman2016NatComm
SHAK-05-3K	37.6025	-10.6918	4670	3.70275	0.464	Freeman2016NatComm
SHAK-05-3K	37.6025	-10.6918	4670	7.39213	-0.033	Freeman2016NatComm
SHAK-05-3K	37.6025	-10.6918	4670	10.7395	0.785	Freeman2016NatComm
SHAK-05-3K	37.6025	-10.6918	4670	12.5715	1.401	Freeman2016NatComm
SHAK-05-3K	37.6025	-10.6918	4670	13.0065	0.569	Freeman2016NatComm
SHAK-05-3K	37.6025	-10.6918	4670	13.9164	0.623	Freeman2016NatComm
SHAK-05-3K	37.6025	-10.6918	4670	15.873	1.913	Freeman2016NatComm
SHAK-05-3K	37.6025	-10.6918	4670	16.8747	2.04	Freeman2016NatComm
SHAK-05-3K	37.6025	-10.6918	4670	18.7521	1.45	Freeman2016NatComm
SHAK-05-3K	37.6025	-10.6918	4670	19.8783	1.517	Freeman2016NatComm
SHAK-05-3K	37.6025	-10.6918	4670	22.7469	1.495	Freeman2016NatComm
SHAK-06-4K	37.5613	-10.1422	2645	20.3291	0.901	Freeman2016NatComm
SHAK-06-4K	37.5613	-10.1422	2645	22.1854	1.245	Freeman2016NatComm
SHAK-10-10K	37.8333	-9.51083	1127	0.574	0.058	Freeman2016NatComm
SHAK-10-10K	37.8333	-9.51083	1127	1.07375	0.487	Freeman2016NatComm
SHAK-10-10K	37.8333	-9.51083	1127	1.69287	0.063	Freeman2016NatComm
SHAK-10-10K	37.8333	-9.51083	1127	6.24962	0.385	Freeman2016NatComm
SHAK-10-10K	37.8333	-9.51083	1127	14.9649	0.568	Freeman2016NatComm
SHAK-10-10K	37.8333	-9.51083	1127	15.9951	0.41	Freeman2016NatComm
SHAK-10-10K	37.8333	-9.51083	1127	16.4035	0.523	Freeman2016NatComm
SHAK-10-10K	37.8333	-9.51083	1127	17.1958	0.16	Freeman2016NatComm
SHAK-14-4G	37.836	-9.71933	2063	0.259	0.254	Freeman2016NatComm
SHAK-14-4G	37.836	-9.71933	2063	3.132	0.258	Freeman2016NatComm
SHAK-14-4G	37.836	-9.71933	2063	10.936	0.343	Freeman2016NatComm
SHAK-14-4G	37.836	-9.71933	2063	11.222	0.271	Freeman2016NatComm
SHAK-14-4G	37.836	-9.71933	2063	12.258	0.317	Freeman2016NatComm
SHAK-14-4G	37.836	-9.71933	2063	12.504	0.556	Freeman2016NatComm
SHAK-14-4G	37.836	-9.71933	2063	12.844	0.59	Freeman2016NatComm
SHAK-14-4G	37.836	-9.71933	2063	13.367	0.319	Freeman2016NatComm
SHAK-14-4G	37.836	-9.71933	2063	14.638	0.091	Freeman2016NatComm
SHAK-14-4G	37.836	-9.71933	2063	14.786	0.364	Freeman2016NatComm
SHAK-14-4G	37.836	-9.71933	2063	15.0102	0.658	Freeman2016NatComm
SHAK-14-4G	37.836	-9.71933	2063	15.153	0.34	Freeman2016NatComm
SHAK-14-4G	37.836	-9.71933	2063	15.263	0.954	Freeman2016NatComm
SHAK-14-4G	37.836	-9.71933	2063	15.3505	1.463	Freeman2016NatComm
SHAK-14-4G	37.836	-9.71933	2063	15.852	1.141	Freeman2016NatComm
SHAK-14-4G	37.836	-9.71933	2063	16.1025	1.258	Freeman2016NatComm
SHAK-14-4G	37.836	-9.71933	2063	16.1835	1.271	Freeman2016NatComm
SHAK-14-4G	37.836	-9.71933	2063	16.9095	0.932	Freeman2016NatComm
SHAK-14-4G	37.836	-9.71933	2063	19.544	0.602	Freeman2016NatComm
SHAK-14-4G	37.836	-9.71933	2063	21.638	0.444	Freeman2016NatComm
TNO57-21	-41.1	7.8	4981	12.07	0.6	Barker2010NatGeo
TNO57-21	-41.1	7.8	4981	13.4	0.005	Barker2010NatGeo
TNO57-21	-41.1	7.8	4981	13.9	0.35	Barker2010NatGeo
TNO57-21	-41.1	7.8	4981	14.3	0.75	Barker2010NatGeo
TNO57-21	-41.1	7.8	4981	14.7	0.55	Barker2010NatGeo
TNO57-21	-41.1	7.8	4981	5.8	1.32	Barker2010NatGeo
TNO57-21	-41.1	7.8	4981	16.9	1	Barker2010NatGeo
TNO57-21	-41.1	7.8	4981	17	1.05	Barker2010NatGeo
TNO57-21	-41.1	7.8	4981	18.3	1.05	Barker2010NatGeo
TNO57-21	-41.1	7.8	4981	18.8	1	Barker2010NatGeo
TNO57-21	-41.1	7.8	4981	19.5	1.2	Barker2010NatGeo
TNO57-21	-41.1	7.8	4981	19.9	0.85	Barker2010NatGeo
TNO57-21	-41.1	7.8	4981	20.5	0.7	Barker2010NatGeo
TNO57-21	-41.1	7.8	4981	21.6	1.01	Barker2010NatGeo
TNO57-21	-41.1	7.8	4981	22.3	1.5	Barker2010NatGeo

## Sheet: Table S8
Supplementary Table S8:
Site	Latitude (°N)	Longitude (°E)	Water depth (m)	Age (kyr)	PaTh	2SD	Reference
12JPC	29.7467	-72.8983	4250	2.553	0.0584071	0.0291115	Süfke2019Paleoc
12JPC	29.7467	-72.8983	4250	3.8295	0.0601954	0.0428166	Süfke2019Paleoc
12JPC	29.7467	-72.8983	4250	7.53846	0.0601011	0.0278146	Süfke2019Paleoc
12JPC	29.7467	-72.8983	4250	8.8	0.0616837	0.0294542	Süfke2019Paleoc
12JPC	29.7467	-72.8983	4250	11.6869	0.0708314	0.0284769	Süfke2019Paleoc
12JPC	29.7467	-72.8983	4250	12.3454	0.0739184	0.0230728	Süfke2019Paleoc
12JPC	29.7467	-72.8983	4250	13.02	0.0714448	0.0283196	Süfke2019Paleoc
12JPC	29.7467	-72.8983	4250	14.0547	0.0730179	0.0288352	Süfke2019Paleoc
12JPC	29.7467	-72.8983	4250	14.6459	0.0816596	0.0305004	Süfke2019Paleoc
12JPC	29.7467	-72.8983	4250	15.5524	0.0768337	0.0379592	Süfke2019Paleoc
12JPC	29.7467	-72.8983	4250	16.1829	0.0792119	0.0278008	Süfke2019Paleoc
12JPC	29.7467	-72.8983	4250	16.8135	0.0735088	0.0277667	Süfke2019Paleoc
12JPC	29.7467	-72.8983	4250	17.5437	0.0724632	0.0293689	Süfke2019Paleoc
12JPC	29.7467	-72.8983	4250	17.831	0.069616	0.0296221	Süfke2019Paleoc
12JPC	29.7467	-72.8983	4250	18.3194	0.0751618	0.030554	Süfke2019Paleoc
12JPC	29.7467	-72.8983	4250	18.6929	0.0758889	0.0336497	Süfke2019Paleoc
12JPC	29.7467	-72.8983	4250	19.2101	0.0698373	0.0322913	Süfke2019Paleoc
12JPC	29.7467	-72.8983	4250	19.5548	0.0759505	0.0277058	Süfke2019Paleoc
Bermuda	33.7	-57.6	4550	0.1	0.0543	0.0405157	McManus2004Nature
Bermuda	33.7	-57.6	4550	0.48	0.0538	0.0390335	McManus2004Nature
Bermuda	33.7	-57.6	4550	0.96	0.0572	0.0646853	McManus2004Nature
Bermuda	33.7	-57.6	4550	1.43	0.0535	0.0317757	McManus2004Nature
Bermuda	33.7	-57.6	4550	1.91	0.0549	0.0273224	McManus2004Nature
Bermuda	33.7	-57.6	4550	2.87	0.055	0.0454545	McManus2004Nature
Bermuda	33.7	-57.6	4550	4.78	0.0619	0.0791599	McManus2004Nature
Bermuda	33.7	-57.6	4550	5.73	0.0517	0.0251451	McManus2004Nature
Bermuda	33.7	-57.6	4550	8.46	0.0499	0.012024	McManus2004Nature
Bermuda	33.7	-57.6	4550	9.95	0.0572	0.0262238	McManus2004Nature
Bermuda	33.7	-57.6	4550	10.25	0.0609	0.0426929	McManus2004Nature
Bermuda	33.7	-57.6	4550	10.85	0.0632	0.0189873	McManus2004Nature
Bermuda	33.7	-57.6	4550	11.3	0.0639	0.0234742	McManus2004Nature
Bermuda	33.7	-57.6	4550	11.69	0.0666	0.015015	McManus2004Nature
Bermuda	33.7	-57.6	4550	11.79	0.0732	0.0628415	McManus2004Nature
Bermuda	33.7	-57.6	4550	11.99	0.0735	0.0380952	McManus2004Nature
Bermuda	33.7	-57.6	4550	12.09	0.0701	0.0171184	McManus2004Nature
Bermuda	33.7	-57.6	4550	12.18	0.0697	0.0172166	McManus2004Nature
Bermuda	33.7	-57.6	4550	12.28	0.0746	0.0335121	McManus2004Nature
Bermuda	33.7	-57.6	4550	12.48	0.077	0.0649351	McManus2004Nature
Bermuda	33.7	-57.6	4550	12.58	0.0752	0.0292553	McManus2004Nature
Bermuda	33.7	-57.6	4550	12.68	0.071	0.0197183	McManus2004Nature
Bermuda	33.7	-57.6	4550	12.78	0.062	0.033871	McManus2004Nature
Bermuda	33.7	-57.6	4550	12.87	0.0674	0.0311573	McManus2004Nature
Bermuda	33.7	-57.6	4550	12.97	0.0667	0.0254873	McManus2004Nature
Bermuda	33.7	-57.6	4550	13.07	0.0661	0.0378215	McManus2004Nature
Bermuda	33.7	-57.6	4550	13.27	0.0676	0.0251479	McManus2004Nature
Bermuda	33.7	-57.6	4550	13.47	0.0665	0.0240602	McManus2004Nature
Bermuda	33.7	-57.6	4550	14.12	0.0648	0.0694444	McManus2004Nature
Bermuda	33.7	-57.6	4550	14.38	0.0624	0.0272436	McManus2004Nature
Bermuda	33.7	-57.6	4550	14.51	0.0657	0.04414	McManus2004Nature
Bermuda	33.7	-57.6	4550	14.59	0.0786	0.0407125	McManus2004Nature
Bermuda	33.7	-57.6	4550	14.66	0.0813	0.0233702	McManus2004Nature
Bermuda	33.7	-57.6	4550	15.09	0.0889	0.0281215	McManus2004Nature
Bermuda	33.7	-57.6	4550	15.56	0.0827	0.0411125	McManus2004Nature
Bermuda	33.7	-57.6	4550	16.03	0.0895	0.0424581	McManus2004Nature
Bermuda	33.7	-57.6	4550	16.48	0.0826	0.0496368	McManus2004Nature
Bermuda	33.7	-57.6	4550	16.79	0.0839	0.0417163	McManus2004Nature
Bermuda	33.7	-57.6	4550	17.16	0.0833	0.0492197	McManus2004Nature
Bermuda	33.7	-57.6	4550	17.21	0.0864	0.0474537	McManus2004Nature
Bermuda	33.7	-57.6	4550	17.24	0.0848	0.0471698	McManus2004Nature
Bermuda	33.7	-57.6	4550	17.27	0.0816	0.0502451	McManus2004Nature
Bermuda	33.7	-57.6	4550	17.3	0.0826	0.0411622	McManus2004Nature
Bermuda	33.7	-57.6	4550	17.33	0.0804	0.0385572	McManus2004Nature
Bermuda	33.7	-57.6	4550	17.47	0.0773	0.0478655	McManus2004Nature
Bermuda	33.7	-57.6	4550	17.62	0.0806	0.0980149	McManus2004Nature
Bermuda	33.7	-57.6	4550	18.12	0.0646	0.102167	McManus2004Nature
Bermuda	33.7	-57.6	4550	18.19	0.072	0.104167	McManus2004Nature
Bermuda	33.7	-57.6	4550	18.29	0.0622	0.11254	McManus2004Nature
Bermuda	33.7	-57.6	4550	18.44	0.0654	0.058104	McManus2004Nature
Bermuda	33.7	-57.6	4550	18.82	0.0585	0.112821	McManus2004Nature
Bermuda	33.7	-57.6	4550	19.2	0.0665	0.0330827	McManus2004Nature
Bermuda	33.7	-57.6	4550	19.32	0.0665	0.043609	McManus2004Nature
Bermuda	33.7	-57.6	4550	19.39	0.0691	0.0622287	McManus2004Nature
Bermuda	33.7	-57.6	4550	19.43	0.0748	0.0681818	McManus2004Nature
Bermuda	33.7	-57.6	4550	19.47	0.0655	0.0412214	McManus2004Nature
Bermuda	33.7	-57.6	4550	19.54	0.0684	0.0380117	McManus2004Nature
Bermuda	33.7	-57.6	4550	19.62	0.0677	0.0192024	McManus2004Nature
Bermuda	33.7	-57.6	4550	0.187657	0.0548673	0.0567865	Lippold2019GRL & Böhm2015Nature
Bermuda	33.7	-57.6	4550	0.623	0.0578726	0.069624	Lippold2019GRL & Böhm2015Nature
Bermuda	33.7	-57.6	4550	0.633343	0.055848	0.0604288	Lippold2019GRL & Böhm2015Nature
Bermuda	33.7	-57.6	4550	0.635	0.0586119	0.0399045	Lippold2019GRL & Böhm2015Nature
Bermuda	33.7	-57.6	4550	0.659	0.0564301	0.0404811	Lippold2019GRL & Böhm2015Nature
Bermuda	33.7	-57.6	4550	0.695	0.0576327	0.0410676	Lippold2019GRL & Böhm2015Nature
Bermuda	33.7	-57.6	4550	0.743	0.0571752	0.0407699	Lippold2019GRL & Böhm2015Nature
Bermuda	33.7	-57.6	4550	0.821	0.0554396	0.0683982	Lippold2019GRL & Böhm2015Nature
Bermuda	33.7	-57.6	4550	0.832833	0.0595458	0.0529415	Lippold2019GRL & Böhm2015Nature
Bermuda	33.7	-57.6	4550	1.10233	0.0572113	0.0479403	Lippold2019GRL & Böhm2015Nature
Bermuda	33.7	-57.6	4550	1.2585	0.0590554	0.0650298	Lippold2019GRL & Böhm2015Nature
Bermuda	33.7	-57.6	4550	1.3835	0.0589705	0.0672406	Lippold2019GRL & Böhm2015Nature
Bermuda	33.7	-57.6	4550	1.46167	0.0610371	0.0384265	Lippold2019GRL & Böhm2015Nature
Bermuda	33.7	-57.6	4550	1.6335	0.0555475	0.0646552	Lippold2019GRL & Böhm2015Nature
Bermuda	33.7	-57.6	4550	1.821	0.0571698	0.0688504	Lippold2019GRL & Böhm2015Nature
Bermuda	33.7	-57.6	4550	1.821	0.0571429	0.0361008	Lippold2019GRL & Böhm2015Nature
Bermuda	33.7	-57.6	4550	2.18033	0.0572406	0.0216281	Lippold2019GRL & Böhm2015Nature
Bermuda	33.7	-57.6	4550	2.19933	0.0580671	0.0685328	Lippold2019GRL & Böhm2015Nature
Bermuda	33.7	-57.6	4550	2.44983	0.0565739	0.0298096	Lippold2019GRL & Böhm2015Nature
Bermuda	33.7	-57.6	4550	2.502	0.0572459	0.0678732	Lippold2019GRL & Böhm2015Nature
Bermuda	33.7	-57.6	4550	2.53967	0.0564093	0.0282614	Lippold2019GRL & Böhm2015Nature
Bermuda	33.7	-57.6	4550	2.80467	0.0550657	0.0688694	Lippold2019GRL & Böhm2015Nature
Bermuda	33.7	-57.6	4550	2.899	0.0547713	0.079866	Lippold2019GRL & Böhm2015Nature
Bermuda	33.7	-57.6	4550	3.10167	0.0549456	0.0396335	Lippold2019GRL & Böhm2015Nature
Bermuda	33.7	-57.6	4550	3.30433	0.0552783	0.0467504	Lippold2019GRL & Böhm2015Nature
Bermuda	33.7	-57.6	4550	3.355	0.0553162	0.0500763	Lippold2019GRL & Böhm2015Nature
Bermuda	33.7	-57.6	4550	3.507	0.057741	0.0207156	Lippold2019GRL & Böhm2015Nature
Bermuda	33.7	-57.6	4550	3.659	0.0637921	0.0368194	Lippold2019GRL & Böhm2015Nature
Bermuda	33.7	-57.6	4550	3.77405	0.0603145	0.0758825	Lippold2019GRL & Böhm2015Nature
Bermuda	33.7	-57.6	4550	4.11919	0.0549697	0.0282556	Lippold2019GRL & Böhm2015Nature
Bermuda	33.7	-57.6	4550	4.16004	0.0556211	0.0776637	Lippold2019GRL & Böhm2015Nature
Bermuda	33.7	-57.6	4550	4.23424	0.0599798	0.0571511	Lippold2019GRL & Böhm2015Nature
Bermuda	33.7	-57.6	4550	4.46433	0.0552614	0.0169658	Lippold2019GRL & Böhm2015Nature
Bermuda	33.7	-57.6	4550	4.69443	0.0571053	0.0267047	Lippold2019GRL & Böhm2015Nature
Bermuda	33.7	-57.6	4550	5.03957	0.0553843	0.0300833	Lippold2019GRL & Böhm2015Nature
Bermuda	33.7	-57.6	4550	5.15462	0.0548265	0.0290913	Lippold2019GRL & Böhm2015Nature
Bermuda	33.7	-57.6	4550	5.61481	0.0548566	0.0424118	Lippold2019GRL & Böhm2015Nature
Bermuda	33.7	-57.6	4550	5.95995	0.0573766	0.0424133	Lippold2019GRL & Böhm2015Nature
Bermuda	33.7	-57.6	4550	6.075	0.0539507	0.0287281	Lippold2019GRL & Böhm2015Nature
Bermuda	33.7	-57.6	4550	6.35775	0.0579672	0.0221988	Lippold2019GRL & Böhm2015Nature
Bermuda	33.7	-57.6	4550	6.6405	0.0586904	0.0225394	Lippold2019GRL & Böhm2015Nature
Bermuda	33.7	-57.6	4550	7.206	0.0583272	0.0474184	Lippold2019GRL & Böhm2015Nature
Bermuda	33.7	-57.6	4550	7.26325	0.0558465	0.0442759	Lippold2019GRL & Böhm2015Nature
Bermuda	33.7	-57.6	4550	7.3205	0.0558405	0.0240624	Lippold2019GRL & Böhm2015Nature
Bermuda	33.7	-57.6	4550	7.37775	0.0580736	0.0682161	Lippold2019GRL & Böhm2015Nature
Bermuda	33.7	-57.6	4550	7.435	0.0565263	0.0423592	Lippold2019GRL & Böhm2015Nature
Bermuda	33.7	-57.6	4550	7.52092	0.0554391	0.0434527	Lippold2019GRL & Böhm2015Nature
Bermuda	33.7	-57.6	4550	7.58775	0.0553897	0.028784	Lippold2019GRL & Böhm2015Nature
Bermuda	33.7	-57.6	4550	7.61639	0.055744	0.0236114	Lippold2019GRL & Böhm2015Nature
Bermuda	33.7	-57.6	4550	7.72141	0.054772	0.0341381	Lippold2019GRL & Böhm2015Nature
Bermuda	33.7	-57.6	4550	7.7405	0.0573036	0.0576392	Lippold2019GRL & Böhm2015Nature
Bermuda	33.7	-57.6	4550	7.89325	0.0564963	0.0370284	Lippold2019GRL & Böhm2015Nature
Bermuda	33.7	-57.6	4550	8.046	0.0572608	0.0358559	Lippold2019GRL & Böhm2015Nature
Bermuda	33.7	-57.6	4550	8.19875	0.0552982	0.0364068	Lippold2019GRL & Böhm2015Nature
Bermuda	33.7	-57.6	4550	8.29422	0.0579678	0.0455804	Lippold2019GRL & Böhm2015Nature
Bermuda	33.7	-57.6	4550	8.3515	0.0565318	0.030417	Lippold2019GRL & Böhm2015Nature
Bermuda	33.7	-57.6	4550	8.40878	0.0580887	0.0435361	Lippold2019GRL & Böhm2015Nature
Bermuda	33.7	-57.6	4550	8.50425	0.0553771	0.0722415	Lippold2019GRL & Böhm2015Nature
Bermuda	33.7	-57.6	4550	8.52334	0.0519564	0.0241019	Lippold2019GRL & Böhm2015Nature
Bermuda	33.7	-57.6	4550	8.657	0.0571725	0.056827	Lippold2019GRL & Böhm2015Nature
Bermuda	33.7	-57.6	4550	8.6937	0.0575131	0.0433386	Lippold2019GRL & Böhm2015Nature
Bermuda	33.7	-57.6	4550	8.9139	0.0581783	0.0206315	Lippold2019GRL & Böhm2015Nature
Bermuda	33.7	-57.6	4550	9.2442	0.0571491	0.0452829	Lippold2019GRL & Böhm2015Nature
Bermuda	33.7	-57.6	4550	9.391	0.0598955	0.0230599	Lippold2019GRL & Böhm2015Nature
Bermuda	33.7	-57.6	4550	9.391	0.0597417	0.0229438	Lippold2019GRL & Böhm2015Nature
Bermuda	33.7	-57.6	4550	9.57225	0.0588717	0.0231641	Lippold2019GRL & Böhm2015Nature
Bermuda	33.7	-57.6	4550	9.93475	0.0613617	0.0441517	Lippold2019GRL & Böhm2015Nature
Bermuda	33.7	-57.6	4550	10.116	0.0607984	0.0336817	Lippold2019GRL & Böhm2015Nature
Bermuda	33.7	-57.6	4550	10.7288	0.0673702	0.0713418	Lippold2019GRL & Böhm2015Nature
Bermuda	33.7	-57.6	4550	10.841	0.0606892	0.0578685	Lippold2019GRL & Böhm2015Nature
Bermuda	33.7	-57.6	4550	11.0655	0.0667223	0.0424077	Lippold2019GRL & Böhm2015Nature
Bermuda	33.7	-57.6	4550	11.2899	0.0650418	0.0448599	Lippold2019GRL & Böhm2015Nature
Bermuda	33.7	-57.6	4550	11.5144	0.0646906	0.0426278	Lippold2019GRL & Böhm2015Nature
Bermuda	33.7	-57.6	4550	11.9633	0.0671004	0.0440651	Lippold2019GRL & Böhm2015Nature
Bermuda	33.7	-57.6	4550	15.2386	0.0785438	0.0572906	Lippold2019GRL & Böhm2015Nature
Bermuda	33.7	-57.6	4550	16.3304	0.0893559	0.0404744	Lippold2019GRL & Böhm2015Nature
Bermuda	33.7	-57.6	4550	17.073	0.0876326	0.0203695	Lippold2019GRL & Böhm2015Nature
Bermuda	33.7	-57.6	4550	17.2974	0.0733238	0.0531941	Lippold2019GRL & Böhm2015Nature
Bermuda	33.7	-57.6	4550	17.6241	0.0735124	0.0566511	Lippold2019GRL & Böhm2015Nature
Bermuda	33.7	-57.6	4550	17.8373	0.0738708	0.0665685	Lippold2019GRL & Böhm2015Nature
Bermuda	33.7	-57.6	4550	18.1216	0.0581215	0.0635122	Lippold2019GRL & Böhm2015Nature
Bermuda	33.7	-57.6	4550	18.3908	0.0644127	0.0843959	Lippold2019GRL & Böhm2015Nature
Bermuda	33.7	-57.6	4550	18.5993	0.0653141	0.0508048	Lippold2019GRL & Böhm2015Nature
Bermuda	33.7	-57.6	4550	18.8324	0.0736905	0.075208	Lippold2019GRL & Böhm2015Nature
Bermuda	33.7	-57.6	4550	19.1633	0.063739	0.0529429	Lippold2019GRL & Böhm2015Nature
Bermuda	33.7	-57.6	4550	19.4323	0.0699296	0.0649671	Lippold2019GRL & Böhm2015Nature
Bermuda	33.7	-57.6	4550	19.6599	0.062745	0.0745686	Lippold2019GRL & Böhm2015Nature
Bermuda	33.7	-57.6	4550	19.8876	0.0712176	0.063916	Lippold2019GRL & Böhm2015Nature
Bermuda	33.7	-57.6	4550	20.1153	0.0638895	0.069984	Lippold2019GRL & Böhm2015Nature
Bermuda	33.7	-57.6	4550	20.2632	0.0628892	0.070078	Lippold2019GRL & Böhm2015Nature
Bermuda	33.7	-57.6	4550	20.3911	0.0616363	0.0663321	Lippold2019GRL & Böhm2015Nature
Bermuda	33.7	-57.6	4550	20.5191	0.0679046	0.047405	Lippold2019GRL & Böhm2015Nature
Bermuda	33.7	-57.6	4550	20.647	0.0604599	0.0690742	Lippold2019GRL & Böhm2015Nature
Bermuda	33.7	-57.6	4550	21.0592	0.0601649	0.0730186	Lippold2019GRL & Böhm2015Nature
Bermuda	33.7	-57.6	4550	21.6133	0.0594044	0.0504206	Lippold2019GRL & Böhm2015Nature
Bermuda	33.7	-57.6	4550	22.2066	0.0592878	0.0787155	Lippold2019GRL & Böhm2015Nature
Bermuda	33.7	-57.6	4550	22.9352	0.0662113	0.0609498	Lippold2019GRL & Böhm2015Nature
Bermuda	33.7	-57.6	4550	23.5328	0.0614727	0.204783	Lippold2019GRL & Böhm2015Nature
Bermuda	33.7	-57.6	4550	23.9461	0.0633212	0.084195	Lippold2019GRL & Böhm2015Nature
Bermuda	33.7	-57.6	4550	24.197	0.0575918	0.118197	Lippold2019GRL & Böhm2015Nature
Bermuda	33.7	-57.6	4550	24.3902	0.0834489	0.0778475	Lippold2019GRL & Böhm2015Nature
Bermuda	33.7	-57.6	4550	24.597	0.0786482	0.0781268	Lippold2019GRL & Böhm2015Nature
Bermuda	33.7	-57.6	4550	24.7916	0.0901818	0.0748136	Lippold2019GRL & Böhm2015Nature
Bermuda	33.7	-57.6	4550	24.9984	0.072005	0.048569	Lippold2019GRL & Böhm2015Nature
Bermuda	33.7	-57.6	4550	25.2053	0.0716292	0.0829531	Lippold2019GRL & Böhm2015Nature
Bermuda	33.7	-57.6	4550	25.3999	0.0671427	0.0562057	Lippold2019GRL & Böhm2015Nature
Bermuda	33.7	-57.6	4550	25.5991	0.0732533	0.083741	Lippold2019GRL & Böhm2015Nature
Bermuda	33.7	-57.6	4550	25.7734	0.0741574	0.0737207	Lippold2019GRL & Böhm2015Nature
Bermuda	33.7	-57.6	4550	25.9375	0.085335	0.0747683	Lippold2019GRL & Böhm2015Nature
Bermuda	33.7	-57.6	4550	26.1119	0.0752108	0.0763742	Lippold2019GRL & Böhm2015Nature
Bermuda	33.7	-57.6	4550	26.2863	0.0841132	0.0762499	Lippold2019GRL & Böhm2015Nature
Bermuda	33.7	-57.6	4550	26.4306	0.0771925	0.0736103	Lippold2019GRL & Böhm2015Nature
Bermuda	33.7	-57.6	4550	26.7277	0.0790664	0.107606	Lippold2019GRL & Böhm2015Nature
Bermuda	33.7	-57.6	4550	26.8857	0.0662388	0.04678	Lippold2019GRL & Böhm2015Nature
Bermuda	33.7	-57.6	4550	27.1371	0.058145	0.113928	Lippold2019GRL & Böhm2015Nature
Bermuda	33.7	-57.6	4550	27.3737	0.0694483	0.0526272	Lippold2019GRL & Böhm2015Nature
Bermuda	33.7	-57.6	4550	27.8322	0.0617799	0.0482306	Lippold2019GRL & Böhm2015Nature
Bermuda	33.7	-57.6	4550	28.0688	0.0619618	0.0598695	Lippold2019GRL & Böhm2015Nature
Bermuda	33.7	-57.6	4550	28.7019	0.0626908	0.0480024	Lippold2019GRL & Böhm2015Nature
Bermuda	33.7	-57.6	4550	29.4424	0.0590781	0.0819439	Lippold2019GRL & Böhm2015Nature
BOFS 8K	52.5033	-22.0623	4045	0.7781	0.0642778	0.014766	Roberts2014Paleoc
BOFS 8K	52.5033	-22.0623	4045	7.0151	0.0712567	0.0281942	Roberts2014Paleoc
BOFS 8K	52.5033	-22.0623	4045	8.3292	0.0743581	0.0325199	Roberts2014Paleoc
BOFS 8K	52.5033	-22.0623	4045	8.7673	0.0816157	0.0304291	Roberts2014Paleoc
BOFS 8K	52.5033	-22.0623	4045	10.081	0.085502	0.0230254	Roberts2014Paleoc
BOFS 8K	52.5033	-22.0623	4045	10.519	0.0889313	0.0335817	Roberts2014Paleoc
BOFS 8K	52.5033	-22.0623	4045	13.586	0.0968655	0.0485743	Roberts2014Paleoc
BOFS 8K	52.5033	-22.0623	4045	14.024	0.0897414	0.0648126	Roberts2014Paleoc
BOFS 8K	52.5033	-22.0623	4045	14.9	0.0968862	0.0800459	Roberts2014Paleoc
BOFS 8K	52.5033	-22.0623	4045	15.489	0.103154	0.0767586	Roberts2014Paleoc
BOFS 8K	52.5033	-22.0623	4045	15.686	0.102046	0.0975714	Roberts2014Paleoc
BOFS 8K	52.5033	-22.0623	4045	16.079	0.0964084	0.0944624	Roberts2014Paleoc
BOFS 8K	52.5033	-22.0623	4045	16.275	0.0894411	0.114312	Roberts2014Paleoc
BOFS 8K	52.5033	-22.0623	4045	16.472	0.113847	0.0636882	Roberts2014Paleoc
BOFS 8K	52.5033	-22.0623	4045	16.741	0.0970475	0.0782523	Roberts2014Paleoc
BOFS 8K	52.5033	-22.0623	4045	17.427	0.0938852	0.147192	Roberts2014Paleoc
BOFS 8K	52.5033	-22.0623	4045	17.769	0.0926183	0.117898	Roberts2014Paleoc
BOFS 8K	52.5033	-22.0623	4045	18.112	0.0860387	0.120927	Roberts2014Paleoc
BOFS 8K	52.5033	-22.0623	4045	18.797	0.0890788	0.0960017	Roberts2014Paleoc
BOFS 8K	52.5033	-22.0623	4045	20.168	0.0916708	0.107077	Roberts2014Paleoc
EW9209 1JPC	5.907	-44.195	4056	3.277	0.043721	0.025172	Ng2018NatComm
EW9209 1JPC	5.907	-44.195	4056	4.471	0.0429027	0.0207073	Ng2018NatComm
EW9209 1JPC	5.907	-44.195	4056	5.938	0.0421007	0.0216407	Ng2018NatComm
EW9209 1JPC	5.907	-44.195	4056	7.076	0.0449892	0.0225122	Ng2018NatComm
EW9209 1JPC	5.907	-44.195	4056	10.272	0.0555107	0.0255143	Ng2018NatComm
EW9209 1JPC	5.907	-44.195	4056	11.785	0.0672096	0.031827	Ng2018NatComm
EW9209 1JPC	5.907	-44.195	4056	12.553	0.0677102	0.0158446	Ng2018NatComm
EW9209 1JPC	5.907	-44.195	4056	13.321	0.0666395	0.0314686	Ng2018NatComm
EW9209 1JPC	5.907	-44.195	4056	18.169	0.0716796	0.0323366	Ng2018NatComm
EW9209 1JPC	5.907	-44.195	4056	19.701	0.0736198	0.0368875	Ng2018NatComm
EW9209 1JPC	5.907	-44.195	4056	20.531	0.0608765	0.0280588	Ng2018NatComm
EW9209 3JPC	5.31	-44.26	3300	5.074	0.049426	0.0173755	Ng2018NatComm
EW9209 3JPC	5.31	-44.26	3300	8.271	0.0459382	0.017435	Ng2018NatComm
EW9209 3JPC	5.31	-44.26	3300	9.328	0.061546	0.0279986	Ng2018NatComm
EW9209 3JPC	5.31	-44.26	3300	10.145	0.0674096	0.0246097	Ng2018NatComm
EW9209 3JPC	5.31	-44.26	3300	10.942	0.0699016	0.0120243	Ng2018NatComm
EW9209 3JPC	5.31	-44.26	3300	11.419	0.0678675	0.0125534	Ng2018NatComm
EW9209 3JPC	5.31	-44.26	3300	11.894	0.0695405	0.0214249	Ng2018NatComm
EW9209 3JPC	5.31	-44.26	3300	12.632	0.068037	0.018528	Ng2018NatComm
EW9209 3JPC	5.31	-44.26	3300	12.979	0.0692865	0.0190436	Ng2018NatComm
EW9209 3JPC	5.31	-44.26	3300	14.114	0.062182	0.0208833	Ng2018NatComm
EW9209 3JPC	5.31	-44.26	3300	14.421	0.0741938	0.0197532	Ng2018NatComm
EW9209 3JPC	5.31	-44.26	3300	15.06	0.082102	0.0221965	Ng2018NatComm
EW9209 3JPC	5.31	-44.26	3300	15.283	0.0817676	0.0248431	Ng2018NatComm
EW9209 3JPC	5.31	-44.26	3300	16.191	0.0813346	0.0268512	Ng2018NatComm
EW9209 3JPC	5.31	-44.26	3300	17.059	0.0705412	0.0249323	Ng2018NatComm
EW9209 3JPC	5.31	-44.26	3300	17.617	0.0765636	0.0251076	Ng2018NatComm
EW9209 3JPC	5.31	-44.26	3300	17.823	0.0713064	0.0219776	Ng2018NatComm
EW9209 3JPC	5.31	-44.26	3300	18.74	0.065868	0.0268671	Ng2018NatComm
EW9209 3JPC	5.31	-44.26	3300	19.437	0.070521	0.0397593	Ng2018NatComm
EW9209 3JPC	5.31	-44.26	3300	22.107	0.0599438	0.0569596	Ng2018NatComm
EW9209 3JPC	5.31	-44.26	3300	24.096	0.0691654	0.0355522	Ng2018NatComm
GeoB1515	4.23833	-43.6667	3129	1.983	0.0573595	0.0116877	Lippold2016EPSL
GeoB1515	4.23833	-43.6667	3129	4.98542	0.0454184	0.0424882	Lippold2016EPSL
GeoB1515	4.23833	-43.6667	3129	10.5929	0.0640871	0.0532544	Lippold2016EPSL
GeoB1515	4.23833	-43.6667	3129	14.409	0.081831	0.0557603	Lippold2016EPSL
GeoB1515	4.23833	-43.6667	3129	15.374	0.090236	0.0575732	Lippold2016EPSL
GeoB1515	4.23833	-43.6667	3129	17.1759	0.0960916	0.052693	Lippold2016EPSL
GeoB1515	4.23833	-43.6667	3129	19.4211	0.0777067	0.0592922	Lippold2016EPSL
GeoB1515	4.23833	-43.6667	3129	20.556	0.0734114	0.029298	Lippold2016EPSL
GeoB1515	4.23833	-43.6667	3129	22.676	0.0789018	0.059201	Lippold2016EPSL
GeoB1515	4.23833	-43.6667	3129	23.736	0.08806	0.041485	Lippold2016EPSL
GeoB1515	4.23833	-43.6667	3129	25.0488	0.0727737	0.0633989	Lippold2016EPSL
GeoB1515	4.23833	-43.6667	3129	28.3025	0.0781864	0.0558018	Lippold2016EPSL
GeoB1515	4.23833	-43.6667	3129	29.2322	0.082807	0.0573782	Lippold2016EPSL
GeoB1523	3.83167	-41.6217	3292	0.450037	0.0596849	0.00900079	Lippold2016EPSL
GeoB1523	3.83167	-41.6217	3292	3.6003	0.0637178	0.0429412	Lippold2016EPSL
GeoB1523	3.83167	-41.6217	3292	7.2006	0.0460277	0.0450406	Lippold2016EPSL
GeoB1523	3.83167	-41.6217	3292	11.2509	0.069751	0.048765	Lippold2016EPSL
GeoB1523	3.83167	-41.6217	3292	13.0372	0.0779871	0.0486196	Lippold2016EPSL
GeoB1523	3.83167	-41.6217	3292	14.4473	0.0906455	0.0506075	Lippold2016EPSL
GeoB1523	3.83167	-41.6217	3292	16.7976	0.0847575	0.0513027	Lippold2016EPSL
GeoB1523	3.83167	-41.6217	3292	18.7051	0.0727899	0.0325141	Lippold2016EPSL
GeoB1523	3.83167	-41.6217	3292	20.6237	0.0738131	0.0503874	Lippold2016EPSL
GeoB1523	3.83167	-41.6217	3292	21.2588	0.0707992	0.0459469	Lippold2016EPSL
GeoB1523	3.83167	-41.6217	3292	22.1056	0.0734274	0.0502467	Lippold2016EPSL
GeoB1523	3.83167	-41.6217	3292	24.4344	0.0699925	0.0522026	Lippold2016EPSL
GeoB1523	3.83167	-41.6217	3292	25.0695	0.0737185	0.0502782	Lippold2016EPSL
GeoB1523	3.83167	-41.6217	3292	25.9784	0.0728202	0.0513637	Lippold2016EPSL
IODP 1313	41	-32.96	3414	2.15	0.0521405	0.0203694	Lippold2016EPSL
IODP 1313	41	-32.96	3414	5.3	0.0517888	0.0142917	Lippold2016EPSL
IODP 1313	41	-32.96	3414	6.6	0.0519511	0.0179975	Lippold2016EPSL
IODP 1313	41	-32.96	3414	7.50762	0.0535078	0.0257149	Lippold2016EPSL
IODP 1313	41	-32.96	3414	8.65	0.0474804	0.0187068	Lippold2016EPSL
IODP 1313	41	-32.96	3414	9.10254	0.0532037	0.0306175	Lippold2016EPSL
IODP 1313	41	-32.96	3414	10.6975	0.0583993	0.018862	Lippold2016EPSL
IODP 1313	41	-32.96	3414	12.06	0.0559964	0.0156171	Lippold2016EPSL
IODP 1313	41	-32.96	3414	12.0645	0.0542495	0.0227187	Lippold2016EPSL
IODP 1313	41	-32.96	3414	12.52	0.0559867	0.0216559	Lippold2016EPSL
IODP 1313	41	-32.96	3414	13.57	0.057972	0.0181479	Lippold2016EPSL
IODP 1313	41	-32.96	3414	14.0379	0.0583035	0.0196882	Lippold2016EPSL
IODP 1313	41	-32.96	3414	14.35	0.0568156	0.0164668	Lippold2016EPSL
IODP 1313	41	-32.96	3414	15.14	0.0556086	0.0159182	Lippold2016EPSL
IODP 1313	41	-32.96	3414	15.7625	0.0545465	0.0228263	Lippold2016EPSL
IODP 1313	41	-32.96	3414	16.7032	0.0523969	0.0229561	Lippold2016EPSL
IODP 1313	41	-32.96	3414	17.8	0.0472424	0.0129074	Lippold2016EPSL
IODP 1313	41	-32.96	3414	18.8	0.0522475	0.0331152	Lippold2016EPSL
IODP 1313	41	-32.96	3414	18.9	0.0528263	0.0175168	Lippold2016EPSL
IODP 1313	41	-32.96	3414	19.53	0.0525865	0.0205945	Lippold2016EPSL
IODP 1313	41	-32.96	3414	20.58	0.0567145	0.0217889	Lippold2016EPSL
IODP 1313	41	-32.96	3414	21.6	0.0544702	0.0230447	Lippold2016EPSL
IODP 1313	41	-32.96	3414	21.94	0.0544393	0.0228892	Lippold2016EPSL
IODP 1313	41	-32.96	3414	22.4	0.0485207	0.0242099	Lippold2016EPSL
IODP 1313	41	-32.96	3414	22.8	0.0487515	0.0239983	Lippold2016EPSL
IODP 1313	41	-32.96	3414	23	0.0476595	0.0220185	Lippold2016EPSL
IODP 1313	41	-32.96	3414	23.1	0.0483624	0.023927	Lippold2016EPSL
IODP 1313	41	-32.96	3414	23.3	0.0501272	0.0239113	Lippold2016EPSL
IODP 1313	41	-32.96	3414	23.54	0.056196	0.0189253	Lippold2016EPSL
IODP 1313	41	-32.96	3414	23.9	0.0507934	0.0179114	Lippold2016EPSL
IODP 1313	41	-32.96	3414	24.15	0.0635353	0.0353861	Lippold2016EPSL
IODP 1313	41	-32.96	3414	24.7	0.0512964	0.0170818	Lippold2016EPSL
IODP 1313	41	-32.96	3414	27	0.0506043	0.0184554	Lippold2016EPSL
IODP 1313	41	-32.96	3414	27.9	0.0516413	0.0195056	Lippold2016EPSL
IODP 1313	41	-32.96	3414	28.6	0.0501988	0.0146611	Lippold2016EPSL
IODP 1313	41	-32.96	3414	29.65	0.0501114	0.019973	Lippold2016EPSL
JC094-GVY01	7.435	-21.796	3426	4.409	0.0486159	0.0114204	Ng2017NatComm
JC094-GVY01	7.435	-21.796	3426	6.752	0.0472125	0.0136516	Ng2017NatComm
JC094-GVY01	7.435	-21.796	3426	10.25	0.0496831	0.0195884	Ng2017NatComm
JC094-GVY01	7.435	-21.796	3426	12.012	0.0520252	0.016974	Ng2017NatComm
JC094-GVY01	7.435	-21.796	3426	12.55	0.056812	0.0129257	Ng2017NatComm
JC094-GVY01	7.435	-21.796	3426	13.849	0.0574353	0.0180334	Ng2017NatComm
JC094-GVY01	7.435	-21.796	3426	14.764	0.0563324	0.0112679	Ng2017NatComm
JC094-GVY01	7.435	-21.796	3426	15.934	0.0558973	0.0184052	Ng2017NatComm
JC094-GVY01	7.435	-21.796	3426	16.977	0.0528548	0.0146998	Ng2017NatComm
JC094-GVY01	7.435	-21.796	3426	17.605	0.0476296	0.0186245	Ng2017NatComm
JC094-GVY01	7.435	-21.796	3426	18.045	0.0482799	0.0136214	Ng2017NatComm
JC094-GVY01	7.435	-21.796	3426	18.611	0.0477186	0.018376	Ng2017NatComm
JC094-GVY01	7.435	-21.796	3426	19.113	0.0476199	0.0152866	Ng2017NatComm
JC094-GVY01	7.435	-21.796	3426	22.005	0.0492105	0.0118568	Ng2017NatComm
JC094-GVY01	7.435	-21.796	3426	24.754	0.0488488	0.0142603	Ng2017NatComm
JC094-GVY14	15.464	-50.992	2714	4.425	0.0645126	0.00882331	Ng2017NatComm
JC094-GVY14	15.464	-50.992	2714	5.547	0.0582003	0.0102416	Ng2017NatComm
JC094-GVY14	15.464	-50.992	2714	7.656	0.0470468	0.00992517	Ng2017NatComm
JC094-GVY14	15.464	-50.992	2714	8.568	0.0468219	0.0170437	Ng2017NatComm
JC094-GVY14	15.464	-50.992	2714	9.763	0.0574117	0.0101484	Ng2017NatComm
JC094-GVY14	15.464	-50.992	2714	10.686	0.0532367	0.0170961	Ng2017NatComm
JC094-GVY14	15.464	-50.992	2714	11.376	0.059278	0.0193835	Ng2017NatComm
JC094-GVY14	15.464	-50.992	2714	12.077	0.0585722	0.0170242	Ng2017NatComm
JC094-GVY14	15.464	-50.992	2714	12.403	0.0528238	0.022586	Ng2017NatComm
JC094-GVY14	15.464	-50.992	2714	12.742	0.0523194	0.0185236	Ng2017NatComm
JC094-GVY14	15.464	-50.992	2714	12.862	0.0512117	0.0217763	Ng2017NatComm
JC094-GVY14	15.464	-50.992	2714	13.01	0.0565394	0.0105432	Ng2017NatComm
JC094-GVY14	15.464	-50.992	2714	13.373	0.0579337	0.00931773	Ng2017NatComm
JC094-GVY14	15.464	-50.992	2714	16.616	0.0605154	0.0229806	Ng2017NatComm
JC094-GVY14	15.464	-50.992	2714	18.849	0.0659287	0.025235	Ng2017NatComm
JC094-GVY14	15.464	-50.992	2714	20.257	0.0760941	0.0257979	Ng2017NatComm
JC094-GVY14	15.464	-50.992	2714	21.648	0.0870367	0.0214844	Ng2017NatComm
JC094-GVY14	15.464	-50.992	2714	22.251	0.0774543	0.0117571	Ng2017NatComm
JC094-GVY14	15.464	-50.992	2714	23.141	0.0722987	0.0266899	Ng2017NatComm
JC094-GVY14	15.464	-50.992	2714	24.21	0.0796704	0.0331427	Ng2017NatComm
MD02-2594	-34.2833	17.3333	2440	0.26	0.0615231	0.0595158	Negre2010Nature
MD02-2594	-34.2833	17.3333	2440	0.83	0.0636636	0.221493	Negre2010Nature
MD02-2594	-34.2833	17.3333	2440	1.39	0.064612	0.0782713	Negre2010Nature
MD02-2594	-34.2833	17.3333	2440	1.96	0.070769	0.180198	Negre2010Nature
MD02-2594	-34.2833	17.3333	2440	2.82	0.0766048	0.145551	Negre2010Nature
MD02-2594	-34.2833	17.3333	2440	3.86	0.0673866	0.12912	Negre2010Nature
MD02-2594	-34.2833	17.3333	2440	4.56	0.0732242	0.104648	Negre2010Nature
MD02-2594	-34.2833	17.3333	2440	5.26	0.067952	0.183402	Negre2010Nature
MD02-2594	-34.2833	17.3333	2440	6.31	0.0633761	0.108391	Negre2010Nature
MD02-2594	-34.2833	17.3333	2440	7.29	0.0651476	0.120109	Negre2010Nature
MD02-2594	-34.2833	17.3333	2440	7.83	0.0658938	0.180885	Negre2010Nature
MD02-2594	-34.2833	17.3333	2440	8.37	0.0597556	0.105511	Negre2010Nature
MD02-2594	-34.2833	17.3333	2440	8.92	0.0565978	0.244402	Negre2010Nature
MD02-2594	-34.2833	17.3333	2440	9.46	0.057619	0.178953	Negre2010Nature
MD02-2594	-34.2833	17.3333	2440	9.97	0.0493887	0.135311	Negre2010Nature
MD02-2594	-34.2833	17.3333	2440	10.56	0.0513253	0.0872448	Negre2010Nature
MD02-2594	-34.2833	17.3333	2440	11.15	0.0502884	0.11306	Negre2010Nature
MD02-2594	-34.2833	17.3333	2440	11.74	0.0531026	0.190576	Negre2010Nature
MD02-2594	-34.2833	17.3333	2440	12.33	0.0450456	0.0863679	Negre2010Nature
MD02-2594	-34.2833	17.3333	2440	13.08	0.0465763	0.092369	Negre2010Nature
MD02-2594	-34.2833	17.3333	2440	13.99	0.0498562	0.257186	Negre2010Nature
MD02-2594	-34.2833	17.3333	2440	14.9	0.0485358	0.0944922	Negre2010Nature
MD02-2594	-34.2833	17.3333	2440	15.81	0.0458224	0.153075	Negre2010Nature
MD02-2594	-34.2833	17.3333	2440	17.65	0.0437666	0.151115	Negre2010Nature
MD02-2594	-34.2833	17.3333	2440	18.36	0.0410973	0.231694	Negre2010Nature
MD02-2594	-34.2833	17.3333	2440	18.83	0.0465964	0.266793	Negre2010Nature
MD02-2594	-34.2833	17.3333	2440	20.75	0.044817	0.162629	Negre2010Nature
MD02-2594	-34.2833	17.3333	2440	22.68	0.0424813	0.171054	Negre2010Nature
MD02-2594	-34.2833	17.3333	2440	27.82	0.0457755	0.194828	Negre2010Nature
ODP 1059	31.67	-75.42	2985	0.389189	0.0602423	0.0455233	Süfke2019Paleoc
ODP 1059	31.67	-75.42	2985	0.8	0.0762344	0.0241246	Süfke2019Paleoc
ODP 1059	31.67	-75.42	2985	0.972973	0.0582446	0.0385389	Süfke2019Paleoc
ODP 1059	31.67	-75.42	2985	1.45946	0.0570261	0.0423063	Süfke2019Paleoc
ODP 1059	31.67	-75.42	2985	2.82162	0.0551612	0.037348	Süfke2019Paleoc
ODP 1059	31.67	-75.42	2985	5.05946	0.0533964	0.0466277	Süfke2019Paleoc
ODP 1059	31.67	-75.42	2985	8	0.0580044	0.041214	Süfke2019Paleoc
ODP 1059	31.67	-75.42	2985	8.3	0.0549255	0.0305697	Süfke2019Paleoc
ODP 1059	31.67	-75.42	2985	10.25	0.0633471	0.0561482	Süfke2019Paleoc
ODP 1059	31.67	-75.42	2985	11.2	0.0727279	0.023972	Süfke2019Paleoc
ODP 1059	31.67	-75.42	2985	11.75	0.0756205	0.057162	Süfke2019Paleoc
ODP 1059	31.67	-75.42	2985	12.15	0.070332	0.0283792	Süfke2019Paleoc
ODP 1059	31.67	-75.42	2985	12.8	0.0706494	0.0370138	Süfke2019Paleoc
ODP 1059	31.67	-75.42	2985	12.9529	0.0774622	0.0219783	Süfke2019Paleoc
ODP 1059	31.67	-75.42	2985	13.1439	0.074326	0.0224419	Süfke2019Paleoc
ODP 1059	31.67	-75.42	2985	13.335	0.0811077	0.0258364	Süfke2019Paleoc
ODP 1059	31.67	-75.42	2985	13.4114	0.0608933	0.0673042	Süfke2019Paleoc
ODP 1059	31.67	-75.42	2985	13.5143	0.0782304	0.0344535	Süfke2019Paleoc
ODP 1059	31.67	-75.42	2985	13.8571	0.0767934	0.0329796	Süfke2019Paleoc
ODP 1059	31.67	-75.42	2985	14.3714	0.0836602	0.0364496	Süfke2019Paleoc
ODP 1059	31.67	-75.42	2985	15.0571	0.0799829	0.046344	Süfke2019Paleoc
ODP 1059	31.67	-75.42	2985	15.964	0.0737451	0.0352431	Süfke2019Paleoc
ODP 1059	31.67	-75.42	2985	16.1144	0.0783012	0.0564371	Süfke2019Paleoc
ODP 1059	31.67	-75.42	2985	16.434	0.0740696	0.0347487	Süfke2019Paleoc
ODP 1059	31.67	-75.42	2985	16.81	0.0765561	0.0572579	Süfke2019Paleoc
ODP 1059	31.67	-75.42	2985	17.1384	0.0757234	0.0403708	Süfke2019Paleoc
ODP 1059	31.67	-75.42	2985	17.4185	0.0729431	0.0456204	Süfke2019Paleoc
ODP 1059	31.67	-75.42	2985	18.51	0.0610056	0.0566431	Süfke2019Paleoc
ODP 1059	31.67	-75.42	2985	19.4369	0.0636792	0.0496202	Süfke2019Paleoc
ODP 1059	31.67	-75.42	2985	20.5642	0.0771618	0.0595149	Süfke2019Paleoc
ODP 1059	31.67	-75.42	2985	21.1654	0.0631779	0.0459712	Süfke2019Paleoc
ODP 1059	31.67	-75.42	2985	21.967	0.0536976	0.0955031	Süfke2019Paleoc
ODP 1059	31.67	-75.42	2985	22.6685	0.0701695	0.083652	Süfke2019Paleoc
ODP 1059	31.67	-75.42	2985	23.4701	0.0625384	0.0569459	Süfke2019Paleoc
ODP 1059	31.67	-75.42	2985	24.3019	0.0801651	0.0942765	Süfke2019Paleoc
ODP 1059	31.67	-75.42	2985	25.2817	0.0688789	0.0682881	Süfke2019Paleoc
ODP 1059	31.67	-75.42	2985	26.2452	0.0750531	0.0526898	Süfke2019Paleoc
ODP 1059	31.67	-75.42	2985	28.5152	0.0728039	0.0403878	Süfke2019Paleoc
ODP 1059	31.67	-75.42	2985	29.7563	0.0673358	0.0490088	Süfke2019Paleoc
ODP 1060	30.76	-74.57	3481	0.494375	0.0544059	0.0254038	Süfke2019Paleoc
ODP 1060	30.76	-74.57	3481	2.09512	0.0557572	0.0284989	Süfke2019Paleoc
ODP 1060	30.76	-74.57	3481	3.97713	0.0525998	0.0286655	Süfke2019Paleoc
ODP 1060	30.76	-74.57	3481	6.1835	0.057738	0.0369283	Süfke2019Paleoc
ODP 1060	30.76	-74.57	3481	7	0.0593	0.0339356	Süfke2019Paleoc
ODP 1060	30.76	-74.57	3481	9.05131	0.0561547	0.0280235	Süfke2019Paleoc
ODP 1060	30.76	-74.57	3481	9.73194	0.0614199	0.0334516	Süfke2019Paleoc
ODP 1060	30.76	-74.57	3481	10.3325	0.0691376	0.0487065	Süfke2019Paleoc
ODP 1060	30.76	-74.57	3481	11.0542	0.0691008	0.0276297	Süfke2019Paleoc
ODP 1060	30.76	-74.57	3481	12.1118	0.0717753	0.0501347	Süfke2019Paleoc
ODP 1060	30.76	-74.57	3481	12.2412	0.0788164	0.0510764	Süfke2019Paleoc
ODP 1060	30.76	-74.57	3481	12.4	0.0680438	0.0314034	Süfke2019Paleoc
ODP 1060	30.76	-74.57	3481	12.6169	0.0717706	0.0541611	Süfke2019Paleoc
ODP 1060	30.76	-74.57	3481	13.1749	0.0636201	0.0457551	Süfke2019Paleoc
ODP 1060	30.76	-74.57	3481	13.9237	0.0608899	0.0594591	Süfke2019Paleoc
ODP 1060	30.76	-74.57	3481	14.68	0.0766234	0.0256718	Süfke2019Paleoc
ODP 1060	30.76	-74.57	3481	14.7376	0.0802082	0.0325356	Süfke2019Paleoc
ODP 1060	30.76	-74.57	3481	14.8239	0.0797917	0.0319023	Süfke2019Paleoc
ODP 1060	30.76	-74.57	3481	15.0376	0.0804408	0.0317181	Süfke2019Paleoc
ODP 1060	30.76	-74.57	3481	15.3184	0.083308	0.0315497	Süfke2019Paleoc
ODP 1060	30.76	-74.57	3481	15.4873	0.0751302	0.0298675	Süfke2019Paleoc
ODP 1060	30.76	-74.57	3481	15.7866	0.0809668	0.0382036	Süfke2019Paleoc
ODP 1060	30.76	-74.57	3481	16.286	0.079314	0.0382665	Süfke2019Paleoc
ODP 1060	30.76	-74.57	3481	16.5669	0.0823795	0.0305008	Süfke2019Paleoc
ODP 1060	30.76	-74.57	3481	16.8634	0.079622	0.0345646	Süfke2019Paleoc
ODP 1060	30.76	-74.57	3481	17.035	0.0810147	0.0339697	Süfke2019Paleoc
ODP 1060	30.76	-74.57	3481	17.3121	0.0775569	0.032744	Süfke2019Paleoc
ODP 1060	30.76	-74.57	3481	17.6404	0.0823701	0.038549	Süfke2019Paleoc
ODP 1060	30.76	-74.57	3481	17.9713	0.0786549	0.0347093	Süfke2019Paleoc
ODP 1060	30.76	-74.57	3481	18.9076	0.0798355	0.0399598	Süfke2019Paleoc
ODP 1060	30.76	-74.57	3481	20	0.0787675	0.0335536	Süfke2019Paleoc
ODP 1060	30.76	-74.57	3481	20.6713	0.0738382	0.0441964	Süfke2019Paleoc
ODP 1060	30.76	-74.57	3481	21.3427	0.0742427	0.0464867	Süfke2019Paleoc
ODP 1060	30.76	-74.57	3481	22.6854	0.0770724	0.0485036	Süfke2019Paleoc
ODP 1060	30.76	-74.57	3481	23.4071	0.075367	0.0382616	Süfke2019Paleoc
ODP 1060	30.76	-74.57	3481	23.9442	0.0742352	0.0659431	Süfke2019Paleoc
ODP 1060	30.76	-74.57	3481	24.3134	0.0820611	0.050482	Süfke2019Paleoc
ODP 1060	30.76	-74.57	3481	24.7162	0.0979749	0.0312561	Süfke2019Paleoc
ODP 1060	30.76	-74.57	3481	25.0854	0.0758385	0.0733437	Süfke2019Paleoc
ODP 1060	30.76	-74.57	3481	25.4043	0.0798755	0.0570124	Süfke2019Paleoc
ODP 1060	30.76	-74.57	3481	25.74	0.0719692	0.0440475	Süfke2019Paleoc
ODP 1060	30.76	-74.57	3481	26.0357	0.0790467	0.0492267	Süfke2019Paleoc
ODP 1060	30.76	-74.57	3481	26.4113	0.0894328	0.0457769	Süfke2019Paleoc
ODP 1060	30.76	-74.57	3481	26.7189	0.0809127	0.0379323	Süfke2019Paleoc
ODP 1060	30.76	-74.57	3481	27.0659	0.0878184	0.0484339	Süfke2019Paleoc
ODP 1060	30.76	-74.57	3481	27.4687	0.0823866	0.0563128	Süfke2019Paleoc
ODP 1060	30.76	-74.57	3481	28.8114	0.0813589	0.057379	Süfke2019Paleoc
ODP 1061	29.98	-73.6	4038	0.5	0.0548228	0.0273908	Süfke2019Paleoc
ODP 1061	29.98	-73.6	4038	1.575	0.0594098	0.018587	Süfke2019Paleoc
ODP 1061	29.98	-73.6	4038	4.275	0.0567659	0.020608	Süfke2019Paleoc
ODP 1061	29.98	-73.6	4038	6.34118	0.0539992	0.0269258	Süfke2019Paleoc
ODP 1061	29.98	-73.6	4038	7.28235	0.0553673	0.026726	Süfke2019Paleoc
ODP 1061	29.98	-73.6	4038	9.5	0.0552986	0.0364193	Süfke2019Paleoc
ODP 1061	29.98	-73.6	4038	10.5	0.0662174	0.0315619	Süfke2019Paleoc
ODP 1061	29.98	-73.6	4038	11.9824	0.0755438	0.0421334	Süfke2019Paleoc
ODP 1061	29.98	-73.6	4038	12.6882	0.0749779	0.0385946	Süfke2019Paleoc
ODP 1061	29.98	-73.6	4038	12.8647	0.0793236	0.0199815	Süfke2019Paleoc
ODP 1061	29.98	-73.6	4038	13.5353	0.0635267	0.0389307	Süfke2019Paleoc
ODP 1061	29.98	-73.6	4038	13.8882	0.0636061	0.0473528	Süfke2019Paleoc
ODP 1061	29.98	-73.6	4038	14.1444	0.0820133	0.0360368	Süfke2019Paleoc
ODP 1061	29.98	-73.6	4038	14.4778	0.0831136	0.0399781	Süfke2019Paleoc
ODP 1061	29.98	-73.6	4038	14.956	0.0835476	0.0356815	Süfke2019Paleoc
ODP 1061	29.98	-73.6	4038	15.34	0.0804578	0.0355903	Süfke2019Paleoc
ODP 1061	29.98	-73.6	4038	15.77	0.0830921	0.0390315	Süfke2019Paleoc
ODP 1061	29.98	-73.6	4038	16.19	0.0870796	0.0415377	Süfke2019Paleoc
ODP 1061	29.98	-73.6	4038	16.62	0.0866862	0.0505505	Süfke2019Paleoc
ODP 1061	29.98	-73.6	4038	17.0467	0.0815049	0.0425847	Süfke2019Paleoc
ODP 1061	29.98	-73.6	4038	17.4733	0.0822908	0.0443454	Süfke2019Paleoc
ODP 1061	29.98	-73.6	4038	17.9	0.0782558	0.0330424	Süfke2019Paleoc
ODP 1061	29.98	-73.6	4038	18.3157	0.0811328	0.0293293	Süfke2019Paleoc
ODP 1061	29.98	-73.6	4038	18.9392	0.0864394	0.0590218	Süfke2019Paleoc
ODP 1061	29.98	-73.6	4038	19.3549	0.0809724	0.0352566	Süfke2019Paleoc
ODP 1061	29.98	-73.6	4038	19.5627	0.0748863	0.0338518	Süfke2019Paleoc
ODP 1061	29.98	-73.6	4038	19.7706	0.0734001	0.030766	Süfke2019Paleoc
ODP 1061	29.98	-73.6	4038	20.1863	0.0860173	0.0319687	Süfke2019Paleoc
ODP 1061	29.98	-73.6	4038	20.6643	0.0799197	0.0378081	Süfke2019Paleoc
ODP 1061	29.98	-73.6	4038	21.1839	0.0834469	0.0368392	Süfke2019Paleoc
ODP 1061	29.98	-73.6	4038	22.0153	0.0744229	0.0499779	Süfke2019Paleoc
ODP 1061	29.98	-73.6	4038	22.8467	0.0728429	0.0327667	Süfke2019Paleoc
ODP 1061	29.98	-73.6	4038	23.5063	0.0787389	0.0452614	Süfke2019Paleoc
ODP 1061	29.98	-73.6	4038	23.9213	0.0723728	0.0330042	Süfke2019Paleoc
ODP 1061	29.98	-73.6	4038	24.5142	0.0887874	0.0395269	Süfke2019Paleoc
ODP 1061	29.98	-73.6	4038	24.8107	0.0835818	0.0493108	Süfke2019Paleoc
ODP 1061	29.98	-73.6	4038	26.0363	0.102401	0.0476151	Süfke2019Paleoc
ODP 1061	29.98	-73.6	4038	26.3166	0.0872826	0.0302372	Süfke2019Paleoc
ODP 1061	29.98	-73.6	4038	27.1574	0.070273	0.0349162	Süfke2019Paleoc
ODP 1062	28.2467	-74.4067	4761	0.5	0.0528147	0.0224787	Süfke2019Paleoc
ODP 1062	28.2467	-74.4067	4761	1.93796	0.0523641	0.0245734	Süfke2019Paleoc
ODP 1062	28.2467	-74.4067	4761	4.23745	0.0498859	0.0270965	Süfke2019Paleoc
ODP 1062	28.2467	-74.4067	4761	6.53695	0.0530187	0.0297392	Süfke2019Paleoc
ODP 1062	28.2467	-74.4067	4761	8.83644	0.0598828	0.027959	Süfke2019Paleoc
ODP 1062	28.2467	-74.4067	4761	10.1176	0.064552	0.0289018	Süfke2019Paleoc
ODP 1062	28.2467	-74.4067	4761	11.5185	0.0700441	0.0277669	Süfke2019Paleoc
ODP 1062	28.2467	-74.4067	4761	11.8183	0.0678845	0.0327173	Süfke2019Paleoc
ODP 1062	28.2467	-74.4067	4761	11.9783	0.0746757	0.0295881	Süfke2019Paleoc
ODP 1062	28.2467	-74.4067	4761	12.1187	0.0723856	0.0259666	Süfke2019Paleoc
ODP 1062	28.2467	-74.4067	4761	12.273	0.0700931	0.0264842	Süfke2019Paleoc
ODP 1062	28.2467	-74.4067	4761	12.4177	0.0769315	0.0309554	Süfke2019Paleoc
ODP 1062	28.2467	-74.4067	4761	12.5637	0.070903	0.0176198	Süfke2019Paleoc
ODP 1062	28.2467	-74.4067	4761	12.7107	0.0739709	0.030687	Süfke2019Paleoc
ODP 1062	28.2467	-74.4067	4761	12.8576	0.0618679	0.0203559	Süfke2019Paleoc
ODP 1062	28.2467	-74.4067	4761	13.0045	0.0677573	0.0191654	Süfke2019Paleoc
ODP 1062	28.2467	-74.4067	4761	13.2636	0.0714676	0.0230669	Süfke2019Paleoc
ODP 1062	28.2467	-74.4067	4761	14.1632	0.0698132	0.020559	Süfke2019Paleoc
ODP 1062	28.2467	-74.4067	4761	14.4094	0.0806072	0.0243745	Süfke2019Paleoc
ODP 1062	28.2467	-74.4067	4761	14.6954	0.0827364	0.0291509	Süfke2019Paleoc
ODP 1062	28.2467	-74.4067	4761	14.9814	0.0775557	0.0335781	Süfke2019Paleoc
ODP 1062	28.2467	-74.4067	4761	15.9433	0.0843199	0.0325568	Süfke2019Paleoc
ODP 1062	28.2467	-74.4067	4761	16.4773	0.0851193	0.0318302	Süfke2019Paleoc
ODP 1062	28.2467	-74.4067	4761	16.9888	0.0798862	0.0344225	Süfke2019Paleoc
ODP 1062	28.2467	-74.4067	4761	17.3728	0.0743671	0.056045	Süfke2019Paleoc
ODP 1062	28.2467	-74.4067	4761	17.7568	0.0779694	0.0359159	Süfke2019Paleoc
ODP 1062	28.2467	-74.4067	4761	18.0689	0.080124	0.0302825	Süfke2019Paleoc
ODP 1062	28.2467	-74.4067	4761	18.7584	0.0648236	0.0353998	Süfke2019Paleoc
ODP 1062	28.2467	-74.4067	4761	19.4479	0.0685772	0.0546856	Süfke2019Paleoc
ODP 1062	28.2467	-74.4067	4761	20.4821	0.0726785	0.0334695	Süfke2019Paleoc
ODP 1062	28.2467	-74.4067	4761	21.1716	0.0748072	0.0411932	Süfke2019Paleoc
ODP 1062	28.2467	-74.4067	4761	22.5505	0.0762678	0.0368829	Süfke2019Paleoc
ODP 1062	28.2467	-74.4067	4761	23.24	0.0672513	0.0227386	Süfke2019Paleoc
ODP 1062	28.2467	-74.4067	4761	23.6675	0.0871099	0.033953	Süfke2019Paleoc
ODP 1062	28.2467	-74.4067	4761	24.5224	0.0793804	0.0323982	Süfke2019Paleoc
ODP 1062	28.2467	-74.4067	4761	24.9498	0.0821894	0.0263054	Süfke2019Paleoc
ODP 1062	28.2467	-74.4067	4761	25.3773	0.088639	0.0394744	Süfke2019Paleoc
ODP 1062	28.2467	-74.4067	4761	25.8047	0.0767516	0.0419057	Süfke2019Paleoc
ODP 1062	28.2467	-74.4067	4761	26.2322	0.0979623	0.0303606	Süfke2019Paleoc
ODP 1062	28.2467	-74.4067	4761	26.6596	0.0715563	0.035582	Süfke2019Paleoc
ODP 1062	28.2467	-74.4067	4761	27.0871	0.0719021	0.0318334	Süfke2019Paleoc
ODP 1062	28.2467	-74.4067	4761	27.5145	0.0813793	0.0290582	Süfke2019Paleoc
ODP 1062	28.2467	-74.4067	4761	28.2762	0.0789699	0.0341423	Süfke2019Paleoc
ODP 1062	28.2467	-74.4067	4761	28.8643	0.0731996	0.0496909	Süfke2019Paleoc
ODP 1062	28.2467	-74.4067	4761	29.4523	0.0833781	0.0406475	Süfke2019Paleoc
ODP 1089	-40.9363	9.89398	4621	0.11	0.053174	0.127839	Lippold2016EPSL
ODP 1089	-40.9363	9.89398	4621	0.774878	0.0534376	0.0670914	Lippold2016EPSL
ODP 1089	-40.9363	9.89398	4621	3.04538	0.0588182	0.0835224	Lippold2016EPSL
ODP 1089	-40.9363	9.89398	4621	3.61077	0.0473432	0.0581216	Lippold2016EPSL
ODP 1089	-40.9363	9.89398	4621	4.04154	0.0449101	0.0508696	Lippold2016EPSL
ODP 1089	-40.9363	9.89398	4621	5.03769	0.0478235	0.0870172	Lippold2016EPSL
ODP 1089	-40.9363	9.89398	4621	6.08769	0.0468914	0.101081	Lippold2016EPSL
ODP 1089	-40.9363	9.89398	4621	6.38385	0.0478214	0.0944543	Lippold2016EPSL
ODP 1089	-40.9363	9.89398	4621	6.62615	0.0462599	0.107359	Lippold2016EPSL
ODP 1089	-40.9363	9.89398	4621	7.27231	0.0484292	0.0795465	Lippold2016EPSL
ODP 1089	-40.9363	9.89398	4621	7.70308	0.0461105	0.0631898	Lippold2016EPSL
ODP 1089	-40.9363	9.89398	4621	7.86462	0.0448428	0.0686625	Lippold2016EPSL
ODP 1089	-40.9363	9.89398	4621	8.10288	0.048591	0.060342	Lippold2016EPSL
ODP 1089	-40.9363	9.89398	4621	8.48385	0.0506738	0.114507	Lippold2016EPSL
ODP 1089	-40.9363	9.89398	4621	8.58265	0.0525769	0.084975	Lippold2016EPSL
ODP 1089	-40.9363	9.89398	4621	9.56077	0.0436703	0.129712	Lippold2016EPSL
ODP 1089	-40.9363	9.89398	4621	9.70212	0.0477881	0.0859342	Lippold2016EPSL
ODP 1089	-40.9363	9.89398	4621	10.555	0.0529108	0.0591298	Lippold2016EPSL
ODP 1089	-40.9363	9.89398	4621	11.0634	0.0495039	0.064055	Lippold2016EPSL
ODP 1089	-40.9363	9.89398	4621	11.17	0.0519937	0.0566141	Lippold2016EPSL
ODP 1089	-40.9363	9.89398	4621	11.301	0.0538887	0.0629582	Lippold2016EPSL
ODP 1089	-40.9363	9.89398	4621	11.4594	0.0551003	0.0912498	Lippold2016EPSL
ODP 1089	-40.9363	9.89398	4621	11.8554	0.05563	0.0599852	Lippold2016EPSL
ODP 1089	-40.9363	9.89398	4621	11.93	0.0542558	0.0634607	Lippold2016EPSL
ODP 1089	-40.9363	9.89398	4621	12.25	0.0600105	0.0740426	Lippold2016EPSL
ODP 1089	-40.9363	9.89398	4621	12.41	0.0467856	0.0574292	Lippold2016EPSL
ODP 1089	-40.9363	9.89398	4621	14.0211	0.0618531	0.0487391	Lippold2016EPSL
ODP 1089	-40.9363	9.89398	4621	15.625	0.0607146	0.0836092	Lippold2016EPSL
ODP 1089	-40.9363	9.89398	4621	17.2288	0.0595712	0.063929	Lippold2016EPSL
ODP 1089	-40.9363	9.89398	4621	18.1112	0.0722157	0.0519406	Lippold2016EPSL
ODP 1089	-40.9363	9.89398	4621	18.8337	0.0640419	0.0714236	Lippold2016EPSL
ODP 1089	-40.9363	9.89398	4621	20.4391	0.0666625	0.0751649	Lippold2016EPSL
ODP 1089	-40.9363	9.89398	4621	22.0445	0.0697787	0.0790824	Lippold2016EPSL
ODP 1089	-40.9363	9.89398	4621	23.7302	0.0701633	0.064382	Lippold2016EPSL
ODP 1089	-40.9363	9.89398	4621	25.3357	0.0614366	0.0718128	Lippold2016EPSL
ODP 1089	-40.9363	9.89398	4621	26.94	0.0793351	0.0727708	Lippold2016EPSL
RC13-189	1.863	-30	3233	2.81893	0.0560545	0.0115597	Bradtmiller2007Paleoc
RC13-189	1.863	-30	3233	5.44675	0.0551416	0.0119143	Bradtmiller2007Paleoc
RC13-189	1.863	-30	3233	7.74609	0.0507381	0.0125783	Bradtmiller2007Paleoc
RC13-189	1.863	-30	3233	10.134	0.0580881	0.0213681	Bradtmiller2007Paleoc
RC13-189	1.863	-30	3233	11.208	0.0617173	0.0236506	Bradtmiller2007Paleoc
RC13-189	1.863	-30	3233	12.92	0.0694121	0.0130256	Bradtmiller2007Paleoc
RC13-189	1.863	-30	3233	13.76	0.071165	0.0111937	Bradtmiller2007Paleoc
RC13-189	1.863	-30	3233	14.7149	0.0738954	0.0171777	Bradtmiller2007Paleoc
RC13-189	1.863	-30	3233	18.6638	0.0676614	0.0129957	Bradtmiller2007Paleoc
RC13-189	1.863	-30	3233	20.783	0.0648703	0.0149944	Bradtmiller2007Paleoc
RC13-189	1.863	-30	3233	22.9277	0.0670079	0.0123083	Bradtmiller2007Paleoc
RC13-189	1.863	-30	3233	25.4	0.0618889	0.0283137	Bradtmiller2007Paleoc
RC16-66	-0.755	-36.62	4424	2.34742	0.0409912	0.00973797	Bradtmiller2007Paleoc
RC16-66	-0.755	-36.62	4424	5.43529	0.0438647	0.0106558	Bradtmiller2007Paleoc
RC16-66	-0.755	-36.62	4424	6.90588	0.0432124	0.00852465	Bradtmiller2007Paleoc
RC16-66	-0.755	-36.62	4424	9.47941	0.0439455	0.00878013	Bradtmiller2007Paleoc
RC16-66	-0.755	-36.62	4424	12.464	0.0523977	0.0089992	Bradtmiller2007Paleoc
RC16-66	-0.755	-36.62	4424	13.6241	0.0632574	0.019466	Bradtmiller2007Paleoc
RC16-66	-0.755	-36.62	4424	15.0162	0.0779118	0.0158007	Bradtmiller2007Paleoc
RC16-66	-0.755	-36.62	4424	16.1763	0.0627279	0.0191355	Bradtmiller2007Paleoc
RC16-66	-0.755	-36.62	4424	17.8	0.0605391	0.0209309	Bradtmiller2007Paleoc
RC16-66	-0.755	-36.62	4424	19.9622	0.0613233	0.0281885	Bradtmiller2007Paleoc
RC16-66	-0.755	-36.62	4424	22.2324	0.059996	0.0249923	Bradtmiller2007Paleoc
RC16-66	-0.755	-36.62	4424	25.8608	0.0595143	0.046171	Bradtmiller2007Paleoc
RC24-01	0.563	-13.65	3837	4.40698	0.0418791	0.0186175	Bradtmiller2014NatComm
RC24-01	0.563	-13.65	3837	6.73256	0.0430216	0.0214314	Bradtmiller2014NatComm
RC24-01	0.563	-13.65	3837	8.31266	0.0420182	0.0269883	Bradtmiller2014NatComm
RC24-01	0.563	-13.65	3837	10.0848	0.0440593	0.00867166	Bradtmiller2014NatComm
RC24-01	0.563	-13.65	3837	11.6038	0.0509984	0.0241221	Bradtmiller2014NatComm
RC24-01	0.563	-13.65	3837	13.1228	0.0550656	0.0373061	Bradtmiller2014NatComm
RC24-01	0.563	-13.65	3837	14.6418	0.0625574	0.0298952	Bradtmiller2014NatComm
RC24-01	0.563	-13.65	3837	15.8671	0.0618768	0.0185375	Bradtmiller2014NatComm
RC24-01	0.563	-13.65	3837	17.0277	0.0575177	0.0308455	Bradtmiller2014NatComm
RC24-01	0.563	-13.65	3837	20.8961	0.0592911	0.0468805	Bradtmiller2014NatComm
RC24-01	0.563	-13.65	3837	24.5712	0.0625544	0.013551	Bradtmiller2014NatComm
RC24-01	0.563	-13.65	3837	27.4725	0.0615988	0.0391222	Bradtmiller2014NatComm
RC24-07	-1.342	-11.92	3899	1.89062	0.0449868	0.0105765	Bradtmiller2014NatComm
RC24-07	-1.342	-11.92	3899	4.42969	0.043329	0.0254348	Bradtmiller2014NatComm
RC24-07	-1.342	-11.92	3899	7.16406	0.0451535	0.0248024	Bradtmiller2014NatComm
RC24-07	-1.342	-11.92	3899	9.7315	0.0618771	0.018341	Bradtmiller2014NatComm
RC24-07	-1.342	-11.92	3899	10.8304	0.056405	0.0249156	Bradtmiller2014NatComm
RC24-07	-1.342	-11.92	3899	12.1125	0.0586247	0.022469	Bradtmiller2014NatComm
RC24-07	-1.342	-11.92	3899	13.0282	0.0612493	0.0279151	Bradtmiller2014NatComm
RC24-07	-1.342	-11.92	3899	13.944	0.0702741	0.0238615	Bradtmiller2014NatComm
RC24-07	-1.342	-11.92	3899	15.7952	0.068685	0.0260848	Bradtmiller2014NatComm
RC24-07	-1.342	-11.92	3899	20.97	0.0660175	0.0254905	Bradtmiller2014NatComm
RC24-07	-1.342	-11.92	3899	25.6151	0.070475	0.025584	Bradtmiller2014NatComm
RC24-12	-3.007	-11.42	3486	1.78902	0.0423506	0.0192812	Bradtmiller2014NatComm
RC24-12	-3.007	-11.42	3486	4.10116	0.0471044	0.0161314	Bradtmiller2014NatComm
RC24-12	-3.007	-11.42	3486	6.75249	0.0451357	0.0249517	Bradtmiller2014NatComm
RC24-12	-3.007	-11.42	3486	9.88324	0.0429604	0.0334109	Bradtmiller2014NatComm
RC24-12	-3.007	-11.42	3486	10.9882	0.0476364	0.0197555	Bradtmiller2014NatComm
RC24-12	-3.007	-11.42	3486	11.909	0.0466726	0.0161424	Bradtmiller2014NatComm
RC24-12	-3.007	-11.42	3486	13.1982	0.0514588	0.00928989	Bradtmiller2014NatComm
RC24-12	-3.007	-11.42	3486	14.9615	0.0545317	0.0151754	Bradtmiller2014NatComm
RC24-12	-3.007	-11.42	3486	17.5256	0.0529718	0.0193644	Bradtmiller2014NatComm
RC24-12	-3.007	-11.42	3486	19.4632	0.0564619	0.0158396	Bradtmiller2014NatComm
RC24-12	-3.007	-11.42	3486	21.5684	0.0594383	0.0107438	Bradtmiller2014NatComm
RC24-12	-3.007	-11.42	3486	24.4652	0.0631588	0.0124114	Bradtmiller2014NatComm
SU81-18	37.8	-10.2	3135	0.43	0.061	0.0491803	Gherardi2005EPSL
SU81-18	37.8	-10.2	3135	1.16	0.059	0.0338983	Gherardi2005EPSL
SU81-18	37.8	-10.2	3135	1.57	0.066	0.0606061	Gherardi2005EPSL
SU81-18	37.8	-10.2	3135	1.71	0.074	0.0405405	Gherardi2005EPSL
SU81-18	37.8	-10.2	3135	2.98	0.047	0.0425532	Gherardi2005EPSL
SU81-18	37.8	-10.2	3135	2.98	0.074	0.0675676	Gherardi2005EPSL
SU81-18	37.8	-10.2	3135	4.43	0.061	0.0491803	Gherardi2005EPSL
SU81-18	37.8	-10.2	3135	5.88	0.067	0.0447761	Gherardi2005EPSL
SU81-18	37.8	-10.2	3135	7.44	0.064	0.046875	Gherardi2005EPSL
SU81-18	37.8	-10.2	3135	8.79	0.061	0.0491803	Gherardi2005EPSL
SU81-18	37.8	-10.2	3135	9.94	0.063	0.031746	Gherardi2005EPSL
SU81-18	37.8	-10.2	3135	9.94	0.067	0.0597015	Gherardi2005EPSL
SU81-18	37.8	-10.2	3135	11.18	0.055	0.0545455	Gherardi2005EPSL
SU81-18	37.8	-10.2	3135	11.24	0.053	0.0566038	Gherardi2005EPSL
SU81-18	37.8	-10.2	3135	11.74	0.078	0.0641026	Gherardi2005EPSL
SU81-18	37.8	-10.2	3135	12.21	0.077	0.0779221	Gherardi2005EPSL
SU81-18	37.8	-10.2	3135	12.26	0.071	0.0422535	Gherardi2005EPSL
SU81-18	37.8	-10.2	3135	12.62	0.07	0.0428571	Gherardi2005EPSL
SU81-18	37.8	-10.2	3135	12.72	0.067	0.0597015	Gherardi2005EPSL
SU81-18	37.8	-10.2	3135	12.81	0.071	0.0422535	Gherardi2005EPSL
SU81-18	37.8	-10.2	3135	13.14	0.066	0.0454545	Gherardi2005EPSL
SU81-18	37.8	-10.2	3135	14.46	0.071	0.0704225	Gherardi2005EPSL
SU81-18	37.8	-10.2	3135	14.83	0.071	0.0704225	Gherardi2005EPSL
SU81-18	37.8	-10.2	3135	15.08	0.08	0.075	Gherardi2005EPSL
SU81-18	37.8	-10.2	3135	15.21	0.079	0.0506329	Gherardi2005EPSL
SU81-18	37.8	-10.2	3135	15.48	0.081	0.0617284	Gherardi2005EPSL
SU81-18	37.8	-10.2	3135	15.57	0.078	0.0641026	Gherardi2005EPSL
SU81-18	37.8	-10.2	3135	15.76	0.084	0.0357143	Gherardi2005EPSL
SU81-18	37.8	-10.2	3135	15.85	0.077	0.038961	Gherardi2005EPSL
SU81-18	37.8	-10.2	3135	16.09	0.08	0.0625	Gherardi2005EPSL
SU81-18	37.8	-10.2	3135	16.18	0.072	0.0416667	Gherardi2005EPSL
SU81-18	37.8	-10.2	3135	16.43	0.062	0.0483871	Gherardi2005EPSL
SU81-18	37.8	-10.2	3135	16.84	0.055	0.0545455	Gherardi2005EPSL
SU81-18	37.8	-10.2	3135	17.27	0.053	0.0566038	Gherardi2005EPSL
SU81-18	37.8	-10.2	3135	17.73	0.047	0.0425532	Gherardi2005EPSL
SU81-18	37.8	-10.2	3135	17.93	0.047	0.0851064	Gherardi2005EPSL
SU81-18	37.8	-10.2	3135	18.23	0.05	0.06	Gherardi2005EPSL
SU81-18	37.8	-10.2	3135	18.66	0.049	0.0408163	Gherardi2005EPSL
SU81-18	37.8	-10.2	3135	19.49	0.05	0.08	Gherardi2005EPSL
SU81-18	37.8	-10.2	3135	19.84	0.047	0.0851064	Gherardi2005EPSL
SU81-18	37.8	-10.2	3135	20.86	0.051	0.0784314	Gherardi2005EPSL
SU90-44	50.2	-17	4279	1.8935	0.046337	0.0236625	Gherardi2009Paleoc
SU90-44	50.2	-17	4279	1.8935	0.0554217	0.0240023	Gherardi2009Paleoc
SU90-44	50.2	-17	4279	3.256	0.0583355	0.0292391	Gherardi2009Paleoc
SU90-44	50.2	-17	4279	4.6185	0.0466471	0.0324266	Gherardi2009Paleoc
SU90-44	50.2	-17	4279	7.3435	0.0495747	0.017399	Gherardi2009Paleoc
SU90-44	50.2	-17	4279	9.796	0.0530536	0.0246735	Gherardi2009Paleoc
SU90-44	50.2	-17	4279	11.1585	0.060156	0.0205288	Gherardi2009Paleoc
SU90-44	50.2	-17	4279	13.638	0.0715831	0.0186429	Gherardi2009Paleoc
SU90-44	50.2	-17	4279	14.0485	0.0723424	0.0243114	Gherardi2009Paleoc
SU90-44	50.2	-17	4279	14.2251	0.0705881	0.0244187	Gherardi2009Paleoc
SU90-44	50.2	-17	4279	14.4016	0.072007	0.0268428	Gherardi2009Paleoc
SU90-44	50.2	-17	4279	14.4016	0.072697	0.0280115	Gherardi2009Paleoc
SU90-44	50.2	-17	4279	14.5782	0.0711338	0.0397671	Gherardi2009Paleoc
SU90-44	50.2	-17	4279	14.6665	0.065099	0.0803775	Gherardi2009Paleoc
SU90-44	50.2	-17	4279	14.843	0.0509955	0.129698	Gherardi2009Paleoc
SU90-44	50.2	-17	4279	14.843	0.0650012	0.0951134	Gherardi2009Paleoc
SU90-44	50.2	-17	4279	15.1157	0.0882575	0.0402359	Gherardi2009Paleoc
SU90-44	50.2	-17	4279	15.3883	0.0941442	0.0358392	Gherardi2009Paleoc
SU90-44	50.2	-17	4279	15.3883	0.098446	0.0503873	Gherardi2009Paleoc
SU90-44	50.2	-17	4279	15.661	0.0850331	0.0559069	Gherardi2009Paleoc
SU90-44	50.2	-17	4279	16.479	0.0818079	0.0442738	Gherardi2009Paleoc
SU90-44	50.2	-17	4279	16.479	0.0839209	0.0421344	Gherardi2009Paleoc
SU90-44	50.2	-17	4279	16.7118	0.0879029	0.0607093	Gherardi2009Paleoc
SU90-44	50.2	-17	4279	16.9446	0.0825904	0.0431398	Gherardi2009Paleoc
SU90-44	50.2	-17	4279	16.9446	0.0953925	0.0641934	Gherardi2009Paleoc
SU90-44	50.2	-17	4279	17.1774	0.0837721	0.0572354	Gherardi2009Paleoc
SU90-44	50.2	-17	4279	17.7593	0.0854879	0.05182	Gherardi2009Paleoc
SU90-44	50.2	-17	4279	18.9233	0.0777715	0.040964	Gherardi2009Paleoc
SU90-44	50.2	-17	4279	20.0873	0.0809051	0.0474664	Gherardi2009Paleoc
V22-182	-0.533	-17.27	3614	0.868286	0.0223492	0.0204252	Bradtmiller2007Paleoc
V22-182	-0.533	-17.27	3614	3.80596	0.0394337	0.0164391	Bradtmiller2007Paleoc
V22-182	-0.533	-17.27	3614	7.40945	0.040327	0.0184463	Bradtmiller2007Paleoc
V22-182	-0.533	-17.27	3614	9.15655	0.0479425	0.0226283	Bradtmiller2007Paleoc
V22-182	-0.533	-17.27	3614	11.0083	0.0513336	0.0268311	Bradtmiller2007Paleoc
V22-182	-0.533	-17.27	3614	12.1794	0.0556785	0.0221495	Bradtmiller2007Paleoc
V22-182	-0.533	-17.27	3614	13.3504	0.0545807	0.0188753	Bradtmiller2007Paleoc
V22-182	-0.533	-17.27	3614	14.6862	0.0637738	0.0192854	Bradtmiller2007Paleoc
V22-182	-0.533	-17.27	3614	18.6448	0.0573416	0.0272811	Bradtmiller2007Paleoc
V22-182	-0.533	-17.27	3614	21.1421	0.056608	0.0207924	Bradtmiller2007Paleoc
V22-182	-0.533	-17.27	3614	24.1943	0.0536838	0.0287568	Bradtmiller2007Paleoc
V22-182	-0.533	-17.27	3614	26.6915	0.0554685	0.0278581	Bradtmiller2007Paleoc
V30-40	-0.2	-23.15	3706	1.516	0.0438904	0.0240082	Bradtmiller2007Paleoc
V30-40	-0.2	-23.15	3706	5.076	0.0438847	0.0207065	Bradtmiller2007Paleoc
V30-40	-0.2	-23.15	3706	7.46762	0.0432624	0.0120635	Bradtmiller2007Paleoc
V30-40	-0.2	-23.15	3706	10.9667	0.0547216	0.018366	Bradtmiller2007Paleoc
V30-40	-0.2	-23.15	3706	12.2661	0.0626553	0.037048	Bradtmiller2007Paleoc
V30-40	-0.2	-23.15	3706	12.9313	0.0643856	0.0143376	Bradtmiller2007Paleoc
V30-40	-0.2	-23.15	3706	13.9875	0.0650324	0.0236445	Bradtmiller2007Paleoc
V30-40	-0.2	-23.15	3706	15.8175	0.0590878	0.0235021	Bradtmiller2007Paleoc
V30-40	-0.2	-23.15	3706	18.5636	0.0538581	0.025153	Bradtmiller2007Paleoc
V30-40	-0.2	-23.15	3706	20.7455	0.0565986	0.0264837	Bradtmiller2007Paleoc
V30-40	-0.2	-23.15	3706	22.503	0.039511	0.0295859	Bradtmiller2007Paleoc
V30-40	-0.2	-23.15	3706	25.0284	0.0369709	0.0238392	Bradtmiller2007Paleoc
